# Supplementary material for: Crystal structure of (E)-1-[4-({4-[(4-meth­oxy­benzyl­idene)amino]­phen­yl}sulfan­yl)phen­yl]ethan-1-one
Source: Acta Crystallogr E Crystallogr Commun. 2015 Jan 14;71(Pt 2):o109–10. doi: 10.1107/S205698901500033X (PMC4384611; doi:10.1107/S205698901500033X)
Supplement: Supplementary file 1 [file e-71-0o109-sup1.cif]

##############################################################################
#                                                                            #
# This CIF contains the data in a paper accepted for publication in          #
# Acta Crystallographica Section E. It conforms to the requirements of       #
# Notes for Authors for Acta Crystallographica Section E, and has been       #
# peer reviewed under the auspices of the IUCr Commission on Journals.       #
#                                                                            #
# Full details of the Crystallographic Information File format               #
# are given in the paper "The Crystallographic Information File (CIF):       #
# a New Standard Archive File for Crystallography" by S. R. Hall, F. H.      #
# Allen and I. D. Brown [Acta Cryst. (1991), A47, 655-685].                  #
#                                                                            #
# The current version of the core CIF dictionary is obtainable from          #
# ftp://ftp.iucr.org/pub/cif_core.dic.                                       #
#                                                                            #
# Software is freely available for graphical display of the structure(s)     #
# in this CIF. For information consult the CIF software page                 #
# http://www.iucr.org/resources/cif/software.                                #
#                                                                            #
# This file may be used for bona fide research purposes within the           #
# scientific community so long as proper attribution is given to the journal # 
# article from which it was obtained.                                        #
#                                                                            #
##############################################################################
data_I
_audit_creation_method     SHELXL-2014/6
_chemical_name_systematic
;\
(<i>E</i>)-1-[4-({4-[(4-\
Methoxybenzylidene)amino]phenyl}sulfanyl)phenyl]ethan-1-one
;
_chemical_name_common     ?
_chemical_formula_moiety     'C22 H19 N O2 S'
_chemical_formula_sum     'C22 H19 N O2 S'
_chemical_formula_iupac     'C22 H19 N O2 S'
_chemical_formula_weight     361.44
_chemical_melting_point     ?
_shelx_space_group_comment
;
The symmetry employed for this shelxl refinement is uniquely defined
by the following loop, which should always be used as a source of
symmetry information in preference to the above space-group names.
They are only intended as comments.
;
_space_group_crystal_system     triclinic
_space_group_name_H-M_alt     'P 1'
_space_group_name_Hall     'P 1'
loop_
    _space_group_symop_operation_xyz
    'x, y, z'
_cell_length_a     5.7708(2)
_cell_length_b     8.0867(3)
_cell_length_c     19.6929(8)
_cell_angle_alpha     81.844(2)
_cell_angle_beta     86.664(3)
_cell_angle_gamma     85.662(3)
_cell_volume     906.05(6)
_cell_formula_units_Z     2
_cell_measurement_reflns_used     ?
_cell_measurement_theta_min     0.998
_cell_measurement_theta_max     27.103
_cell_measurement_temperature     293(2)
_exptl_crystal_description     prism
_exptl_crystal_colour     colourless
_exptl_crystal_size_max     0.1
_exptl_crystal_size_mid     0.1
_exptl_crystal_size_min     0.1
_exptl_crystal_density_diffrn     1.325
_exptl_crystal_density_meas     ?
_exptl_crystal_density_method     ?
_exptl_crystal_F_000     380
_exptl_absorpt_coefficient_mu     0.195
_exptl_absorpt_correction_type     none
_exptl_absorpt_process_details     none
_shelx_estimated_absorpt_T_min     ?
_shelx_estimated_absorpt_T_max     ?
_exptl_absorpt_correction_T_min     ?
_exptl_absorpt_correction_T_max     ?
_diffrn_ambient_temperature     293(2)
_diffrn_radiation_type     MoK\a
_diffrn_radiation_wavelength     0.71073
_diffrn_radiation_source     'fine-focus sealed tube'
_diffrn_radiation_monochromator     graphite
_diffrn_measurement_device_type     'Bruker SMART 1K CCD area-detector'
_diffrn_measurement_method     '\w scan'
_diffrn_detector_area_resol_mean     ?
_diffrn_reflns_number     19586
_diffrn_reflns_av_R_equivalents     0.0317
_diffrn_reflns_theta_min     2.550
_diffrn_reflns_theta_max     25.018
_diffrn_reflns_theta_full     25.242
_diffrn_measured_fraction_theta_max     0.983
_diffrn_measured_fraction_theta_full     0.957
_diffrn_reflns_limit_h_min     -6
_diffrn_reflns_limit_h_max     6
_diffrn_reflns_limit_k_min     -9
_diffrn_reflns_limit_k_max     9
_diffrn_reflns_limit_l_min     -22
_diffrn_reflns_limit_l_max     23
_refine_special_details     ?
_reflns_number_total     6013
_reflns_number_gt     4850
_reflns_threshold_expression     I>2\s(I)
_refine_ls_structure_factor_coef     Fsqd
_refine_ls_matrix_type     full
_refine_ls_R_factor_all     0.0574
_refine_ls_R_factor_gt     0.0394
_refine_ls_wR_factor_gt     0.0697
_refine_ls_wR_factor_ref     0.0764
_refine_ls_goodness_of_fit_ref     1.027
_refine_ls_restrained_S_all     1.027
_refine_ls_number_reflns     6013
_refine_ls_number_parameters     473
_refine_ls_number_restraints     3
_refine_ls_hydrogen_treatment     constr
_refine_ls_weighting_scheme     calc
_refine_ls_weighting_details
              'w=1/[\s^2^(Fo^2^)+(0.0319P)^2^+0.0416P] where P=(Fo^2^+2Fc^2^)/3'
_atom_sites_solution_hydrogens     geom
_atom_sites_solution_primary     ?
_atom_sites_solution_secondary     ?
_refine_ls_shift/su_max     0.000
_refine_ls_shift/su_mean     0.000
_refine_diff_density_max     0.135
_refine_diff_density_min     -0.187
_refine_ls_extinction_method     none
_refine_ls_extinction_coef     .
_refine_ls_abs_structure_details
;
Flack <i>x</i> determined using 1952 quotients
[(<i>I</i>^+^)-(<i>I</i>^-^)]/[(<i>I</i>^+^)+(<i>I</i>^-^)]
(Parsons <i>et al.</i>,  2013)
;
_refine_ls_abs_structure_Flack     0.06(3)
loop_
    _atom_type_symbol
    _atom_type_description
    _atom_type_scat_dispersion_real
    _atom_type_scat_dispersion_imag
    _atom_type_scat_source
    'C' 'C' 0.0033 0.0016
                         'International Tables Vol C Tables 4.2.6.8 and 6.1.1.4'
    'H' 'H' 0.0000 0.0000
                         'International Tables Vol C Tables 4.2.6.8 and 6.1.1.4'
    'N' 'N' 0.0061 0.0033
                         'International Tables Vol C Tables 4.2.6.8 and 6.1.1.4'
    'O' 'O' 0.0106 0.0060
                         'International Tables Vol C Tables 4.2.6.8 and 6.1.1.4'
    'S' 'S' 0.1246 0.1234
                         'International Tables Vol C Tables 4.2.6.8 and 6.1.1.4'
_computing_data_collection
;
SMART (Bruker, 2006)
;
_computing_cell_refinement
;
SAINT (Bruker, 2006)
;
_computing_data_reduction
;
SAINT (Bruker, 2006)
;
_computing_structure_solution
;
SHELXS97 (Sheldrick, 2008)
;
_computing_structure_refinement
;
SHELXL2014 (Sheldrick, 2015)
;
_computing_molecular_graphics
;
ORTEP-3 for Windows (Farrugia, 2012) and Mercury (Macrae <i>et al.</i>,
2008)
;
_computing_publication_material
;
WinGX (Farrugia, 2012) and SHELXL2014 (Sheldrick, 2015)
;
loop_
    _atom_site_type_symbol
    _atom_site_label
    _atom_site_fract_x
    _atom_site_fract_y
    _atom_site_fract_z
    _atom_site_U_iso_or_equiv
    _atom_site_adp_type
    _atom_site_calc_flag
    _atom_site_occupancy
    _atom_site_disorder_assembly
    _atom_site_disorder_group
    S S1 0.40421(16) 0.84717(13) 0.09943(5) 0.0521(3) Uani d 1 . .
    O O1 1.2589(5) 0.9295(3) 0.65028(13) 0.0582(8) Uani d 1 . .
    O O2 1.1549(6) 1.1965(5) -0.14550(16) 0.0981(13) Uani d 1 . .
    N N1 0.7980(6) 0.9227(4) 0.36608(16) 0.0474(8) Uani d 1 . .
    C C1 0.9871(7) 0.8570(5) 0.38833(19) 0.0467(10) Uani d 1 . .
    H H1 1.0810 0.7913 0.3612 0.056 Uiso calc 1 . .
    C C2 1.0659(6) 0.8797(5) 0.45527(18) 0.0410(9) Uani d 1 . .
    C C3 0.9313(7) 0.9756(5) 0.49822(19) 0.0473(10) Uani d 1 . .
    H H3 0.7912 1.0293 0.4835 0.057 Uiso calc 1 . .
    C C4 1.0031(7) 0.9914(5) 0.5619(2) 0.0474(10) Uani d 1 . .
    H H4 0.9124 1.0569 0.5898 0.057 Uiso calc 1 . .
    C C5 1.2101(7) 0.9106(5) 0.58501(18) 0.0418(10) Uani d 1 . .
    C C6 1.3488(7) 0.8174(5) 0.54288(19) 0.0513(11) Uani d 1 . .
    H H6 1.4893 0.7645 0.5577 0.062 Uiso calc 1 . .
    C C7 1.2765(7) 0.8037(5) 0.4784(2) 0.0519(10) Uani d 1 . .
    H H7 1.3709 0.7422 0.4498 0.062 Uiso calc 1 . .
    C C8 1.4655(8) 0.8448(6) 0.6785(2) 0.0705(13) Uani d 1 . .
    H H8A 1.4721 0.8630 0.7255 0.106 Uiso calc 1 . .
    H H8B 1.5993 0.8877 0.6526 0.106 Uiso calc 1 . .
    H H8C 1.4638 0.7271 0.6764 0.106 Uiso calc 1 . .
    C C9 0.7237(6) 0.9003(4) 0.30085(18) 0.0395(9) Uani d 1 . .
    C C10 0.5119(6) 0.9821(5) 0.28283(19) 0.0454(10) Uani d 1 . .
    H H10 0.4293 1.0456 0.3132 0.054 Uiso calc 1 . .
    C C11 0.4219(6) 0.9703(5) 0.22036(19) 0.0446(10) Uani d 1 . .
    H H11 0.2796 1.0260 0.2089 0.054 Uiso calc 1 . .
    C C12 0.5420(6) 0.8762(5) 0.17482(18) 0.0404(9) Uani d 1 . .
    C C13 0.7546(6) 0.7946(5) 0.19237(19) 0.0462(10) Uani d 1 . .
    H H13 0.8370 0.7312 0.1619 0.055 Uiso calc 1 . .
    C C14 0.8444(6) 0.8068(5) 0.25442(19) 0.0446(10) Uani d 1 . .
    H H14 0.9876 0.7520 0.2655 0.054 Uiso calc 1 . .
    C C15 0.5884(6) 0.9284(4) 0.02990(18) 0.0392(9) Uani d 1 . .
    C C16 0.7859(6) 1.0131(4) 0.03509(18) 0.0417(9) Uani d 1 . .
    H H16 0.8307 1.0313 0.0779 0.050 Uiso calc 1 . .
    C C17 0.9151(6) 1.0700(5) -0.02354(19) 0.0474(10) Uani d 1 . .
    H H17 1.0464 1.1273 -0.0196 0.057 Uiso calc 1 . .
    C C18 0.8547(6) 1.0441(5) -0.08816(19) 0.0456(10) Uani d 1 . .
    C C19 0.6550(7) 0.9614(5) -0.09213(19) 0.0489(10) Uani d 1 . .
    H H19 0.6093 0.9443 -0.1350 0.059 Uiso calc 1 . .
    C C20 0.5227(7) 0.9041(5) -0.03450(19) 0.0475(10) Uani d 1 . .
    H H20 0.3894 0.8491 -0.0386 0.057 Uiso calc 1 . .
    C C21 1.0007(8) 1.1056(6) -0.1499(2) 0.0569(11) Uani d 1 . .
    C C22 0.9573(9) 1.0531(6) -0.2177(2) 0.0800(15) Uani d 1 . .
    H H22A 1.0659 1.1021 -0.2522 0.120 Uiso calc 1 . .
    H H22B 0.8016 1.0901 -0.2302 0.120 Uiso calc 1 . .
    H H22C 0.9767 0.9333 -0.2144 0.120 Uiso calc 1 . .
    S S2 -0.10116(16) 0.32763(13) 0.16371(5) 0.0510(3) Uani d 1 . .
    O O3 0.8434(5) 0.4410(4) 0.69853(14) 0.0654(8) Uani d 1 . .
    O O4 0.2586(6) 0.6780(4) -0.14986(14) 0.0845(10) Uani d 1 . .
    N N2 0.4418(5) 0.4400(4) 0.40143(16) 0.0475(8) Uani d 1 . .
    C C23 0.4230(7) 0.3483(5) 0.4586(2) 0.0528(11) Uani d 1 . .
    H H23 0.3251 0.2609 0.4627 0.063 Uiso calc 1 . .
    C C24 0.5470(7) 0.3721(5) 0.51887(19) 0.0446(10) Uani d 1 . .
    C C25 0.7361(7) 0.4704(5) 0.5146(2) 0.0490(10) Uani d 1 . .
    H H25 0.7923 0.5194 0.4718 0.059 Uiso calc 1 . .
    C C26 0.8425(7) 0.4964(5) 0.57344(19) 0.0487(10) Uani d 1 . .
    H H26 0.9686 0.5627 0.5701 0.058 Uiso calc 1 . .
    C C27 0.7591(7) 0.4226(5) 0.6370(2) 0.0466(10) Uani d 1 . .
    C C28 0.5749(7) 0.3232(5) 0.6414(2) 0.0539(11) Uani d 1 . .
    H H28 0.5203 0.2723 0.6840 0.065 Uiso calc 1 . .
    C C29 0.4705(7) 0.2986(5) 0.5829(2) 0.0557(11) Uani d 1 . .
    H H29 0.3458 0.2310 0.5866 0.067 Uiso calc 1 . .
    C C30 1.0244(8) 0.5508(6) 0.6994(2) 0.0753(14) Uani d 1 . .
    H H30A 1.0722 0.5461 0.7456 0.113 Uiso calc 1 . .
    H H30B 0.9687 0.6632 0.6826 0.113 Uiso calc 1 . .
    H H30C 1.1544 0.5171 0.6706 0.113 Uiso calc 1 . .
    C C31 0.3062(6) 0.4115(4) 0.34626(18) 0.0399(9) Uani d 1 . .
    C C32 0.3869(6) 0.4741(4) 0.28040(18) 0.0429(9) Uani d 1 . .
    H H32 0.5214 0.5320 0.2746 0.052 Uiso calc 1 . .
    C C33 0.2704(6) 0.4515(5) 0.22338(19) 0.0422(9) Uani d 1 . .
    H H33 0.3268 0.4939 0.1797 0.051 Uiso calc 1 . .
    C C34 0.0701(6) 0.3659(4) 0.23136(17) 0.0362(9) Uani d 1 . .
    C C35 -0.0163(6) 0.3070(5) 0.29683(18) 0.0428(10) Uani d 1 . .
    H H35 -0.1530 0.2516 0.3025 0.051 Uiso calc 1 . .
    C C36 0.1005(6) 0.3307(5) 0.35358(18) 0.0455(10) Uani d 1 . .
    H H36 0.0405 0.2920 0.3973 0.055 Uiso calc 1 . .
    C C37 0.0526(6) 0.4036(4) 0.08628(17) 0.0385(9) Uani d 1 . .
    C C38 0.2689(6) 0.3346(5) 0.06659(18) 0.0438(9) Uani d 1 . .
    H H38 0.3481 0.2541 0.0969 0.053 Uiso calc 1 . .
    C C39 0.3663(7) 0.3849(5) 0.00259(19) 0.0434(10) Uani d 1 . .
    H H39 0.5111 0.3369 -0.0101 0.052 Uiso calc 1 . .
    C C40 0.2549(6) 0.5052(5) -0.04367(17) 0.0396(9) Uani d 1 . .
    C C41 0.0402(7) 0.5757(5) -0.02320(19) 0.0476(10) Uani d 1 . .
    H H41 -0.0369 0.6583 -0.0531 0.057 Uiso calc 1 . .
    C C42 -0.0611(7) 0.5250(5) 0.04106(19) 0.0465(10) Uani d 1 . .
    H H42 -0.2059 0.5726 0.0539 0.056 Uiso calc 1 . .
    C C43 0.3520(7) 0.5607(5) -0.1144(2) 0.0515(10) Uani d 1 . .
    C C44 0.5658(8) 0.4716(6) -0.1407(2) 0.0737(14) Uani d 1 . .
    H H44A 0.5995 0.5168 -0.1877 0.111 Uiso calc 1 . .
    H H44B 0.5421 0.3545 -0.1378 0.111 Uiso calc 1 . .
    H H44C 0.6939 0.4859 -0.1136 0.111 Uiso calc 1 . .
loop_
    _atom_site_aniso_label
    _atom_site_aniso_U_11
    _atom_site_aniso_U_22
    _atom_site_aniso_U_33
    _atom_site_aniso_U_12
    _atom_site_aniso_U_13
    _atom_site_aniso_U_23
    S1 0.0437(6) 0.0641(8) 0.0497(6) -0.0147(5) -0.0073(5) -0.0046(5)
    O1 0.064(2) 0.069(2) 0.0441(17) -0.0068(16) -0.0058(15) -0.0138(14)
    O2 0.085(3) 0.149(4) 0.062(2) -0.049(3) 0.0066(19) -0.001(2)
    N1 0.046(2) 0.052(2) 0.0449(19) -0.0003(17) -0.0026(17) -0.0098(16)
    C1 0.053(3) 0.044(3) 0.043(2) 0.002(2) 0.002(2) -0.0083(18)
    C2 0.042(2) 0.040(2) 0.040(2) -0.0033(18) 0.0031(19) -0.0058(18)
    C3 0.044(2) 0.046(3) 0.051(3) 0.0025(19) 0.001(2) -0.007(2)
    C4 0.048(3) 0.047(3) 0.048(2) -0.002(2) 0.008(2) -0.0152(19)
    C5 0.047(3) 0.041(2) 0.039(2) -0.011(2) -0.002(2) -0.0073(18)
    C6 0.046(2) 0.060(3) 0.047(2) 0.005(2) -0.007(2) -0.011(2)
    C7 0.053(3) 0.053(3) 0.050(2) 0.006(2) 0.000(2) -0.014(2)
    C8 0.073(3) 0.085(4) 0.056(3) -0.014(3) -0.017(3) -0.006(2)
    C9 0.039(2) 0.039(2) 0.040(2) -0.0044(18) 0.0025(19) -0.0066(17)
    C10 0.041(2) 0.044(3) 0.050(2) 0.0023(19) 0.003(2) -0.0083(19)
    C11 0.033(2) 0.047(3) 0.050(3) 0.0010(18) -0.001(2) 0.0019(19)
    C12 0.040(2) 0.040(2) 0.040(2) -0.0035(19) -0.0002(19) -0.0033(18)
    C13 0.045(3) 0.049(3) 0.046(2) 0.002(2) -0.001(2) -0.0119(19)
    C14 0.039(2) 0.045(3) 0.048(2) 0.0059(19) -0.006(2) -0.006(2)
    C15 0.041(2) 0.037(2) 0.041(2) 0.0025(18) -0.0080(18) -0.0080(17)
    C16 0.041(2) 0.047(2) 0.040(2) -0.0034(19) -0.0093(19) -0.0110(18)
    C17 0.040(2) 0.059(3) 0.046(2) -0.009(2) -0.006(2) -0.011(2)
    C18 0.045(2) 0.049(3) 0.042(2) 0.006(2) -0.0108(19) -0.0064(19)
    C19 0.054(3) 0.055(3) 0.039(2) -0.001(2) -0.015(2) -0.0109(19)
    C20 0.047(3) 0.050(3) 0.048(3) -0.004(2) -0.015(2) -0.012(2)
    C21 0.054(3) 0.065(3) 0.050(3) 0.005(2) -0.005(2) -0.003(2)
    C22 0.114(4) 0.078(4) 0.047(3) 0.001(3) -0.002(3) -0.010(2)
    S2 0.0423(6) 0.0712(8) 0.0421(6) -0.0166(5) -0.0022(5) -0.0097(5)
    O3 0.078(2) 0.073(2) 0.0477(18) -0.0194(17) -0.0165(16) -0.0049(15)
    O4 0.118(3) 0.082(2) 0.0437(18) 0.014(2) -0.0032(18) 0.0140(17)
    N2 0.051(2) 0.053(2) 0.041(2) -0.0030(16) -0.0040(17) -0.0137(17)
    C23 0.059(3) 0.045(3) 0.056(3) -0.007(2) -0.011(2) -0.008(2)
    C24 0.051(3) 0.037(2) 0.049(2) -0.001(2) -0.011(2) -0.0106(19)
    C25 0.052(3) 0.051(3) 0.043(2) -0.001(2) 0.002(2) -0.0062(19)
    C26 0.047(2) 0.053(3) 0.047(3) -0.009(2) -0.004(2) -0.008(2)
    C27 0.050(3) 0.048(3) 0.044(2) -0.001(2) -0.008(2) -0.0105(19)
    C28 0.061(3) 0.054(3) 0.046(2) -0.008(2) -0.009(2) 0.000(2)
    C29 0.058(3) 0.050(3) 0.059(3) -0.013(2) -0.012(2) 0.001(2)
    C30 0.066(3) 0.097(4) 0.070(3) -0.024(3) -0.018(3) -0.021(3)
    C31 0.041(2) 0.039(2) 0.040(2) 0.0026(18) -0.0019(18) -0.0089(18)
    C32 0.038(2) 0.046(3) 0.045(2) -0.0111(18) -0.0022(19) -0.0047(18)
    C33 0.040(2) 0.048(2) 0.037(2) -0.0061(18) 0.0042(18) -0.0023(17)
    C34 0.034(2) 0.038(2) 0.036(2) 0.0002(18) -0.0014(17) -0.0065(17)
    C35 0.036(2) 0.048(3) 0.045(2) -0.0100(18) 0.0006(19) -0.0041(19)
    C36 0.044(2) 0.057(3) 0.035(2) -0.003(2) 0.0018(19) -0.0033(19)
    C37 0.040(2) 0.042(2) 0.036(2) -0.0046(18) -0.0063(18) -0.0107(18)
    C38 0.043(2) 0.045(2) 0.040(2) 0.0057(19) -0.0080(19) 0.0012(17)
    C39 0.041(2) 0.047(3) 0.042(2) 0.0021(19) -0.0037(19) -0.0063(19)
    C40 0.047(2) 0.039(2) 0.035(2) -0.0056(18) -0.0084(18) -0.0067(17)
    C41 0.054(3) 0.045(3) 0.044(2) 0.005(2) -0.016(2) -0.0025(18)
    C42 0.041(2) 0.049(3) 0.049(2) 0.0074(19) -0.007(2) -0.011(2)
    C43 0.069(3) 0.050(3) 0.037(2) -0.009(2) -0.010(2) -0.006(2)
    C44 0.073(3) 0.092(4) 0.053(3) -0.004(3) 0.013(3) -0.005(3)
_geom_special_details
;
 All esds (except the esd in the dihedral angle between two l.s. planes)
 are estimated using the full covariance matrix.  The cell esds are taken
 into account individually in the estimation of esds in distances, angles
 and torsion angles; correlations between esds in cell parameters are only
 used when they are defined by crystal symmetry.  An approximate (isotropic)
 treatment of cell esds is used for estimating esds involving l.s. planes.
;
loop_
    _geom_bond_atom_site_label_1
    _geom_bond_atom_site_label_2
    _geom_bond_site_symmetry_2
    _geom_bond_distance
    _geom_bond_publ_flag
    S1 C15 . 1.765(4) ?
    S1 C12 . 1.776(4) ?
    O1 C5 . 1.363(4) ?
    O1 C8 . 1.430(5) ?
    O2 C21 . 1.210(5) ?
    N1 C1 . 1.252(4) ?
    N1 C9 . 1.417(4) ?
    C1 C2 . 1.459(5) ?
    C1 H1 . 0.9300 ?
    C2 C7 . 1.391(5) ?
    C2 C3 . 1.392(5) ?
    C3 C4 . 1.369(5) ?
    C3 H3 . 0.9300 ?
    C4 C5 . 1.386(5) ?
    C4 H4 . 0.9300 ?
    C5 C6 . 1.381(5) ?
    C6 C7 . 1.380(5) ?
    C6 H6 . 0.9300 ?
    C7 H7 . 0.9300 ?
    C8 H8A . 0.9600 ?
    C8 H8B . 0.9600 ?
    C8 H8C . 0.9600 ?
    C9 C10 . 1.385(5) ?
    C9 C14 . 1.391(5) ?
    C10 C11 . 1.381(5) ?
    C10 H10 . 0.9300 ?
    C11 C12 . 1.381(5) ?
    C11 H11 . 0.9300 ?
    C12 C13 . 1.386(5) ?
    C13 C14 . 1.374(5) ?
    C13 H13 . 0.9300 ?
    C14 H14 . 0.9300 ?
    C15 C20 . 1.389(5) ?
    C15 C16 . 1.389(5) ?
    C16 C17 . 1.379(5) ?
    C16 H16 . 0.9300 ?
    C17 C18 . 1.387(5) ?
    C17 H17 . 0.9300 ?
    C18 C19 . 1.387(5) ?
    C18 C21 . 1.486(5) ?
    C19 C20 . 1.374(5) ?
    C19 H19 . 0.9300 ?
    C20 H20 . 0.9300 ?
    C21 C22 . 1.498(6) ?
    C22 H22A . 0.9600 ?
    C22 H22B . 0.9600 ?
    C22 H22C . 0.9600 ?
    S2 C37 . 1.775(3) ?
    S2 C34 . 1.779(3) ?
    O3 C27 . 1.362(4) ?
    O3 C30 . 1.424(5) ?
    O4 C43 . 1.207(5) ?
    N2 C23 . 1.260(4) ?
    N2 C31 . 1.429(4) ?
    C23 C24 . 1.464(5) ?
    C23 H23 . 0.9300 ?
    C24 C29 . 1.378(5) ?
    C24 C25 . 1.389(5) ?
    C25 C26 . 1.391(5) ?
    C25 H25 . 0.9300 ?
    C26 C27 . 1.385(5) ?
    C26 H26 . 0.9300 ?
    C27 C28 . 1.372(5) ?
    C28 C29 . 1.376(5) ?
    C28 H28 . 0.9300 ?
    C29 H29 . 0.9300 ?
    C30 H30A . 0.9600 ?
    C30 H30B . 0.9600 ?
    C30 H30C . 0.9600 ?
    C31 C36 . 1.388(5) ?
    C31 C32 . 1.391(5) ?
    C32 C33 . 1.382(5) ?
    C32 H32 . 0.9300 ?
    C33 C34 . 1.382(5) ?
    C33 H33 . 0.9300 ?
    C34 C35 . 1.387(5) ?
    C35 C36 . 1.382(5) ?
    C35 H35 . 0.9300 ?
    C36 H36 . 0.9300 ?
    C37 C42 . 1.382(5) ?
    C37 C38 . 1.385(5) ?
    C38 C39 . 1.370(5) ?
    C38 H38 . 0.9300 ?
    C39 C40 . 1.383(5) ?
    C39 H39 . 0.9300 ?
    C40 C41 . 1.386(5) ?
    C40 C43 . 1.491(5) ?
    C41 C42 . 1.384(5) ?
    C41 H41 . 0.9300 ?
    C42 H42 . 0.9300 ?
    C43 C44 . 1.485(6) ?
    C44 H44A . 0.9600 ?
    C44 H44B . 0.9600 ?
    C44 H44C . 0.9600 ?
loop_
    _geom_angle_atom_site_label_1
    _geom_angle_atom_site_label_2
    _geom_angle_atom_site_label_3
    _geom_angle_site_symmetry_1
    _geom_angle_site_symmetry_3
    _geom_angle
    _geom_angle_publ_flag
    C15 S1 C12 . . 105.80(17) ?
    C5 O1 C8 . . 118.5(3) ?
    C1 N1 C9 . . 121.9(3) ?
    N1 C1 C2 . . 122.5(3) ?
    N1 C1 H1 . . 118.8 ?
    C2 C1 H1 . . 118.8 ?
    C7 C2 C3 . . 118.1(4) ?
    C7 C2 C1 . . 120.8(3) ?
    C3 C2 C1 . . 121.1(3) ?
    C4 C3 C2 . . 120.6(4) ?
    C4 C3 H3 . . 119.7 ?
    C2 C3 H3 . . 119.7 ?
    C3 C4 C5 . . 120.5(4) ?
    C3 C4 H4 . . 119.7 ?
    C5 C4 H4 . . 119.7 ?
    O1 C5 C6 . . 124.7(4) ?
    O1 C5 C4 . . 115.4(3) ?
    C6 C5 C4 . . 119.9(3) ?
    C7 C6 C5 . . 119.2(4) ?
    C7 C6 H6 . . 120.4 ?
    C5 C6 H6 . . 120.4 ?
    C6 C7 C2 . . 121.6(4) ?
    C6 C7 H7 . . 119.2 ?
    C2 C7 H7 . . 119.2 ?
    O1 C8 H8A . . 109.5 ?
    O1 C8 H8B . . 109.5 ?
    H8A C8 H8B . . 109.5 ?
    O1 C8 H8C . . 109.5 ?
    H8A C8 H8C . . 109.5 ?
    H8B C8 H8C . . 109.5 ?
    C10 C9 C14 . . 118.5(3) ?
    C10 C9 N1 . . 115.5(3) ?
    C14 C9 N1 . . 126.0(3) ?
    C11 C10 C9 . . 120.8(3) ?
    C11 C10 H10 . . 119.6 ?
    C9 C10 H10 . . 119.6 ?
    C12 C11 C10 . . 120.3(3) ?
    C12 C11 H11 . . 119.8 ?
    C10 C11 H11 . . 119.8 ?
    C11 C12 C13 . . 119.2(3) ?
    C11 C12 S1 . . 118.3(3) ?
    C13 C12 S1 . . 122.2(3) ?
    C14 C13 C12 . . 120.4(3) ?
    C14 C13 H13 . . 119.8 ?
    C12 C13 H13 . . 119.8 ?
    C13 C14 C9 . . 120.7(3) ?
    C13 C14 H14 . . 119.6 ?
    C9 C14 H14 . . 119.6 ?
    C20 C15 C16 . . 119.3(3) ?
    C20 C15 S1 . . 115.1(3) ?
    C16 C15 S1 . . 125.5(3) ?
    C17 C16 C15 . . 119.7(3) ?
    C17 C16 H16 . . 120.2 ?
    C15 C16 H16 . . 120.2 ?
    C16 C17 C18 . . 121.8(3) ?
    C16 C17 H17 . . 119.1 ?
    C18 C17 H17 . . 119.1 ?
    C17 C18 C19 . . 117.5(3) ?
    C17 C18 C21 . . 120.0(4) ?
    C19 C18 C21 . . 122.5(3) ?
    C20 C19 C18 . . 121.8(3) ?
    C20 C19 H19 . . 119.1 ?
    C18 C19 H19 . . 119.1 ?
    C19 C20 C15 . . 119.9(4) ?
    C19 C20 H20 . . 120.1 ?
    C15 C20 H20 . . 120.1 ?
    O2 C21 C18 . . 120.4(4) ?
    O2 C21 C22 . . 120.1(4) ?
    C18 C21 C22 . . 119.5(4) ?
    C21 C22 H22A . . 109.5 ?
    C21 C22 H22B . . 109.5 ?
    H22A C22 H22B . . 109.5 ?
    C21 C22 H22C . . 109.5 ?
    H22A C22 H22C . . 109.5 ?
    H22B C22 H22C . . 109.5 ?
    C37 S2 C34 . . 105.96(16) ?
    C27 O3 C30 . . 118.7(3) ?
    C23 N2 C31 . . 119.6(3) ?
    N2 C23 C24 . . 123.6(4) ?
    N2 C23 H23 . . 118.2 ?
    C24 C23 H23 . . 118.2 ?
    C29 C24 C25 . . 118.2(3) ?
    C29 C24 C23 . . 119.2(4) ?
    C25 C24 C23 . . 122.6(4) ?
    C24 C25 C26 . . 120.9(4) ?
    C24 C25 H25 . . 119.5 ?
    C26 C25 H25 . . 119.5 ?
    C27 C26 C25 . . 119.4(4) ?
    C27 C26 H26 . . 120.3 ?
    C25 C26 H26 . . 120.3 ?
    O3 C27 C28 . . 114.8(4) ?
    O3 C27 C26 . . 125.4(4) ?
    C28 C27 C26 . . 119.8(4) ?
    C27 C28 C29 . . 120.3(4) ?
    C27 C28 H28 . . 119.9 ?
    C29 C28 H28 . . 119.9 ?
    C28 C29 C24 . . 121.4(4) ?
    C28 C29 H29 . . 119.3 ?
    C24 C29 H29 . . 119.3 ?
    O3 C30 H30A . . 109.5 ?
    O3 C30 H30B . . 109.5 ?
    H30A C30 H30B . . 109.5 ?
    O3 C30 H30C . . 109.5 ?
    H30A C30 H30C . . 109.5 ?
    H30B C30 H30C . . 109.5 ?
    C36 C31 C32 . . 118.3(3) ?
    C36 C31 N2 . . 125.3(3) ?
    C32 C31 N2 . . 116.4(3) ?
    C33 C32 C31 . . 121.1(3) ?
    C33 C32 H32 . . 119.5 ?
    C31 C32 H32 . . 119.5 ?
    C34 C33 C32 . . 120.0(3) ?
    C34 C33 H33 . . 120.0 ?
    C32 C33 H33 . . 120.0 ?
    C33 C34 C35 . . 119.6(3) ?
    C33 C34 S2 . . 125.6(3) ?
    C35 C34 S2 . . 114.7(3) ?
    C36 C35 C34 . . 120.0(4) ?
    C36 C35 H35 . . 120.0 ?
    C34 C35 H35 . . 120.0 ?
    C35 C36 C31 . . 120.9(3) ?
    C35 C36 H36 . . 119.5 ?
    C31 C36 H36 . . 119.5 ?
    C42 C37 C38 . . 119.2(3) ?
    C42 C37 S2 . . 117.6(3) ?
    C38 C37 S2 . . 122.8(3) ?
    C39 C38 C37 . . 120.1(3) ?
    C39 C38 H38 . . 120.0 ?
    C37 C38 H38 . . 120.0 ?
    C38 C39 C40 . . 121.7(3) ?
    C38 C39 H39 . . 119.2 ?
    C40 C39 H39 . . 119.2 ?
    C39 C40 C41 . . 117.9(3) ?
    C39 C40 C43 . . 123.4(3) ?
    C41 C40 C43 . . 118.7(3) ?
    C42 C41 C40 . . 121.0(3) ?
    C42 C41 H41 . . 119.5 ?
    C40 C41 H41 . . 119.5 ?
    C37 C42 C41 . . 120.1(3) ?
    C37 C42 H42 . . 119.9 ?
    C41 C42 H42 . . 119.9 ?
    O4 C43 C44 . . 120.1(4) ?
    O4 C43 C40 . . 120.3(4) ?
    C44 C43 C40 . . 119.6(4) ?
    C43 C44 H44A . . 109.5 ?
    C43 C44 H44B . . 109.5 ?
    H44A C44 H44B . . 109.5 ?
    C43 C44 H44C . . 109.5 ?
    H44A C44 H44C . . 109.5 ?
    H44B C44 H44C . . 109.5 ?
loop_
    _geom_torsion_atom_site_label_1
    _geom_torsion_atom_site_label_2
    _geom_torsion_atom_site_label_3
    _geom_torsion_atom_site_label_4
    _geom_torsion_site_symmetry_1
    _geom_torsion_site_symmetry_2
    _geom_torsion_site_symmetry_3
    _geom_torsion_site_symmetry_4
    _geom_torsion
    _geom_torsion_publ_flag
    C9 N1 C1 C2 . . . . 179.7(3) ?
    N1 C1 C2 C7 . . . . 179.5(4) ?
    N1 C1 C2 C3 . . . . 0.6(6) ?
    C7 C2 C3 C4 . . . . -1.2(6) ?
    C1 C2 C3 C4 . . . . 177.8(3) ?
    C2 C3 C4 C5 . . . . -0.8(5) ?
    C8 O1 C5 C6 . . . . -1.3(5) ?
    C8 O1 C5 C4 . . . . 177.8(4) ?
    C3 C4 C5 O1 . . . . -177.2(3) ?
    C3 C4 C5 C6 . . . . 2.0(6) ?
    O1 C5 C6 C7 . . . . 178.0(4) ?
    C4 C5 C6 C7 . . . . -1.2(6) ?
    C5 C6 C7 C2 . . . . -0.9(6) ?
    C3 C2 C7 C6 . . . . 2.0(6) ?
    C1 C2 C7 C6 . . . . -177.0(4) ?
    C1 N1 C9 C10 . . . . -179.3(4) ?
    C1 N1 C9 C14 . . . . 0.0(5) ?
    C14 C9 C10 C11 . . . . 0.4(5) ?
    N1 C9 C10 C11 . . . . 179.7(3) ?
    C9 C10 C11 C12 . . . . 0.1(5) ?
    C10 C11 C12 C13 . . . . -0.4(5) ?
    C10 C11 C12 S1 . . . . 173.4(3) ?
    C15 S1 C12 C11 . . . . 121.4(3) ?
    C15 S1 C12 C13 . . . . -65.0(3) ?
    C11 C12 C13 C14 . . . . 0.2(5) ?
    S1 C12 C13 C14 . . . . -173.3(3) ?
    C12 C13 C14 C9 . . . . 0.3(6) ?
    C10 C9 C14 C13 . . . . -0.6(5) ?
    N1 C9 C14 C13 . . . . -179.8(3) ?
    C12 S1 C15 C20 . . . . 174.3(3) ?
    C12 S1 C15 C16 . . . . -6.2(4) ?
    C20 C15 C16 C17 . . . . -0.7(5) ?
    S1 C15 C16 C17 . . . . 179.9(3) ?
    C15 C16 C17 C18 . . . . -0.5(6) ?
    C16 C17 C18 C19 . . . . 1.4(5) ?
    C16 C17 C18 C21 . . . . -179.2(4) ?
    C17 C18 C19 C20 . . . . -1.1(6) ?
    C21 C18 C19 C20 . . . . 179.5(4) ?
    C18 C19 C20 C15 . . . . -0.1(6) ?
    C16 C15 C20 C19 . . . . 1.0(5) ?
    S1 C15 C20 C19 . . . . -179.5(3) ?
    C17 C18 C21 O2 . . . . -9.5(6) ?
    C19 C18 C21 O2 . . . . 169.9(4) ?
    C17 C18 C21 C22 . . . . 170.0(4) ?
    C19 C18 C21 C22 . . . . -10.6(6) ?
    C31 N2 C23 C24 . . . . -177.4(3) ?
    N2 C23 C24 C29 . . . . 162.3(4) ?
    N2 C23 C24 C25 . . . . -15.8(6) ?
    C29 C24 C25 C26 . . . . -1.2(6) ?
    C23 C24 C25 C26 . . . . 176.9(4) ?
    C24 C25 C26 C27 . . . . 0.3(6) ?
    C30 O3 C27 C28 . . . . -175.9(4) ?
    C30 O3 C27 C26 . . . . 3.3(6) ?
    C25 C26 C27 O3 . . . . -178.3(3) ?
    C25 C26 C27 C28 . . . . 0.8(6) ?
    O3 C27 C28 C29 . . . . 178.3(4) ?
    C26 C27 C28 C29 . . . . -0.9(6) ?
    C27 C28 C29 C24 . . . . 0.0(6) ?
    C25 C24 C29 C28 . . . . 1.1(6) ?
    C23 C24 C29 C28 . . . . -177.1(4) ?
    C23 N2 C31 C36 . . . . 22.6(5) ?
    C23 N2 C31 C32 . . . . -159.0(4) ?
    C36 C31 C32 C33 . . . . -2.3(5) ?
    N2 C31 C32 C33 . . . . 179.2(3) ?
    C31 C32 C33 C34 . . . . 0.1(5) ?
    C32 C33 C34 C35 . . . . 1.8(5) ?
    C32 C33 C34 S2 . . . . 179.4(3) ?
    C37 S2 C34 C33 . . . . 5.3(4) ?
    C37 S2 C34 C35 . . . . -176.9(3) ?
    C33 C34 C35 C36 . . . . -1.5(5) ?
    S2 C34 C35 C36 . . . . -179.4(3) ?
    C34 C35 C36 C31 . . . . -0.7(5) ?
    C32 C31 C36 C35 . . . . 2.6(5) ?
    N2 C31 C36 C35 . . . . -179.0(3) ?
    C34 S2 C37 C42 . . . . -122.2(3) ?
    C34 S2 C37 C38 . . . . 64.7(3) ?
    C42 C37 C38 C39 . . . . -1.0(5) ?
    S2 C37 C38 C39 . . . . 172.0(3) ?
    C37 C38 C39 C40 . . . . 0.5(6) ?
    C38 C39 C40 C41 . . . . 0.6(6) ?
    C38 C39 C40 C43 . . . . -178.5(4) ?
    C39 C40 C41 C42 . . . . -1.1(5) ?
    C43 C40 C41 C42 . . . . 178.0(3) ?
    C38 C37 C42 C41 . . . . 0.4(5) ?
    S2 C37 C42 C41 . . . . -173.0(3) ?
    C40 C41 C42 C37 . . . . 0.7(5) ?
    C39 C40 C43 O4 . . . . -172.4(4) ?
    C41 C40 C43 O4 . . . . 8.5(6) ?
    C39 C40 C43 C44 . . . . 7.1(6) ?
    C41 C40 C43 C44 . . . . -172.0(4) ?
loop_
    _geom_hbond_atom_site_label_D
    _geom_hbond_atom_site_label_H
    _geom_hbond_atom_site_label_A
    _geom_hbond_site_symmetry_A
    _geom_hbond_distance_DH
    _geom_hbond_distance_HA
    _geom_hbond_distance_DA
    _geom_hbond_angle_DHA
    C17 H17 Cg6 1_665 0.93 3.00 3.734(4) 137
    C26 H26 Cg1 1_555 0.93 2.96 3.763(4) 146
    C32 H32 Cg2 1_555 0.93 2.98 3.706(4) 136
    C41 H41 Cg3 1_455 0.93 2.99 3.670(4) 131
_shelx_hkl_file
;
  -1   0   0  95.325   3.443
  -1   0   0  98.774   3.472
  -1   0   0  106.24    2.85
  -1   0   0  104.90    3.72
  -1   0   0  107.45    4.96
  -1   0   0  97.973   4.945
  -1   0   0  101.31    2.82
   1   0   0  103.23    2.88
   1   0   0  104.41    3.49
   1   0   0  104.74    2.85
   1   0   0  100.69    3.47
  -2   0   0 1794.53   30.06
  -2   0   0 1858.91   39.79
  -2   0   0 1848.38   30.45
  -2   0   0 1841.01   27.23
  -2   0   0 1848.18   30.03
  -2   0   0 1828.14   40.77
  -2   0   0 1854.61   27.66
  -2   0   0 1847.81   30.71
   2   0   0 1835.88   30.37
   2   0   0 1830.77   27.26
   2   0   0 1841.60   30.02
   2   0   0 1839.22   27.60
  -3   0   0  2.2810  1.3597
  -3   0   0  -1.344   2.593
  -3   0   0  1.3295  2.8814
  -3   0   0  1.1502  1.5747
  -3   0   0  3.3884  1.3970
  -3   0   0  2.4222  2.0459
  -3   0   0  1.9893  2.0006
  -3   0   0  4.5065  1.8475
   3   0   0  2.3086  1.6667
   3   0   0  0.3097  1.5377
   3   0   0  2.5410  1.3366
   3   0   0  4.1620  1.4410
  -4   0   0  42.540   3.918
  -4   0   0  41.994   4.063
  -4   0   0  43.454   3.923
  -4   0   0  38.630   7.524
  -4   0   0  41.645   5.276
  -4   0   0  37.219   7.217
   4   0   0  31.891   4.539
   4   0   0  28.771   4.417
  -5   0   0  5.1895  5.2413
  -5   0   0  6.5705  2.3051
  -5   0   0  7.0273  2.2375
  -5   0   0  5.3960  2.1774
  -5   0   0  4.2784  4.8950
  -5   0   0  4.4568  1.9782
   5   0   0  1.6543  2.6527
   5   0   0  10.524   3.567
  -6   0   0  58.215  11.671
  -6   0   0  59.525  11.982
   6   0   0  67.801   8.299
   6   0   0  61.498   8.315
   6  -1   0 -0.7876  2.8222
   6  -1   0  1.5591  3.2877
  -6   1   0  -2.953   4.826
  -6   1   0  13.797   6.901
   5  -1   0  41.045   6.164
   5  -1   0  29.469   5.236
  -5   1   0  33.701   8.401
  -5   1   0  39.712   4.584
  -5   1   0  39.283   4.628
  -5   1   0  36.084   4.518
  -5   1   0  34.976   8.566
  -5   1   0  37.450   5.115
   4  -1   0  6.1504  2.6273
   4  -1   0  4.3310  2.6285
  -4   1   0  6.8997  4.0575
  -4   1   0  3.7305  1.7802
  -4   1   0  3.2704  1.6976
  -4   1   0  5.7824  2.8365
  -4   1   0  7.6025  4.2100
  -4   1   0  6.0726  2.0917
  -4   1   0  3.4781  1.8563
   3  -1   0  120.43    6.56
   3  -1   0  140.37    6.88
  -3   1   0  122.60    5.64
  -3   1   0  127.82    6.54
  -3   1   0  124.66    5.42
  -3   1   0  118.51    5.27
  -3   1   0  122.04    8.90
  -3   1   0  117.48    9.14
  -3   1   0  120.20    6.66
  -3   1   0  119.35    5.63
  -3   1   0  124.01    6.85
  -3   1   0  118.38    6.46
   2  -1   0  123.36    5.44
   2  -1   0  120.20    5.32
  -2   1   0  112.82    6.84
  -2   1   0  115.49    7.12
  -2   1   0  123.03    4.88
  -2   1   0  120.37    4.61
  -2   1   0  119.85    4.62
  -2   1   0  113.36    5.14
  -2   1   0  111.06    5.21
  -2   1   0  122.59    5.37
  -2   1   0  122.41    5.35
  -2   1   0  117.59    4.77
   1  -1   0 1268.54   21.28
   1  -1   0 1303.05   20.53
   1  -1   0 1285.00   20.73
   1  -1   0 1275.32   21.07
  -1   1   0 1255.97   25.77
  -1   1   0 1268.53   20.02
  -1   1   0 1239.27   20.32
  -1   1   0 1265.22   20.63
  -1   1   0 1249.84   26.40
  -1   1   0 1252.48   19.69
  -1   1   0 1255.99   21.29
  -1   1   0 1262.47   21.08
   0  -1   0  -5.717   1.129
   0  -1   0  -5.600   1.121
   0   1   0  -13.00    0.60
   0   1   0  -3.993   1.296
   0   1   0  -3.538   1.338
  -1  -1   0  26.791   2.283
  -1  -1   0  32.016   2.421
  -1  -1   0  31.239   2.361
  -1  -1   0  26.175   2.210
  -1  -1   0  22.910   3.060
  -1  -1   0  28.957   3.254
   1   1   0  26.959   3.075
   1   1   0  28.596   2.517
   1   1   0  28.641   3.114
   1   1   0  28.491   2.031
   1   1   0  26.637   1.993
   1   1   0  29.677   2.616
  -2  -1   0  255.75    8.04
  -2  -1   0  255.77    6.34
  -2  -1   0  259.62   10.63
  -2  -1   0  261.43    8.04
  -2  -1   0  243.09    7.76
  -2  -1   0  243.93   10.71
  -2  -1   0  240.53    7.69
  -2  -1   0  252.26    6.36
   2   1   0  250.40    7.89
   2   1   0  262.17    6.46
   2   1   0  251.53    7.76
   2   1   0  265.84    6.49
  -3  -1   0  40.736   3.081
  -3  -1   0  40.229   3.306
  -3  -1   0  25.801   3.792
  -3  -1   0  38.312   4.254
  -3  -1   0  39.346   6.306
  -3  -1   0  38.074   6.342
  -3  -1   0  37.971   4.224
  -3  -1   0  41.685   4.643
   3   1   0  39.416   2.899
   3   1   0  37.114   4.497
   3   1   0  34.550   3.031
   3   1   0  39.164   4.460
  -4  -1   0  148.68   11.64
  -4  -1   0  143.39    5.89
  -4  -1   0  134.66    7.91
  -4  -1   0  134.87   11.64
  -4  -1   0  137.56    5.78
   4   1   0  140.04    5.89
   4   1   0  129.57    5.77
   4   1   0  140.06    7.93
   4   1   0  148.05    8.17
  -5  -1   0  80.830  12.065
  -5  -1   0  92.797  12.678
  -5  -1   0  96.412   5.563
  -5  -1   0  92.576   5.339
   5   1   0  97.866   5.497
   5   1   0  92.624   5.427
   5   1   0  105.32    8.26
   5   1   0  96.484   8.892
  -6  -1   0  12.335   6.723
  -6  -1   0  7.0087  6.1406
   6   1   0  16.734   4.924
   6   1   0  5.4266  3.5858
   6  -2   0  29.802   6.072
   6  -2   0  37.298   6.593
  -6   2   0  44.339  10.712
  -6   2   0  42.008  10.000
   5  -2   0  4.4303  3.0231
   5  -2   0 -0.7036  2.7089
  -5   2   0  7.8385  5.0583
  -5   2   0  3.5581  4.4855
  -5   2   0  1.4045  2.0793
  -5   2   0  3.9198  2.3466
   4  -2   0  4.5155  2.5323
   4  -2   0  4.3390  2.5546
  -4   2   0  1.2663  3.6178
  -4   2   0  2.1795  2.0546
  -4   2   0  2.4460  1.7868
  -4   2   0  0.5328  1.8717
  -4   2   0  5.0390  2.1861
  -4   2   0  -1.595   2.858
   3  -2   0  33.865   4.334
   3  -2   0  32.994   4.282
  -3   2   0  31.583   3.891
  -3   2   0  40.688   4.093
  -3   2   0  33.492   3.985
  -3   2   0  37.331   4.414
  -3   2   0  35.825   4.360
  -3   2   0  34.717   4.352
  -3   2   0  31.841   4.150
  -3   2   0  33.089   3.769
  -3   2   0  32.181   5.843
  -3   2   0  39.619   6.189
   2  -2   0  76.308   4.876
   2  -2   0  80.133   4.795
   2  -2   0  81.452   4.897
   2  -2   0  72.969   4.755
  -2   2   0  82.063   4.810
  -2   2   0  77.833   6.150
  -2   2   0  90.820   4.655
  -2   2   0  83.399   4.791
  -2   2   0  82.100   4.731
  -2   2   0  85.640   5.046
  -2   2   0  85.329   4.640
  -2   2   0  79.743   6.013
   1  -2   0 2218.53   37.04
   1  -2   0 2183.08   36.61
  -1   2   0 2242.58   34.96
  -1   2   0 2171.00   42.85
  -1   2   0 2257.48   34.41
  -1   2   0 2212.93   32.56
  -1   2   0 2239.89   37.13
  -1   2   0 2237.68   36.78
  -1   2   0 2182.54   35.04
  -1   2   0 2201.82   32.00
  -1   2   0 2207.27   41.85
   0  -2   0 9901.12  139.70
   0  -2   0 9949.90  144.89
   0  -2   0 9999.00  138.00
   0  -2   0 9829.31  146.37
   0   2   0 9844.53  135.16
   0   2   0 9994.46  147.55
   0   2   0 9891.49  143.71
   0   2   0 9933.71  135.31
  -1  -2   0  236.42    7.47
  -1  -2   0  242.28    7.50
  -1  -2   0  235.71    7.09
  -1  -2   0  233.76    7.90
  -1  -2   0  233.11    7.02
  -1  -2   0  232.94    7.68
   1   2   0  240.04    7.87
   1   2   0  232.24    6.99
   1   2   0  231.90    7.24
   1   2   0  232.94    7.31
   1   2   0  233.35    7.16
  -2  -2   0  387.03   10.16
  -2  -2   0  376.44   10.13
  -2  -2   0  370.54   10.31
  -2  -2   0  387.84   13.49
  -2  -2   0  364.10    9.87
  -2  -2   0  376.46    9.98
  -2  -2   0  376.66   10.60
  -2  -2   0  368.88   13.55
   2   2   0  386.60    9.23
   2   2   0  361.86    9.12
   2   2   0  376.70   10.65
   2   2   0  368.84   10.74
  -3  -2   0  64.667   7.917
  -3  -2   0  58.730   4.418
  -3  -2   0  62.028   4.410
  -3  -2   0  72.965   5.447
  -3  -2   0  62.538   7.976
  -3  -2   0  53.882   5.114
  -3  -2   0  71.846   5.247
   3   2   0  63.672   5.090
   3   2   0  61.087   4.817
   3   2   0  55.815   3.763
   3   2   0  61.383   3.942
  -4  -2   0  98.510   9.813
  -4  -2   0  93.461   5.555
  -4  -2   0  91.880   5.528
  -4  -2   0  89.234  10.556
   4   2   0  89.957   5.126
   4   2   0  79.211   7.248
   4   2   0  89.542   5.021
   4   2   0  88.299   6.844
  -5  -2   0  22.932   7.152
  -5  -2   0  26.335   3.975
  -5  -2   0  25.686   3.780
  -5  -2   0  27.665   7.517
   5   2   0  14.877   4.145
   5   2   0  20.643   3.322
   5   2   0  19.473   4.656
   5   2   0  24.013   3.529
  -6  -2   0  62.914  11.775
  -6  -2   0  64.583  12.187
   6   2   0  61.912   8.349
   6   2   0  50.872   7.877
   6  -3   0  2.8706  3.5156
   6  -3   0  7.7458  4.3252
  -6   3   0  8.8930  6.0285
  -6   3   0  11.806   6.199
   5  -3   0  20.055   4.838
   5  -3   0  18.838   4.551
  -5   3   0  23.933   7.483
  -5   3   0  20.431   4.167
  -5   3   0  35.047   8.724
  -5   3   0  22.261   4.307
   4  -3   0  6.0076  2.8527
   4  -3   0  7.7830  3.1544
  -4   3   0  6.0055  4.5100
  -4   3   0  7.3581  3.1896
  -4   3   0  7.0063  2.6733
  -4   3   0  1.5308  2.4451
  -4   3   0  8.8997  4.5195
  -4   3   0  6.4021  2.7186
   3  -3   0  97.633   6.497
  -3   3   0  90.593   6.364
  -3   3   0  98.612   5.946
  -3   3   0  90.047   6.033
  -3   3   0  103.76    6.90
  -3   3   0  91.118   8.249
  -3   3   0  98.477   6.664
  -3   3   0  90.869   7.795
  -3   3   0  82.171   6.200
  -3   3   0  102.02    6.87
  -3   3   0  102.69    8.61
   2  -3   0  101.91    6.17
   2  -3   0  100.51    6.36
  -2   3   0  96.914   4.963
  -2   3   0  98.092   6.882
  -2   3   0  112.21    6.44
  -2   3   0  100.27    6.24
  -2   3   0  112.31    6.56
  -2   3   0  92.427   5.764
  -2   3   0  93.224   5.703
  -2   3   0  99.331   6.647
  -2   3   0  102.10    5.00
  -2   3   0  104.20    6.02
   1  -3   0  166.37    7.56
   1  -3   0  186.88    7.19
   1  -3   0  183.74    7.23
   1  -3   0  171.36    7.63
  -1   3   0  171.83    7.00
  -1   3   0  175.86    6.53
  -1   3   0  170.42    7.80
  -1   3   0  175.47    4.92
  -1   3   0  174.72    6.70
  -1   3   0  187.15    7.96
  -1   3   0  176.60    4.95
  -1   3   0  164.66    7.04
   0  -3   0  8.6934  2.4654
   0  -3   0  14.497   2.589
   0  -3   0  12.169   2.309
   0  -3   0  10.972   2.637
   0   3   0  14.891   2.958
   0   3   0  11.932   2.346
   0   3   0  11.999   2.405
   0   3   0  11.377   2.749
  -1  -3   0  235.52    5.83
  -1  -3   0  238.65    7.82
  -1  -3   0  240.14    8.83
  -1  -3   0  248.12    8.24
  -1  -3   0  243.04    8.05
  -1  -3   0  259.94    8.54
  -1  -3   0  242.81    8.74
   1   3   0  242.69    8.75
   1   3   0  229.96    8.02
   1   3   0  240.27    8.30
   1   3   0  238.25    8.72
  -2  -3   0  537.64   12.69
  -2  -3   0  537.27   17.14
  -2  -3   0  537.01   16.63
  -2  -3   0  543.33   14.42
  -2  -3   0  540.45   14.33
  -2  -3   0  546.87   14.33
  -2  -3   0  556.63   12.63
  -2  -3   0  533.36   14.06
   2   3   0  553.65   13.16
   2   3   0  514.52   13.82
   2   3   0  523.10   14.17
  -3  -3   0  172.87   10.70
  -3  -3   0  167.17    7.97
  -3  -3   0  177.75    8.48
  -3  -3   0  158.46    7.66
  -3  -3   0  175.43   11.06
  -3  -3   0  170.57    8.11
  -3  -3   0  180.50    8.05
  -3  -3   0  175.27    8.06
   3   3   0  163.48    6.99
   3   3   0  155.04    8.12
   3   3   0  161.71    6.95
   3   3   0  147.33    7.84
  -4  -3   0  15.858   5.680
  -4  -3   0  19.359   3.931
  -4  -3   0  9.1273  3.2912
  -4  -3   0  24.116   6.571
   4   3   0  17.360   4.023
   4   3   0  10.881   3.275
   4   3   0  16.246   3.114
   4   3   0  19.423   3.297
  -5  -3   0  56.589  10.200
  -5  -3   0  44.625   5.777
  -5  -3   0  51.591  10.127
  -5  -3   0  48.232   5.849
   5   3   0  58.269   7.516
   5   3   0  56.549   7.310
  -6  -3   0  3.0884  5.4275
  -6  -3   0  3.2804  5.3848
   6   3   0 -0.0418  3.0499
   6   3   0  2.6046  3.4499
  -6   4   0  12.677   5.427
  -6   4   0  12.376   5.036
  -6   4   0  23.431   7.737
  -6   4   0  19.681   7.170
  -5   4   0  3.0333  4.4649
  -5   4   0  1.2139  2.7715
  -5   4   0  3.7211  3.0057
  -5   4   0  2.2790  3.2137
  -5   4   0  4.7719  3.4199
  -5   4   0  6.1323  4.9583
  -4   4   0  0.4846  2.6069
  -4   4   0  4.3874  2.7663
  -4   4   0  2.9915  2.6720
  -4   4   0  3.9119  3.9492
  -4   4   0  1.6652  3.6211
  -4   4   0  4.1308  3.2474
   3  -4   0  39.802   5.505
   3  -4   0  47.288   6.025
  -3   4   0  60.869   6.736
  -3   4   0  59.011   6.800
  -3   4   0  55.001   5.517
  -3   4   0  56.827   5.552
  -3   4   0  59.321   7.712
  -3   4   0  54.478   7.314
   2  -4   0  628.33   17.92
   2  -4   0  588.79   17.59
  -2   4   0  598.92   18.33
  -2   4   0  604.96   17.08
  -2   4   0  593.09   17.76
  -2   4   0  597.67   13.61
  -2   4   0  592.35   17.55
  -2   4   0  598.36   16.73
  -2   4   0  614.43   17.97
  -2   4   0  618.62   17.05
  -2   4   0  604.67   17.17
  -2   4   0  577.30   13.37
   1  -4   0  443.53   14.21
   1  -4   0  449.28   14.47
   1  -4   0  451.59   13.36
   1  -4   0  450.93   13.20
  -1   4   0  440.13    8.75
  -1   4   0  429.79   11.34
  -1   4   0  428.39   11.63
  -1   4   0  449.02   13.28
  -1   4   0  448.67    8.69
  -1   4   0  432.14   13.20
   0  -4   0  140.01    7.84
   0  -4   0  127.77    6.59
   0  -4   0  140.83    7.85
   0  -4   0  123.29    6.63
   0   4   0  139.27    6.98
   0   4   0  133.43    7.98
   0   4   0  143.56    7.15
   0   4   0  137.01    8.03
  -1  -4   0  34.962   4.627
  -1  -4   0  36.741   3.767
  -1  -4   0  35.278   2.285
  -1  -4   0  40.632   4.808
  -1  -4   0  43.495   4.640
  -1  -4   0  33.177   4.041
  -1  -4   0  41.337   2.343
  -1  -4   0  38.153   3.825
   1   4   0  42.131   4.996
   1   4   0  44.187   4.797
   1   4   0  39.323   4.973
   1   4   0  48.506   4.935
  -2  -4   0  162.37    8.56
  -2  -4   0  172.67    8.84
  -2  -4   0  180.80    8.53
  -2  -4   0  166.07    8.27
  -2  -4   0  159.96    8.37
  -2  -4   0  160.62    8.86
  -2  -4   0  157.65    6.28
  -2  -4   0  170.40    6.53
   2   4   0  189.41    8.69
   2   4   0  151.89    7.76
   2   4   0  179.14    8.46
   2   4   0  165.48    8.10
  -3  -4   0  5.9369  2.4130
  -3  -4   0  7.8782  3.1827
  -3  -4   0  6.1034  3.7277
  -3  -4   0  9.2583  4.0106
  -3  -4   0  9.6984  3.3054
  -3  -4   0  6.2766  2.3413
   3   4   0  4.1877  2.1081
   3   4   0  10.995   2.754
   3   4   0  4.3894  2.3044
   3   4   0  6.2924  2.5598
  -4  -4   0  54.135   6.406
  -4  -4   0  69.864   9.813
  -4  -4   0  58.688   9.066
  -4  -4   0  60.374   6.682
   4   4   0  60.396   5.891
   4   4   0  50.575   6.898
   4   4   0  58.614   7.089
   4   4   0  58.811   5.842
  -5  -4   0  5.8055  5.3145
  -5  -4   0  -3.612   3.087
  -5  -4   0  6.4446  5.2649
  -5  -4   0  -2.725   3.092
   5   4   0  5.4232  3.4919
   5   4   0  3.2430  3.0269
  -6  -4   0  43.772   9.864
  -6  -4   0  35.727   9.470
   6   4   0  25.712   6.448
   6   4   0  32.248   6.757
  -5   5   0  13.464   6.403
  -5   5   0  5.3652  3.7910
  -5   5   0  4.7835  3.6571
  -5   5   0  13.272   5.799
  -5   5   0  3.8715  3.4071
  -5   5   0  1.8292  3.6388
  -4   5   0  5.6961  4.6387
  -4   5   0  5.5384  3.7247
  -4   5   0  14.010   5.212
  -4   5   0  13.557   4.292
  -4   5   0  11.712   4.179
   3  -5   0  120.46    9.38
   3  -5   0  132.62    9.62
  -3   5   0  117.97    6.91
  -3   5   0  117.33    9.26
  -3   5   0  109.11    8.55
  -3   5   0  119.55    6.92
  -3   5   0  116.31    8.87
  -3   5   0  115.18    9.60
   2  -5   0  65.899   7.217
   2  -5   0  77.408   7.763
  -2   5   0  72.981   7.632
  -2   5   0  72.189   4.291
  -2   5   0  78.915   4.450
  -2   5   0  73.732   7.355
  -2   5   0  84.285   6.256
  -2   5   0  68.419   6.067
   1  -5   0  31.650   4.871
   1  -5   0  44.502   5.782
  -1   5   0  40.018   2.955
  -1   5   0  33.688   4.858
  -1   5   0  34.390   1.942
  -1   5   0  36.002   2.010
  -1   5   0  31.174   4.716
  -1   5   0  34.928   2.813
   0  -5   0  31.631   5.041
   0  -5   0  42.185   5.484
   0   5   0  40.383   5.146
   0   5   0  45.620   5.627
  -1  -5   0  10.981   1.796
  -1  -5   0  11.476   1.291
  -1  -5   0  11.690   1.859
  -1  -5   0  5.7711  3.0069
  -1  -5   0  6.7031  3.1493
  -1  -5   0  12.211   1.344
   1   5   0  6.0914  2.6558
   1   5   0  10.137   3.939
   1   5   0  14.917   3.319
  -2  -5   0  69.065   4.081
  -2  -5   0  55.708   5.714
  -2  -5   0  60.531   6.805
  -2  -5   0  65.072   5.950
  -2  -5   0  61.595   6.900
  -2  -5   0  61.999   3.972
   2   5   0  52.458   6.191
   2   5   0  60.106   6.677
  -3  -5   0  67.877   7.242
  -3  -5   0  77.581   5.593
  -3  -5   0  81.573   5.874
  -3  -5   0  69.804   8.790
  -3  -5   0  70.817   8.885
  -3  -5   0  78.432   7.772
   3   5   0  79.352   8.045
  -4  -5   0  4.3793  4.5898
  -4  -5   0  2.3589  3.6134
  -4  -5   0  8.9264  5.0661
  -4  -5   0  10.277   4.103
   4   5   0  9.9810  3.7645
   4   5   0  1.4906  2.8812
  -5  -5   0  29.947   8.044
  -5  -5   0  8.0511  4.5908
  -5  -5   0  17.711   6.491
  -5  -5   0  6.4802  4.2525
   5   5   0  16.195   5.010
   5   5   0  8.2147  4.1301
  -6  -5   0  12.106   6.263
  -6  -5   0  14.377   6.334
   6   5   0  4.8585  4.0799
   6   5   0  11.091   5.090
  -5   6   0  1.1486  3.7847
  -5   6   0  2.2137  3.8337
  -5   6   0  4.4434  4.0783
  -5   6   0  5.3025  4.1180
   4  -6   0  4.6566  3.8041
  -4   6   0  9.2784  4.5724
  -4   6   0 -0.2236  3.6462
  -4   6   0  11.706   5.072
  -4   6   0  0.9107  3.5029
   3  -6   0  1.1455  3.3393
   3  -6   0  3.6175  3.3214
  -3   6   0  10.988   4.032
  -3   6   0  5.8040  3.4860
  -3   6   0  3.5165  3.5658
  -3   6   0 -0.7264  2.7544
   2  -6   0  120.04    9.88
   2  -6   0  119.04    9.88
  -2   6   0  119.91    5.30
  -2   6   0  129.42    9.31
  -2   6   0  118.65    5.21
  -2   6   0  124.16    7.58
  -2   6   0  131.06    9.43
  -2   6   0  118.96    7.28
   1  -6   0  9.4114  3.8581
   1  -6   0  5.1056  3.5872
  -1   6   0  10.620   3.709
  -1   6   0  6.4723  3.4049
   0  -6   0  48.011   6.589
   0  -6   0  47.659   6.661
   0   6   0  54.405   6.586
   0   6   0  46.939   6.289
  -1  -6   0  40.795   6.261
  -1  -6   0  48.822   6.873
   1   6   0  35.788   5.379
   1   6   0  28.851   4.871
  -2  -6   0  16.894   2.552
  -2  -6   0  12.334   2.256
  -2  -6   0  14.021   4.710
  -2  -6   0  30.538   6.309
  -2  -6   0  37.347   6.693
  -2  -6   0  14.417   4.651
   2   6   0  12.903   4.060
   2   6   0  13.030   4.037
  -3  -6   0  12.719   4.973
  -3  -6   0  17.192   3.311
  -3  -6   0  14.206   3.217
  -3  -6   0  16.310   5.181
  -3  -6   0  9.4398  4.5807
  -3  -6   0  12.347   4.715
   3   6   0  11.852   4.086
   3   6   0  14.674   4.261
  -4  -6   0  65.682   8.228
  -4  -6   0  65.623  10.225
  -4  -6   0  48.705   8.998
  -4  -6   0  69.167   8.323
   4   6   0  58.528   7.958
   4   6   0  50.447   7.396
  -5  -6   0  0.3701  4.2154
  -5  -6   0  13.078   6.161
  -5  -6   0  7.0988  5.4304
  -5  -6   0  -2.164   3.865
   5   6   0  4.7502  4.0467
   5   6   0  4.9132  4.0167
   4  -7   0  3.6233  4.5028
   4  -7   0  9.0227  4.2935
  -4   7   0  4.7520  4.2779
  -4   7   0  5.2080  4.4159
   3  -7   0  58.402   8.791
   3  -7   0  49.718   8.281
  -3   7   0  65.451   9.280
  -3   7   0  47.128   7.864
   2  -7   0  54.112   8.239
   2  -7   0  41.525   7.258
  -2   7   0  33.931   6.465
  -2   7   0  47.305   7.444
   1  -7   0  14.407   4.893
   1  -7   0  30.315   6.266
  -1   7   0  25.294   5.335
  -1   7   0  28.153   5.488
   0  -7   0  3.9262  4.0234
   0  -7   0 -0.5857  3.4541
   0   7   0  1.4992  2.7992
   0   7   0  2.4265  3.2143
  -1  -7   0  21.948   5.403
  -1  -7   0  16.416   5.251
   1   7   0  19.390   4.713
   1   7   0  12.525   4.136
  -2  -7   0  40.395   7.047
  -2  -7   0  23.409   5.984
   2   7   0  27.806   5.616
   2   7   0  37.630   6.485
  -3  -7   0  36.925   7.215
  -3  -7   0  22.996   6.102
   3   7   0  32.819   6.600
   3   7   0  31.838   6.374
  -4  -7   0  -4.351   4.245
  -4  -7   0  -8.320   3.610
   4   7   0  3.1495  3.5663
   4   7   0  2.5696  3.6789
   3  -8   0  12.567   5.457
   3  -8   0  5.0772  4.5854
  -3   8   0  8.1908  4.6565
  -3   8   0  12.819   5.366
   2  -8   0  67.597   9.809
   2  -8   0  77.999  10.621
  -2   8   0  49.311   8.348
  -2   8   0  36.798   7.311
   1  -8   0  8.3468  5.2471
   1  -8   0  -2.123   3.945
  -1   8   0  9.4649  4.3901
  -1   8   0  7.9701  4.0916
   0  -8   0  20.362   5.813
   0  -8   0  22.883   6.465
   0   8   0  16.163   4.765
   0   8   0  24.025   5.521
  -1  -8   0  13.160   5.434
  -1  -8   0  9.0638  5.2975
   1   8   0  12.014   4.543
   1   8   0  3.5179  3.3489
  -2  -8   0  -1.510   3.971
  -2  -8   0 -0.9331  4.0602
   2   8   0  0.4982  3.0741
   2   8   0  0.5662  2.9911
  -3  -8   0  1.9131  4.9090
  -3  -8   0  5.8404  5.3135
   3   8   0  9.8019  4.6327
   3   8   0  2.1266  3.4390
  -4  -8   0  35.165   8.306
  -4  -8   0  17.568   6.786
   1  -9   0  4.5023  4.8612
  -1   9   0  1.0753  3.7655
   0  -9   0  11.438   5.695
   0  -9   0  11.771   5.599
   0   9   0  -3.681   3.017
   0   9   0  4.4014  4.2171
  -1  -9   0  4.2379  4.6150
  -1  -9   0  10.116   5.420
   1   9   0  5.0037  4.3308
  -2  -9   0  14.304   5.944
  -2  -9   0  7.0200  5.2170
  -2  -9   1  23.737   7.296
   1   9  -1  5.8520  4.6964
  -1  -9   1  7.1296  5.5074
  -1  -9   1  0.4703  4.7134
   0   9  -1  9.8746  5.2268
   0  -9   1  10.026   5.587
   1  -9   1  11.745   6.753
  -4  -8   1  7.3056  5.4856
  -4  -8   1  19.407   7.277
   3   8  -1  1.2160  3.4123
   3   8  -1  3.2408  3.7316
  -3  -8   1  2.8237  5.5002
  -3  -8   1  -2.194   4.421
   2   8  -1  19.004   5.701
   2   8  -1  15.754   5.283
  -2  -8   1  24.687   6.954
  -2  -8   1  16.688   6.122
   1   8  -1  1.8093  3.2392
   1   8  -1  4.3101  4.1423
  -1  -8   1  2.3345  4.1946
  -1  -8   1  0.5650  4.2798
   0   8  -1  11.939   4.583
   0   8  -1  17.714   5.388
   0  -8   1  12.584   5.322
   0  -8   1  5.1562  4.7119
  -1   8  -1  24.709   6.199
  -1   8  -1  35.255   7.141
   1  -8   1  46.487   8.456
   1  -8   1  41.620   8.179
  -2   8  -1  20.179   6.141
  -2   8  -1  20.446   6.099
   2  -8   1  20.858   6.443
   2  -8   1  22.965   6.533
  -3   8  -1  2.8620  4.3988
   3  -8   1  4.5299  4.7661
   3  -8   1  12.182   5.712
   4   7  -1  18.492   5.552
   4   7  -1  17.819   5.347
  -4  -7   1  12.454   5.487
  -4  -7   1  12.722   5.620
   3   7  -1  21.835   5.790
   3   7  -1  18.933   5.533
  -3  -7   1  20.877   6.078
  -3  -7   1  26.064   6.763
   2   7  -1  13.528   4.465
   2   7  -1  18.057   4.938
  -2  -7   1  7.4518  4.6172
  -2  -7   1  18.340   5.698
   1   7  -1  40.653   6.473
   1   7  -1  44.336   6.871
  -1  -7   1  59.749   8.650
  -1  -7   1  35.772   7.013
   0   7  -1  12.224   4.011
   0   7  -1  10.115   4.065
   0  -7   1  7.7429  4.1030
   0  -7   1  9.3773  4.6263
  -1   7  -1  25.217   5.673
  -1   7  -1  26.853   5.637
   1  -7   1  27.847   6.522
   1  -7   1  30.435   6.601
  -2   7  -1  9.0955  4.1833
  -2   7  -1  4.1938  4.0828
   2  -7   1  12.599   4.955
   2  -7   1  18.166   5.132
  -3   7  -1  26.548   6.585
  -3   7  -1  21.790   6.515
   3  -7   1  19.312   5.987
   3  -7   1  20.018   5.842
  -4   7  -1 -0.5808  3.8691
  -4   7  -1  0.7435  4.0985
   4  -7   1  8.3267  4.7507
   4  -7   1  5.0783  4.0755
   5   6  -1  4.3391  3.7956
   5   6  -1  2.9112  3.6880
  -5  -6   1  -1.547   4.094
  -5  -6   1  12.518   6.088
  -5  -6   1  12.777   6.345
  -5  -6   1  2.5557  4.3628
   4   6  -1  4.9876  3.6646
   4   6  -1  4.2608  3.1825
  -4  -6   1  0.0791  4.2329
  -4  -6   1  0.5225  3.6947
  -4  -6   1  7.5592  4.9599
  -4  -6   1  2.7569  4.1340
   3   6  -1  10.577   4.269
   3   6  -1  6.8618  3.7339
  -3  -6   1  11.524   2.949
  -3  -6   1  2.1606  3.8998
  -3  -6   1  8.9734  2.6317
  -3  -6   1  12.880   4.793
  -3  -6   1  10.030   4.637
  -3  -6   1  8.3276  4.2833
   2   6  -1  42.814   6.291
   2   6  -1  56.275   7.241
  -2  -6   1  45.988   6.929
  -2  -6   1  48.628   5.993
  -2  -6   1  41.867   5.891
  -2  -6   1  48.126   7.120
  -2  -6   1  45.065   3.229
  -2  -6   1  44.487   3.296
   1   6  -1  28.188   5.159
   1   6  -1  17.742   4.330
  -1  -6   1  18.506   5.000
  -1  -6   1  28.374   5.549
   0   6  -1  2.3601  2.4259
   0   6  -1  2.2434  2.4544
   0  -6   1  2.0220  3.2272
   0  -6   1  1.4560  3.0413
  -1   6  -1  24.689   4.960
  -1   6  -1  19.922   4.556
   1  -6   1  27.096   5.386
   1  -6   1  17.253   4.562
  -2   6  -1  89.462   6.304
  -2   6  -1  95.062   4.911
  -2   6  -1  99.454   6.380
  -2   6  -1  75.644   8.600
  -2   6  -1  79.941   8.762
  -2   6  -1  96.291   4.657
   2  -6   1  87.718   9.553
   2  -6   1  100.53    9.77
  -3   6  -1  5.1351  3.6857
  -3   6  -1  2.9275  3.6350
  -3   6  -1 -0.7563  3.2220
  -3   6  -1  1.5449  3.2364
   3  -6   1  1.9112  3.5161
   3  -6   1 -0.7709  2.4804
  -4   6  -1  0.9213  3.6241
  -4   6  -1  15.010   5.686
  -4   6  -1  7.4029  4.6725
   4  -6   1  9.9670  4.2510
   4  -6   1  3.7189  3.4645
   6   5  -1  3.1671  3.9421
   6   5  -1  6.2932  4.4995
   5   5  -1  137.92   10.47
   5   5  -1  124.90   12.16
  -5  -5   1  110.49   10.29
  -5  -5   1  114.49   13.95
  -5  -5   1  134.80   13.55
  -5  -5   1  105.98   10.22
   4   5  -1  15.110   4.266
   4   5  -1  17.153   4.488
  -4  -5   1  26.747   6.440
  -4  -5   1  16.606   5.218
  -4  -5   1  21.499   5.499
  -4  -5   1  23.340   6.425
   3   5  -1  120.95    8.44
   3   5  -1  105.44    7.96
  -3  -5   1  104.34    6.24
  -3  -5   1  93.877   9.400
  -3  -5   1  101.75   10.50
  -3  -5   1  99.454   8.436
  -3  -5   1  113.66    6.53
  -3  -5   1  117.97    8.76
   2   5  -1  44.716   5.718
   2   5  -1  50.913   5.828
  -2  -5   1  56.949   6.641
  -2  -5   1  53.559   5.401
  -2  -5   1  44.328   5.946
  -2  -5   1  50.598   3.659
  -2  -5   1  52.359   3.729
  -2  -5   1  57.716   5.750
   1   5  -1  83.020   6.446
   1   5  -1  71.841   6.745
  -1  -5   1  76.622   3.420
  -1  -5   1  77.878   3.531
  -1  -5   1  78.581   7.580
  -1  -5   1  70.639   7.210
   0   5  -1  19.496   3.925
   0   5  -1  23.840   4.111
   0  -5   1  20.139   4.112
   0  -5   1  14.511   3.559
  -1   5  -1  66.886   6.853
  -1   5  -1  62.538   3.478
  -1   5  -1  76.596   7.380
   1  -5   1  64.009   6.990
   1  -5   1  69.956   7.326
  -2   5  -1  32.815   3.377
  -2   5  -1  34.878   3.439
  -2   5  -1  26.214   4.904
  -2   5  -1  34.879   5.565
  -2   5  -1  31.192   4.469
  -2   5  -1  41.983   5.123
   2  -5   1  29.526   5.355
   2  -5   1  24.887   4.723
  -3   5  -1  150.95    7.63
  -3   5  -1  139.42    9.54
  -3   5  -1  144.54    9.75
  -3   5  -1  160.88    7.87
  -3   5  -1  162.06   10.69
  -3   5  -1  168.12   11.32
   3  -5   1  164.34   10.29
   3  -5   1  171.30   10.62
  -4   5  -1  22.408   6.240
  -4   5  -1  20.300   6.232
  -4   5  -1  17.809   5.019
  -4   5  -1  20.594   5.175
   4  -5   1  22.939   5.216
   4  -5   1  18.972   4.761
  -5   5  -1  8.3505  3.9603
  -5   5  -1  13.157   5.914
  -5   5  -1  5.6857  4.1446
  -5   5  -1  14.560   4.326
  -5   5  -1  11.321   5.314
  -5   5  -1  8.5444  4.3373
   6   4  -1  42.439   7.710
   6   4  -1  45.470   7.721
  -6  -4   1  52.486  10.816
  -6  -4   1  58.583  11.287
   5   4  -1  6.9947  3.6650
   5   4  -1  9.8404  3.9987
  -5  -4   1  8.0426  4.1674
  -5  -4   1  15.126   6.589
  -5  -4   1  4.5101  5.3733
  -5  -4   1  4.4553  4.1134
   4   4  -1  23.222   4.558
   4   4  -1  21.624   4.495
   4   4  -1  27.267   4.318
  -4  -4   1  25.755   6.752
  -4  -4   1  15.555   4.423
  -4  -4   1  19.122   4.734
  -4  -4   1  20.369   6.202
   3   4  -1  112.95    6.78
   3   4  -1  118.31    7.69
   3   4  -1  119.97    6.89
   3   4  -1  109.36    7.55
  -3  -4   1  113.56    6.45
  -3  -4   1  101.25    7.68
  -3  -4   1  121.86    9.19
  -3  -4   1  110.10    7.88
  -3  -4   1  112.77    9.23
  -3  -4   1  115.11    6.60
   2   4  -1  5.7070  2.2987
   2   4  -1  0.5749  1.8416
  -2  -4   1  4.1242  2.2656
  -2  -4   1  1.8437  2.7195
  -2  -4   1  2.4482  2.4392
  -2  -4   1  1.6349  2.4621
  -2  -4   1  -1.466   1.613
  -2  -4   1  0.8124  1.4293
  -2  -4   1  2.0004  1.5260
  -2  -4   1  1.7022  2.3772
   1   4  -1  461.09   14.58
   1   4  -1  469.71   14.44
   1   4  -1  457.09   13.46
   1   4  -1  449.13   13.28
  -1  -4   1  478.27   14.62
  -1  -4   1  457.03   11.58
  -1  -4   1  468.79   13.43
  -1  -4   1  448.19   11.81
  -1  -4   1  455.83    8.68
  -1  -4   1  475.88    8.70
  -1  -4   1  476.98   14.75
  -1  -4   1  465.10   13.59
   0   4  -1  248.25   10.62
   0   4  -1  224.74    9.03
   0   4  -1  245.89    9.49
   0   4  -1  261.93   10.91
   0  -4   1  263.50   10.69
   0  -4   1  275.06   10.04
   0  -4   1  253.85    9.53
   0  -4   1  269.38   10.86
  -1   4  -1  383.94   13.27
  -1   4  -1  377.31    7.55
  -1   4  -1  361.42   10.08
  -1   4  -1  371.38    9.94
  -1   4  -1  364.31   12.19
  -1   4  -1  398.24   12.62
  -1   4  -1  373.98    7.44
  -1   4  -1  381.57   13.41
   1  -4   1  393.74   13.34
   1  -4   1  375.10   12.17
   1  -4   1  366.01   12.97
   1  -4   1  360.39   12.03
  -2   4  -1  474.40   15.42
  -2   4  -1  500.68   15.57
  -2   4  -1  488.15   15.84
  -2   4  -1  494.74   11.75
  -2   4  -1  488.78   16.01
  -2   4  -1  506.43   15.74
  -2   4  -1  474.35   14.92
  -2   4  -1  482.48   15.50
  -2   4  -1  486.36   11.84
   2  -4   1  485.32   15.58
   2  -4   1  513.04   16.02
  -3   4  -1  48.077   7.119
  -3   4  -1  47.479   6.836
  -3   4  -1  49.319   6.653
  -3   4  -1  41.476   5.747
  -3   4  -1  45.312   6.245
  -3   4  -1  47.030   5.061
  -3   4  -1  58.806   5.619
   3  -4   1  42.740   5.679
   3  -4   1  42.379   5.592
  -4   4  -1  0.2034  2.8024
  -4   4  -1  1.5255  2.4227
  -4   4  -1  6.2641  4.5857
  -4   4  -1  5.7006  4.1556
  -4   4  -1  2.9328  3.2351
  -5   4  -1  4.6912  4.6950
  -5   4  -1  -2.754   2.260
  -5   4  -1  0.2258  2.4470
  -5   4  -1  0.2200  3.3597
  -5   4  -1  4.4676  3.5556
  -5   4  -1  5.3717  5.0729
   6   3  -1  0.5605  3.0468
   6   3  -1 -0.5679  2.6943
  -6  -3   1  2.6634  5.8294
  -6  -3   1  9.1218  5.6851
   5   3  -1  147.44   10.11
   5   3  -1  145.30   10.05
  -5  -3   1  131.00    8.63
  -5  -3   1  140.14   13.50
  -5  -3   1  127.09   12.47
  -5  -3   1  147.27    8.82
   4   3  -1  67.680   6.955
   4   3  -1  87.779   5.808
   4   3  -1  82.032   5.724
   4   3  -1  93.704   7.203
  -4  -3   1  92.270  11.197
  -4  -3   1  88.019  10.746
  -4  -3   1  84.031   6.745
  -4  -3   1  88.141   6.712
   3   3  -1  14.201   3.293
   3   3  -1  19.808   3.268
   3   3  -1  20.245   3.317
   3   3  -1  14.114   3.338
  -3  -3   1  20.662   4.865
  -3  -3   1  13.716   2.870
  -3  -3   1  12.825   2.948
  -3  -3   1  11.536   3.204
  -3  -3   1  17.598   3.643
  -3  -3   1  9.6840  2.7138
  -3  -3   1  14.753   4.437
  -3  -3   1  10.760   2.786
   2   3  -1  289.65    9.89
   2   3  -1  302.70    9.58
   2   3  -1  300.90    9.59
   2   3  -1  297.85    9.85
  -2  -3   1  300.75   11.82
  -2  -3   1  310.36   10.31
  -2  -3   1  295.43    8.83
  -2  -3   1  285.66   10.25
  -2  -3   1  274.83   10.31
  -2  -3   1  306.68   10.19
  -2  -3   1  294.36   12.06
  -2  -3   1  310.32    8.79
   1   3  -1  341.97   10.10
   1   3  -1  363.58   11.06
   1   3  -1  347.42   10.97
   1   3  -1  351.51   10.20
  -1  -3   1  354.34    9.82
  -1  -3   1  352.27   10.14
  -1  -3   1  343.57   10.96
  -1  -3   1  347.80   11.03
  -1  -3   1  339.00    9.91
  -1  -3   1  332.37    7.17
  -1  -3   1  343.33    7.35
  -1  -3   1  355.92   10.31
   0   3  -1  48.800   3.772
   0   3  -1  43.927   4.445
   0   3  -1  53.266   4.894
   0   3  -1  50.666   4.488
   0  -3   1  34.505   3.957
   0  -3   1  47.100   4.557
   0  -3   1  39.031   3.829
   0  -3   1  51.263   3.747
  -1   3  -1  55.420   4.336
  -1   3  -1  54.530   4.900
  -1   3  -1  57.640   2.673
  -1   3  -1  48.969   3.605
  -1   3  -1  56.262   4.232
  -1   3  -1  52.319   2.677
  -1   3  -1  53.923   3.832
  -1   3  -1  46.778   4.648
   1  -3   1  58.473   4.973
   1  -3   1  52.973   5.045
   1  -3   1  58.834   5.040
   1  -3   1  61.184   4.902
  -2   3  -1  444.00   13.34
  -2   3  -1  434.10   13.08
  -2   3  -1  442.88   10.98
  -2   3  -1  443.69   15.06
  -2   3  -1  439.66   13.14
  -2   3  -1  416.20   12.88
  -2   3  -1  447.07   12.99
  -2   3  -1  436.22   13.32
  -2   3  -1  433.57   14.55
  -2   3  -1  433.83   11.11
   2  -3   1  433.36   13.01
   2  -3   1  455.37   13.23
  -3   3  -1  34.961   4.626
  -3   3  -1  44.874   4.860
  -3   3  -1  52.623   7.174
  -3   3  -1  46.644   5.675
  -3   3  -1  40.886   5.789
  -3   3  -1  42.755   6.526
  -3   3  -1  44.651   5.178
  -3   3  -1  43.339   4.957
   3  -3   1  44.958   5.182
   3  -3   1  43.211   4.889
  -4   3  -1  10.067   3.182
  -4   3  -1  9.5450  4.7382
  -4   3  -1  8.3740  2.9493
  -4   3  -1  8.1636  3.2819
  -4   3  -1  8.5461  4.8323
  -4   3  -1  9.0445  2.9275
   4  -3   1  13.780   3.613
   4  -3   1  7.3531  3.0822
  -5   3  -1  19.759   7.231
  -5   3  -1  15.194   3.629
  -5   3  -1  9.4822  3.1840
  -5   3  -1  23.114   7.557
   5  -3   1  21.620   4.914
   5  -3   1  11.564   4.216
  -6   3  -1  13.371   6.440
  -6   3  -1  4.9441  5.0387
   6  -3   1  3.1884  3.6886
   6  -3   1  0.5882  3.2126
   6   2  -1  11.998   4.549
   6   2  -1  25.451   5.555
  -6  -2   1  35.569   9.094
  -6  -2   1  20.516   7.693
   5   2  -1  0.8815  1.9588
   5   2  -1  2.3211  2.3667
   5   2  -1 -0.2786  2.5873
   5   2  -1  0.6913  1.8370
  -5  -2   1  4.6149  4.9426
  -5  -2   1  9.4641  5.1845
  -5  -2   1  5.0627  2.4078
  -5  -2   1  9.5322  2.5267
   4   2  -1  96.116   5.636
   4   2  -1  96.208   6.965
   4   2  -1  98.629   5.606
   4   2  -1  98.863   7.079
  -4  -2   1  84.912  10.333
  -4  -2   1  103.93   11.86
   3   2  -1  55.509   4.080
   3   2  -1  70.424   5.219
   3   2  -1  67.874   5.124
   3   2  -1  68.819   4.442
  -3  -2   1  70.478   6.950
  -3  -2   1  64.404   4.994
  -3  -2   1  67.580   6.170
  -3  -2   1  68.782   6.070
  -3  -2   1  61.969   5.630
  -3  -2   1  69.852   7.183
  -3  -2   1  66.497   4.739
   2   2  -1  100.87    5.37
   2   2  -1  105.35    4.87
   2   2  -1  90.313   4.607
   2   2  -1  102.94    5.41
  -2  -2   1  100.09    5.26
  -2  -2   1  92.998   4.794
  -2  -2   1  108.27    5.40
  -2  -2   1  102.50    6.78
  -2  -2   1  100.52    5.13
  -2  -2   1  94.839   5.194
  -2  -2   1  108.11    7.15
  -2  -2   1  93.967   4.869
   1   2  -1 1865.92   31.92
   1   2  -1 1902.04   30.34
   1   2  -1 1939.81   30.05
   1   2  -1 1899.94   32.35
  -1  -2   1 1958.99   30.19
  -1  -2   1 1881.16   30.37
  -1  -2   1 1818.54   32.20
  -1  -2   1 1945.02   36.57
  -1  -2   1 1891.18   28.26
  -1  -2   1 1968.48   37.67
  -1  -2   1 1872.78   27.78
  -1  -2   1 1858.23   32.06
   0   2  -1 3364.76   53.25
   0   2  -1 3442.37   48.94
   0   2  -1 3405.37   49.55
   0   2  -1 3388.17   52.73
   0  -2   1 3358.13   52.56
   0  -2   1 3398.77   53.24
  -1   2  -1 3983.28   61.03
  -1   2  -1 3986.19   57.56
  -1   2  -1 3977.35   61.77
  -1   2  -1 3912.00   58.15
  -1   2  -1 3932.56   55.39
  -1   2  -1 3999.25   73.09
  -1   2  -1 3905.91   54.58
  -1   2  -1 3981.83   71.14
  -1   2  -1 4025.47   58.49
  -1   2  -1 4019.27   59.04
   1  -2   1 3961.01   61.08
   1  -2   1 3957.86   61.68
  -2   2  -1  324.60   10.05
  -2   2  -1  328.47   10.21
  -2   2  -1  318.86   12.10
  -2   2  -1  331.91   12.62
  -2   2  -1  317.05    9.56
  -2   2  -1  338.44    9.31
  -2   2  -1  319.22    9.22
  -2   2  -1  323.55    9.74
   2  -2   1  322.04   10.04
   2  -2   1  307.69    9.43
   2  -2   1  321.95   10.19
   2  -2   1  320.39    9.65
  -3   2  -1  147.30    7.52
  -3   2  -1  156.53    7.08
  -3   2  -1  143.41    7.20
  -3   2  -1  150.05    6.50
  -3   2  -1  137.44    9.55
  -3   2  -1  161.12   10.53
  -3   2  -1  134.66    7.17
  -3   2  -1  148.09    6.48
  -3   2  -1  153.31    7.47
  -3   2  -1  148.00    6.87
   3  -2   1  166.75    8.04
   3  -2   1  140.06    7.56
  -4   2  -1  15.545   3.264
  -4   2  -1  12.892   5.388
  -4   2  -1  16.150   5.507
  -4   2  -1  9.1611  2.4130
  -4   2  -1  11.238   2.939
  -4   2  -1  12.216   2.823
   4  -2   1  10.854   3.346
   4  -2   1  12.817   3.532
  -5   2  -1  1.9723  4.9500
  -5   2  -1  -1.053   1.820
  -5   2  -1  2.3921  2.0148
  -5   2  -1  -1.726   4.580
   5  -2   1  0.2876  2.4415
   5  -2   1  1.4954  2.5191
  -6   2  -1  34.371   9.403
  -6   2  -1  28.227   8.741
   6  -2   1  21.077   5.603
   6  -2   1  30.642   6.458
   6   1  -1 -0.5434  2.5350
   6   1  -1  0.9837  2.9333
  -6  -1   1  10.792   6.375
  -6  -1   1  5.2219  5.3337
   5   1  -1  68.421   5.218
   5   1  -1  80.497   8.267
   5   1  -1  78.127   5.368
   5   1  -1  82.656   7.954
  -5  -1   1  73.748  11.508
  -5  -1   1  66.275   4.952
  -5  -1   1  85.750  12.377
  -5  -1   1  65.264   4.900
   4   1  -1  20.304   3.737
   4   1  -1  18.706   3.619
   4   1  -1  15.157   2.655
   4   1  -1  21.647   3.103
  -4  -1   1  17.851   2.811
  -4  -1   1  21.496   6.083
  -4  -1   1  23.855   4.114
  -4  -1   1  21.260   3.109
  -4  -1   1  23.742   4.590
  -4  -1   1  30.405   6.561
   3   1  -1  282.21    8.22
   3   1  -1  295.30    9.88
   3   1  -1  292.69    8.41
   3   1  -1  289.83    9.83
  -3  -1   1  280.12   14.06
  -3  -1   1  286.58   13.74
  -3  -1   1  279.75    8.21
  -3  -1   1  288.95    9.87
  -3  -1   1  281.96   10.15
  -3  -1   1  273.83    8.18
  -3  -1   1  277.56   10.25
  -3  -1   1  289.03    9.75
   2   1  -1  214.10    6.96
   2   1  -1  204.35    6.90
   2   1  -1  203.83    6.10
   2   1  -1  204.05    6.12
  -2  -1   1  197.81    5.98
  -2  -1   1  212.37    7.17
  -2  -1   1  201.96    9.45
  -2  -1   1  195.70    9.54
  -2  -1   1  204.61    6.84
  -2  -1   1  208.80    6.97
  -2  -1   1  210.38    6.17
  -2  -1   1  197.01    7.06
   1   1  -1 3521.23   49.63
   1   1  -1 3567.78   49.68
   1   1  -1 3519.32   48.90
   1   1  -1 3531.76   48.87
   1   1  -1 3522.25   48.90
   1   1  -1 3533.36   49.42
  -1  -1   1 3555.92   48.90
  -1  -1   1 3532.49   49.44
  -1  -1   1 3520.13   49.63
  -1  -1   1 3515.66   49.62
  -1  -1   1 3495.45   48.80
  -1  -1   1 3419.71   48.77
   0   1  -1  10.738   1.364
   0   1  -1  12.858   1.461
   0   1  -1  11.459   1.678
   0   1  -1  10.875   1.606
   0   1  -1  11.385   0.664
   0   1  -1  11.210   0.640
   0  -1   1  4.6685  1.2226
   0  -1   1  5.1144  1.1939
   0  -1   1  12.675   1.474
   0  -1   1  14.082   1.517
  -1   1  -1 2889.36   44.16
  -1   1  -1 2918.60   43.68
  -1   1  -1 2928.29   43.12
  -1   1  -1 2887.90   53.38
  -1   1  -1 2905.47   42.49
  -1   1  -1 2880.17   54.79
   1  -1   1 2966.16   53.48
   1  -1   1 2871.16   42.50
   1  -1   1 2857.64   43.03
   1  -1   1 2934.49   44.20
   1  -1   1 2909.63   54.89
   1  -1   1 2937.47   43.71
  -2   1  -1  5.7925  1.4546
  -2   1  -1  6.8399  2.7733
  -2   1  -1  8.5002  2.0766
  -2   1  -1  4.4682  2.4341
  -2   1  -1  6.2293  1.8121
  -2   1  -1  7.0414  1.5896
   2  -1   1  5.9785  1.7490
   2  -1   1  4.9645  1.6779
  -3   1  -1  549.81   14.81
  -3   1  -1  532.89   12.66
  -3   1  -1  559.52   14.97
  -3   1  -1  539.41   20.04
  -3   1  -1  518.51   19.19
  -3   1  -1  519.64   14.36
  -3   1  -1  543.82   14.67
  -3   1  -1  511.98   11.67
  -3   1  -1  525.62   12.42
  -3   1  -1  533.46   11.73
   3  -1   1  520.11   14.65
   3  -1   1  527.67   14.52
  -4   1  -1  60.803   4.469
  -4   1  -1  79.004  10.410
  -4   1  -1  67.643   4.354
  -4   1  -1  66.859   4.560
  -4   1  -1  63.545   9.215
  -4   1  -1  63.884   4.221
   4  -1   1  67.587   6.853
   4  -1   1  72.610   7.024
  -5   1  -1  121.58   14.66
  -5   1  -1  90.820   5.511
  -5   1  -1  96.437   5.726
  -5   1  -1  106.15   13.43
   5  -1   1  101.88    9.35
   5  -1   1  90.296   9.025
  -6   1  -1  6.8519  5.6497
  -6   1  -1  17.509   6.995
   6  -1   1  4.2463  3.6196
   6  -1   1  -3.142   2.406
   6   0  -1  67.736   8.551
   6   0  -1  80.170   8.960
  -6   0   1  72.871  13.018
  -6   0   1  79.709  13.716
   5   0  -1  7.7301  3.3208
   5   0  -1  6.8502  3.0520
  -5   0   1  5.2233  2.2696
  -5   0   1  7.5112  2.6197
  -5   0   1  9.3876  2.7254
  -5   0   1  6.1965  2.2097
  -5   0   1  5.0874  4.7922
  -5   0   1  7.6651  5.3680
   4   0  -1  111.61    5.70
   4   0  -1  107.97    6.81
   4   0  -1  113.60    5.72
   4   0  -1  120.85    7.17
  -4   0   1  107.07    5.63
  -4   0   1  110.52    6.91
  -4   0   1  109.06    5.61
  -4   0   1  92.723   9.603
  -4   0   1  107.48   10.14
  -4   0   1  106.84    6.75
   3   0  -1  321.95   10.08
   3   0  -1  314.32    8.75
   3   0  -1  322.16    8.89
   3   0  -1  328.73   10.41
  -3   0   1  329.01   10.91
  -3   0   1  325.86   10.25
  -3   0   1  314.20    8.91
  -3   0   1  296.80   13.94
  -3   0   1  315.77   10.97
  -3   0   1  340.61    9.02
  -3   0   1  299.10   14.46
  -3   0   1  332.20   10.44
   2   0  -1  340.57    8.05
   2   0  -1  323.16    8.76
   2   0  -1  339.90    8.80
   2   0  -1  339.42    8.12
  -2   0   1  329.05    8.72
  -2   0   1  334.34    8.83
  -2   0   1  351.80    9.68
  -2   0   1  355.19    9.54
  -2   0   1  352.07    8.13
  -2   0   1  352.25   13.09
  -2   0   1  362.93   12.85
  -2   0   1  347.28    8.23
   1   0  -1  9.3372  1.3235
   1   0  -1  8.4269  1.2806
   1   0  -1  10.286   1.367
   1   0  -1  8.9189  1.5468
   1   0  -1  9.6373  1.3217
   1   0  -1  10.383   1.608
  -1   0   1  10.728   1.328
  -1   0   1  9.4305  1.3307
  -1   0   1  12.824   1.706
  -1   0   1  11.190   1.412
  -1   0   1  11.853   1.417
  -1   0   1  14.498   1.854
   0   0  -1  0.0089  0.0472
   0   0  -1 -0.0085  0.0501
   0   0  -1  0.0629  0.0897
   0   0  -1 -0.0494  0.0752
   0   0   1 -0.0101  0.0638
   0   0   1 -0.0185  0.0586
   0   0   1 -0.0097  0.0594
   0   0   1  0.0117  0.0590
  -1   0  -1  12.651   0.913
  -1   0  -1  13.025   1.010
  -1   0  -1  13.456   0.920
  -1   0  -1  12.982   1.021
  -1   0  -1  14.511   1.809
  -1   0  -1  15.004   1.831
  -1   0  -1  14.245   2.638
  -1   0  -1  14.175   2.610
   1   0   1  16.032   1.829
   1   0   1  12.061   2.402
   1   0   1  13.948   1.645
   1   0   1  10.928   2.328
  -2   0  -1  421.25   10.88
  -2   0  -1  409.41   14.19
  -2   0  -1  437.79    8.14
  -2   0  -1  423.20   14.77
  -2   0  -1  429.89    8.19
  -2   0  -1  455.50   11.04
   2   0   1  463.26   11.06
   2   0   1  436.99   14.80
   2   0   1  479.83   11.39
   2   0   1  442.28   14.54
  -3   0  -1  108.82    4.32
  -3   0  -1  112.84    4.53
  -3   0  -1  117.22    9.33
  -3   0  -1  113.59    6.28
  -3   0  -1  126.37    9.26
  -3   0  -1  115.41    4.31
  -3   0  -1  121.54    6.39
  -3   0  -1  110.10    4.45
  -3   0  -1  120.95    6.65
  -3   0  -1  119.06    6.64
   3   0   1  111.04    6.17
   3   0   1  112.53    6.27
  -4   0  -1  93.094   9.677
  -4   0  -1  91.522   4.440
  -4   0  -1  91.611   4.668
  -4   0  -1  92.877   9.305
  -4   0  -1  96.675   4.826
  -4   0  -1  92.204   4.466
   4   0   1  89.656   6.546
   4   0   1  87.903   6.403
  -5   0  -1  8.9696  5.3263
  -5   0  -1  7.7681  2.0811
  -5   0  -1  8.7580  2.4882
  -5   0  -1  9.6061  2.2002
  -5   0  -1  11.164   5.614
   5   0   1  12.710   3.715
   5   0   1  12.795   3.920
  -6   0  -1  21.580   8.260
  -6   0  -1  27.916   9.180
   6   0   1  28.020   5.943
   6   0   1  39.446   6.976
   6  -1  -1  5.7788  3.8194
   6  -1  -1  9.0249  4.0398
  -6   1   1  18.109   7.263
  -6   1   1  8.6144  6.2366
   5  -1  -1  53.575   6.809
   5  -1  -1  52.979   6.744
  -5   1   1  66.245  11.009
  -5   1   1  51.523   5.410
  -5   1   1  46.020   5.302
  -5   1   1  61.369   6.085
  -5   1   1  57.131  10.488
  -5   1   1  56.632   5.826
   4  -1  -1  5.7030  2.5438
   4  -1  -1  3.1153  2.0425
  -4   1   1  1.4551  3.1563
  -4   1   1  1.5612  1.6961
  -4   1   1  4.9399  1.9665
  -4   1   1  4.1448  2.3359
  -4   1   1  4.8095  2.2506
  -4   1   1  3.9456  1.9140
  -4   1   1  3.6196  2.0215
  -4   1   1  9.2240  4.2969
   3  -1  -1  704.21   16.66
   3  -1  -1  723.78   17.09
  -3   1   1  707.04   16.28
  -3   1   1  707.54   15.29
  -3   1   1  698.56   23.61
  -3   1   1  720.61   23.12
  -3   1   1  701.53   17.46
  -3   1   1  711.25   17.28
  -3   1   1  716.83   16.97
  -3   1   1  708.69   15.46
  -3   1   1  711.15   16.38
  -3   1   1  720.82   16.78
   2  -1  -1  158.77    5.85
   2  -1  -1  149.51    5.80
  -2   1   1  147.31    5.73
  -2   1   1  158.60    6.18
  -2   1   1  144.12    5.60
  -2   1   1  167.49    5.68
  -2   1   1  156.57    5.86
  -2   1   1  149.39    8.17
  -2   1   1  151.43    5.54
  -2   1   1  149.06    5.77
  -2   1   1  152.78    6.01
   1  -1  -1 6183.41   87.77
   1  -1  -1 6099.30   82.41
   1  -1  -1 6177.12   89.58
   1  -1  -1 6103.16   86.82
   1  -1  -1 6113.31   84.64
  -1   1   1 6013.66   84.14
  -1   1   1 6178.17   86.07
  -1   1   1 6028.69   86.28
  -1   1   1 6139.85   90.50
  -1   1   1 6047.19   90.66
  -1   1   1 6109.60   87.66
   0  -1  -1  18.906   1.392
   0  -1  -1  11.605   0.903
   0  -1  -1  15.448   1.290
   0  -1  -1  13.092   0.932
   0   1   1  21.640   1.672
   0   1   1  21.292   1.673
  -1  -1  -1 1844.60   28.11
  -1  -1  -1 1833.60   36.91
  -1  -1  -1 1803.63   35.87
  -1  -1  -1 1853.21   27.88
  -1  -1  -1 1855.92   28.42
   1   1   1 1878.74   28.42
   1   1   1 1863.23   28.09
   1   1   1 1896.68   28.59
   1   1   1 1858.03   36.92
   1   1   1 1873.72   28.88
   1   1   1 1898.36   36.04
  -2  -1  -1  104.75    6.98
  -2  -1  -1  104.73    7.15
  -2  -1  -1  106.00    5.12
  -2  -1  -1  104.58    3.44
  -2  -1  -1  97.836   4.994
   2   1   1  105.67    6.97
   2   1   1  100.58    5.06
   2   1   1  103.03    3.46
   2   1   1  101.52    3.42
   2   1   1  108.22    6.85
   2   1   1  107.70    5.21
  -3  -1  -1  500.02   10.24
  -3  -1  -1  506.31   19.26
  -3  -1  -1  510.74   14.26
  -3  -1  -1  477.18   18.39
  -3  -1  -1  522.52   14.14
  -3  -1  -1  511.64   10.42
  -3  -1  -1  490.10   13.98
   3   1   1  527.86   14.28
   3   1   1  509.13   10.31
   3   1   1  521.02   10.48
   3   1   1  510.30   14.09
  -4  -1  -1  109.05   10.65
  -4  -1  -1  99.573   4.558
  -4  -1  -1  101.31    4.52
  -4  -1  -1  115.02   10.50
   4   1   1  100.45    4.63
   4   1   1  98.379   6.910
   4   1   1  107.27    7.09
   4   1   1  96.834   4.533
  -5  -1  -1  125.81    5.66
  -5  -1  -1  135.63   15.25
  -5  -1  -1  124.17    5.69
  -5  -1  -1  122.28   14.80
   5   1   1  121.16    8.93
   5   1   1  128.25    8.79
  -6  -1  -1  9.6048  5.8062
  -6  -1  -1  6.9214  6.0944
   6   1   1  5.3768  3.7429
   6   1   1  1.1037  3.2046
   6  -2  -1  21.792   5.634
   6  -2  -1  18.663   5.137
  -6   2   1  26.776   8.934
  -6   2   1  25.687   8.014
   5  -2  -1  9.6685  3.7343
   5  -2  -1  13.612   4.100
  -5   2   1  3.5233  4.8948
  -5   2   1  5.0774  2.9009
  -5   2   1  14.307   6.420
  -5   2   1  7.7362  2.6606
  -5   2   1  9.8261  3.1901
   4  -2  -1  20.912   4.105
   4  -2  -1  19.964   3.898
  -4   2   1  22.090   3.744
  -4   2   1  19.213   3.401
  -4   2   1  25.331   4.129
  -4   2   1  22.555   6.115
  -4   2   1  20.387   3.568
  -4   2   1  29.768   6.952
   3  -2  -1  198.51    8.41
   3  -2  -1  182.41    8.25
  -3   2   1  192.69    8.27
  -3   2   1  220.63    8.80
  -3   2   1  207.81   11.50
  -3   2   1  200.73   11.77
  -3   2   1  201.44    7.96
  -3   2   1  209.57    8.52
  -3   2   1  210.28    8.06
  -3   2   1  204.61    8.73
  -3   2   1  211.78    8.63
  -3   2   1  209.63    8.59
   2  -2  -1  268.18    8.65
   2  -2  -1  251.31    8.71
  -2   2   1  271.81    8.29
  -2   2   1  273.04    9.00
  -2   2   1  269.95    8.71
  -2   2   1  287.73   11.67
  -2   2   1  265.10    8.30
  -2   2   1  265.76    8.47
  -2   2   1  262.51    8.99
   1  -2  -1 1512.27   23.95
   1  -2  -1 1556.89   27.46
   1  -2  -1 1523.11   23.65
   1  -2  -1 1573.63   25.52
   1  -2  -1 1536.13   27.59
  -1   2   1 1537.02   27.29
  -1   2   1 1528.82   23.96
  -1   2   1 1555.43   25.22
  -1   2   1 1589.72   25.72
  -1   2   1 1547.82   27.70
  -1   2   1 1517.55   23.64
   0  -2  -1 3057.98   48.43
   0  -2  -1 3098.84   44.31
   0  -2  -1 3077.87   41.07
   0  -2  -1 3125.70   48.06
   0  -2  -1 3018.35   41.68
   0  -2  -1 3080.29   44.90
   0   2   1 3032.39   54.82
   0   2   1 3152.81   45.00
   0   2   1 3106.55   44.30
   0   2   1 2987.94   48.29
   0   2   1 3072.00   47.92
   0   2   1 3106.48   53.43
  -1  -2  -1  154.64    6.38
  -1  -2  -1  165.09    5.83
  -1  -2  -1  154.59    5.73
  -1  -2  -1  159.60    5.73
  -1  -2  -1  161.04    6.63
  -1  -2  -1  159.56    5.68
   1   2   1  147.74    5.55
   1   2   1  163.27    6.35
   1   2   1  153.22    5.58
   1   2   1  163.16    5.87
   1   2   1  158.34    5.76
   1   2   1  154.11    6.42
  -2  -2  -1  169.92    6.81
  -2  -2  -1  170.66    6.19
  -2  -2  -1  172.10    9.19
  -2  -2  -1  184.62    9.18
  -2  -2  -1  176.20    7.03
  -2  -2  -1  176.74    6.31
   2   2   1  174.14    7.17
   2   2   1  182.53    5.68
   2   2   1  175.87    7.26
   2   2   1  181.83    8.83
   2   2   1  189.14    5.83
   2   2   1  200.28    9.40
  -3  -2  -1  38.510   4.536
  -3  -2  -1  29.052   5.580
  -3  -2  -1  30.413   4.162
  -3  -2  -1  29.504   5.931
  -3  -2  -1  34.488   3.553
  -3  -2  -1  25.045   3.084
  -3  -2  -1  29.918   3.968
   3   2   1  27.380   4.146
   3   2   1  28.988   2.969
   3   2   1  39.481   4.900
   3   2   1  31.639   3.040
  -4  -2  -1  175.30   12.85
  -4  -2  -1  181.43    7.26
  -4  -2  -1  181.84    7.18
  -4  -2  -1  177.91   12.54
   4   2   1  161.72    6.34
   4   2   1  176.36    9.31
   4   2   1  165.57    6.36
   4   2   1  188.50    9.63
  -5  -2  -1  -1.930   2.096
  -5  -2  -1 -0.4964  3.7306
  -5  -2  -1  -4.937   3.939
  -5  -2  -1 -0.7992  2.1191
   5   2   1 -0.2520  1.5791
   5   2   1  -2.015   2.189
   5   2   1  2.5444  2.7713
  -6  -2  -1  25.415   8.348
  -6  -2  -1  17.121   7.680
   6   2   1  4.2097  3.5765
   6   2   1  9.7531  4.2922
   6  -3  -1  0.8564  3.1185
   6  -3  -1  3.4804  3.7155
  -6   3   1  17.620   7.475
  -6   3   1  11.155   6.152
   5  -3  -1  8.3020  3.8231
   5  -3  -1  4.4337  2.9813
  -5   3   1  10.234   5.865
  -5   3   1  15.676   6.126
  -5   3   1  4.8984  2.8541
  -5   3   1  12.521   3.675
   4  -3  -1  6.1154  3.0522
  -4   3   1  8.2819  2.8284
  -4   3   1  5.1179  3.9388
  -4   3   1  4.4679  2.7213
  -4   3   1  8.7393  4.6880
  -4   3   1  7.2563  3.0221
  -3   3   1  29.720   4.263
  -3   3   1  22.478   3.927
  -3   3   1  27.020   4.118
  -3   3   1  20.287   3.762
  -3   3   1  23.903   3.927
  -3   3   1  18.340   3.609
  -3   3   1  26.322   4.151
  -3   3   1  22.672   3.842
  -3   3   1  26.001   3.842
  -3   3   1  24.922   5.298
  -3   3   1  21.125   4.875
  -3   3   1  26.618   4.033
   2  -3  -1  217.61    9.04
   2  -3  -1  218.47    9.06
  -2   3   1  219.85    7.52
  -2   3   1  194.19    7.99
  -2   3   1  213.28   10.15
  -2   3   1  212.16    9.90
  -2   3   1  202.21    8.88
  -2   3   1  204.33    8.35
  -2   3   1  211.33    7.34
  -2   3   1  220.24    8.43
  -2   3   1  216.39    8.48
  -2   3   1  209.80    8.93
   1  -3  -1 3275.79   53.68
   1  -3  -1 3221.41   45.76
   1  -3  -1 3231.62   49.32
   1  -3  -1 3243.71   54.25
   1  -3  -1 3209.50   46.44
   1  -3  -1 3238.50   50.04
  -1   3   1 3259.93   46.47
  -1   3   1 3278.06   45.80
  -1   3   1 3237.72   49.52
  -1   3   1 3298.17   54.40
  -1   3   1 3214.28   53.66
  -1   3   1 3205.07   50.18
   0  -3  -1  15.482   2.574
   0  -3  -1  16.484   1.183
   0  -3  -1  13.316   2.730
   0  -3  -1  17.668   1.215
   0  -3  -1  18.770   3.108
   0  -3  -1  12.985   2.441
   0   3   1  13.272   1.691
   0   3   1  16.269   2.929
   0   3   1  18.857   2.718
   0   3   1  13.798   1.694
   0   3   1  16.536   2.570
   0   3   1  11.252   2.625
  -1  -3  -1  219.54    7.70
  -1  -3  -1  220.01    7.72
  -1  -3  -1  215.56    7.79
  -1  -3  -1  215.86    7.87
  -1  -3  -1  221.39    8.18
  -1  -3  -1  215.99    8.20
   1   3   1  206.61    7.31
   1   3   1  218.05    7.82
   1   3   1  210.79    7.59
   1   3   1  198.95    7.56
   1   3   1  210.61    8.08
   1   3   1  211.70    8.01
  -2  -3  -1  129.99    8.26
  -2  -3  -1  129.84    7.99
  -2  -3  -1  153.29    6.95
  -2  -3  -1  134.42    6.77
  -2  -3  -1  143.02    6.84
  -2  -3  -1  152.57    7.14
   2   3   1  135.55    6.85
   2   3   1  128.00    6.78
   2   3   1  147.24    8.20
   2   3   1  152.88    7.06
   2   3   1  140.14    7.87
  -3  -3  -1  56.939   5.928
  -3  -3  -1  51.079   5.654
  -3  -3  -1  50.421   5.241
  -3  -3  -1  49.481   4.838
  -3  -3  -1  59.172   7.684
  -3  -3  -1  53.354   7.593
  -3  -3  -1  49.969   5.288
  -3  -3  -1  48.470   4.808
   3   3   1  52.241   5.742
   3   3   1  48.756   3.795
   3   3   1  59.227   6.108
   3   3   1  46.936   4.297
  -4  -3  -1  14.719   5.459
  -4  -3  -1  9.5531  3.0088
  -4  -3  -1  16.651   5.601
  -4  -3  -1  6.3686  2.9428
   4   3   1  14.187   3.995
   4   3   1  15.985   2.774
   4   3   1  12.361   2.561
   4   3   1  13.909   3.772
  -5  -3  -1  58.040   5.927
  -5  -3  -1  59.091   5.874
  -5  -3  -1  56.948  10.370
  -5  -3  -1  62.108  10.814
   5   3   1  49.980   7.307
   5   3   1  57.917   7.525
  -6  -3  -1  9.4013  6.7800
  -6  -3  -1  11.077   6.804
   6   3   1  5.0876  4.0009
   6   3   1  7.7639  4.1650
  -6   4   1 -0.2755  3.4360
  -6   4   1  4.9076  4.0772
  -6   4   1  11.231   6.114
  -6   4   1  16.598   6.413
  -5   4   1  8.0271  5.0283
  -5   4   1  2.0792  2.8570
  -5   4   1  2.0433  3.8015
  -5   4   1  2.5440  2.8376
  -5   4   1 -0.6139  2.5367
  -5   4   1 -0.5613  2.4976
  -4   4   1  6.8212  3.1026
  -4   4   1  7.4558  3.5673
  -4   4   1  2.1838  2.7788
  -4   4   1  -1.371   2.395
  -4   4   1  -1.567   3.009
  -4   4   1  2.0584  3.8425
   3  -4  -1  22.541   4.370
   3  -4  -1  23.406   4.410
  -3   4   1  22.300   4.494
  -3   4   1  18.945   3.544
  -3   4   1  18.589   4.181
  -3   4   1  18.148   4.795
  -3   4   1  31.927   4.416
  -3   4   1  25.795   5.355
   2  -4  -1  352.99   13.23
   2  -4  -1  344.47   12.93
  -2   4   1  353.21   12.13
  -2   4   1  349.95    9.80
  -2   4   1  361.09   13.24
  -2   4   1  340.64   12.11
  -2   4   1  353.22    9.98
  -2   4   1  353.71   13.27
  -2   4   1  353.97   13.58
  -2   4   1  363.64   12.58
  -2   4   1  360.87   12.23
  -2   4   1  356.63   13.17
   1  -4  -1  175.77    8.97
   1  -4  -1  189.73    9.15
   1  -4  -1  195.58    8.36
   1  -4  -1  173.26    7.70
  -1   4   1  185.15    5.27
  -1   4   1  171.70    6.96
  -1   4   1  171.39    7.99
  -1   4   1  199.95    9.50
  -1   4   1  192.51    9.29
  -1   4   1  180.50    5.17
  -1   4   1  189.52    8.22
   0  -4  -1  143.05    6.96
   0  -4  -1  145.87    7.06
   0  -4  -1  139.64    7.60
   0   4   1  144.41    7.69
   0   4   1  127.89    6.56
   0   4   1  136.68    7.67
   0   4   1  146.04    4.09
   0   4   1  141.27    6.94
  -1  -4  -1  104.28    6.79
  -1  -4  -1  104.05    5.93
  -1  -4  -1  104.77    6.03
  -1  -4  -1  106.12    6.76
  -1  -4  -1  106.14    5.82
  -1  -4  -1  99.968   5.958
   1   4   1  93.237   5.744
   1   4   1  86.444   6.545
   1   4   1  96.591   4.977
   1   4   1  91.992   5.742
   1   4   1  96.737   4.809
   1   4   1  97.308   6.694
  -2  -4  -1  289.68   10.94
  -2  -4  -1  276.57   11.83
  -2  -4  -1  259.78   10.46
  -2  -4  -1  284.89   10.73
  -2  -4  -1  268.93   11.43
  -2  -4  -1  270.19   10.43
   2   4   1  269.49   10.45
   2   4   1  250.07   10.29
   2   4   1  291.64   10.82
   2   4   1  261.78   10.33
  -3  -4  -1  9.7345  4.0228
  -3  -4  -1  4.1828  3.0034
  -3  -4  -1  6.1796  2.6094
  -3  -4  -1  6.9420  2.5152
  -3  -4  -1  8.5923  3.0328
  -3  -4  -1  4.7680  3.5723
   3   4   1  9.7818  2.6345
   3   4   1  4.8170  2.6105
   3   4   1  5.6225  2.3141
   3   4   1  8.7050  3.0691
  -4  -4  -1  172.33    9.09
  -4  -4  -1  177.97    9.23
  -4  -4  -1  176.12   13.23
  -4  -4  -1  183.23   13.81
   4   4   1  159.61    7.80
   4   4   1  157.44    9.71
   4   4   1  169.67    7.94
   4   4   1  170.04    9.98
  -5  -4  -1  4.6489  5.0829
  -5  -4  -1  1.4008  3.0136
  -5  -4  -1  5.2585  5.2373
  -5  -4  -1  1.7134  3.2046
   5   4   1  2.7222  2.9998
   5   4   1  0.7231  2.7777
  -6  -4  -1  47.976  10.665
  -6  -4  -1  44.140  10.102
   6   4   1  20.988   5.380
   6   4   1  33.090   6.770
  -5   5   1  16.030   6.032
  -5   5   1  7.9395  4.1031
  -5   5   1  5.8096  3.8478
  -5   5   1  11.466   4.246
  -5   5   1  12.820   5.654
  -5   5   1  7.8704  4.0334
  -4   5   1  2.6844  3.4010
  -4   5   1  -1.852   2.773
  -4   5   1  0.8574  3.6920
  -4   5   1  -1.093   2.471
  -4   5   1  -1.017   3.116
  -4   5   1  -1.239   2.531
   3  -5  -1  238.73   12.37
   3  -5  -1  244.13   12.52
  -3   5   1  229.31    9.54
  -3   5   1  199.91   11.19
  -3   5   1  225.13   12.62
  -3   5   1  242.46   13.44
  -3   5   1  231.47    9.48
  -3   5   1  234.79   11.56
   2  -5  -1  9.2118  3.4820
   2  -5  -1  9.9751  3.5271
  -2   5   1  8.4183  3.2372
  -2   5   1  10.731   2.386
  -2   5   1  13.547   2.454
  -2   5   1  8.8954  3.0868
  -2   5   1  12.812   3.276
  -2   5   1  15.931   4.003
   1  -5  -1  261.59   12.01
   1  -5  -1  263.08   11.91
  -1   5   1  236.83    8.02
  -1   5   1  243.12   10.48
  -1   5   1  251.86    5.99
  -1   5   1  240.56    7.84
  -1   5   1  255.84    6.16
  -1   5   1  241.68   10.26
   0  -5  -1  2.9013  2.0133
   0  -5  -1  4.3421  2.5736
   0  -5  -1  6.2834  2.7120
   0   5   1  4.0356  2.1915
   0   5   1  6.6993  3.5565
   0   5   1  1.0147  2.0344
  -1  -5  -1  330.33    7.05
  -1  -5  -1  334.38    9.46
  -1  -5  -1  323.97    9.15
  -1  -5  -1  333.21    7.17
  -1  -5  -1  330.58   13.14
  -1  -5  -1  333.93   13.28
   1   5   1  339.26   13.30
   1   5   1  339.62   12.39
   1   5   1  355.87   12.73
  -2  -5  -1  9.0942  2.1215
  -2  -5  -1  8.7703  3.2288
  -2  -5  -1  5.2198  1.9886
  -2  -5  -1  3.4617  3.2100
  -2  -5  -1  4.2053  2.8250
  -2  -5  -1  5.6750  3.4414
   2   5   1  8.9042  3.1267
   2   5   1  9.0406  3.3263
   2   5   1  9.4363  2.9765
  -3  -5  -1  91.723   6.344
  -3  -5  -1  92.163   9.537
  -3  -5  -1  113.64    6.80
  -3  -5  -1  90.760   9.837
  -3  -5  -1  82.452   7.927
  -3  -5  -1  81.694   7.585
   3   5   1  89.310   8.579
   3   5   1  78.061   7.918
  -4  -5  -1  14.313   4.564
  -4  -5  -1  21.648   6.427
  -4  -5  -1  29.368   7.300
  -4  -5  -1  15.040   4.368
   4   5   1  14.826   4.652
   4   5   1  18.718   4.930
  -5  -5  -1  48.006   6.826
  -5  -5  -1  69.401  11.248
  -5  -5  -1  39.440   6.124
  -5  -5  -1  34.606   8.558
   5   5   1  35.413   6.350
   5   5   1  47.588   7.707
  -6  -5  -1  15.550   6.652
  -6  -5  -1  11.046   6.101
   6   5   1 -0.8253  3.2316
   6   5   1 -0.5427  3.6373
  -5   6   1  0.6567  3.5744
  -5   6   1  7.5601  4.8702
  -5   6   1  0.6479  3.6208
  -5   6   1  0.2660  3.5979
  -4   6   1  10.039   4.793
  -4   6   1  10.840   4.817
  -4   6   1  4.6063  3.1995
  -4   6   1  6.3311  4.2882
  -4   6   1  18.160   5.814
   3  -6  -1  13.132   4.637
   3  -6  -1  11.089   4.516
  -3   6   1  7.2692  3.8862
  -3   6   1  3.9023  3.6677
  -3   6   1  9.9459  4.1430
  -3   6   1  7.2913  3.9660
   2  -6  -1  486.98   18.81
   2  -6  -1  475.75   18.62
  -2   6   1  469.33   11.38
  -2   6   1  461.81   17.23
  -2   6   1  473.90   17.13
  -2   6   1  456.24   11.57
  -2   6   1  473.49   15.66
  -2   6   1  447.35   14.95
   1  -6  -1  0.6658  2.5518
   1  -6  -1  0.2011  2.4258
  -1   6   1  0.2002  2.2605
  -1   6   1  1.2133  2.2407
   0  -6  -1  215.67   11.62
   0  -6  -1  220.91   12.06
   0   6   1  202.56   10.49
   0   6   1  206.18   10.35
  -1  -6  -1  67.208   7.905
  -1  -6  -1  53.913   6.763
   1   6   1  60.201   7.107
   1   6   1  79.990   7.900
  -2  -6  -1  43.990   6.480
  -2  -6  -1  42.236   6.202
  -2  -6  -1  41.405   3.773
  -2  -6  -1  41.294   3.715
  -2  -6  -1  67.769   7.746
   2   6   1  39.570   6.180
   2   6   1  53.924   7.285
  -3  -6  -1  12.206   5.248
  -3  -6  -1  14.555   4.858
  -3  -6  -1  15.250   5.505
  -3  -6  -1  20.367   3.441
  -3  -6  -1  11.477   4.522
  -3  -6  -1  27.448   4.146
   3   6   1  20.071   5.110
   3   6   1  17.499   4.731
  -4  -6  -1  69.937  10.545
  -4  -6  -1  64.881  10.260
  -4  -6  -1  66.757   7.961
  -4  -6  -1  87.927   9.276
   4   6   1  75.996   8.944
   4   6   1  81.898   9.296
  -5  -6  -1  10.873   6.407
  -5  -6  -1  7.6645  5.6049
   5   6   1  3.7284  3.6699
   5   6   1  2.6218  3.6653
  -4   7   1  -1.224   3.919
  -4   7   1  0.4271  3.1992
   3  -7  -1  128.35   12.82
   3  -7  -1  105.36   11.43
  -3   7   1  118.16   11.91
  -3   7   1  113.53   11.37
   2  -7  -1  20.354   5.746
   2  -7  -1  0.2817  3.5950
  -2   7   1  9.9913  4.3569
  -2   7   1  20.334   5.050
   1  -7  -1  12.361   4.873
   1  -7  -1  13.782   5.000
  -1   7   1  22.682   5.245
  -1   7   1  12.073   4.118
   0  -7  -1  13.579   4.637
   0  -7  -1  8.9451  3.9204
   0   7   1  6.6764  3.4659
   0   7   1  9.5913  3.8200
  -1  -7  -1  66.229   8.562
  -1  -7  -1  60.469   8.185
   1   7   1  60.669   7.554
   1   7   1  45.254   6.624
  -2  -7  -1  -3.503   3.451
  -2  -7  -1  2.5172  3.9150
   2   7   1  3.4962  2.9820
   2   7   1  1.1490  2.6862
  -3  -7  -1  41.266   7.483
  -3  -7  -1  44.872   7.551
   3   7   1  28.503   6.101
   3   7   1  31.136   6.002
  -4  -7  -1  11.240   5.387
  -4  -7  -1  12.301   5.208
   4   7   1  10.167   4.413
   4   7   1  15.912   5.200
   3  -8  -1  6.8009  4.7189
   3  -8  -1  4.2290  4.7057
  -3   8   1  4.7756  4.0874
  -3   8   1 -0.4747  3.6782
   2  -8  -1  43.675   8.304
   2  -8  -1  32.487   7.227
  -2   8   1  48.397   8.133
  -2   8   1  37.394   7.351
   1  -8  -1  64.577   9.543
   1  -8  -1  54.219   8.963
  -1   8   1  67.055   9.207
  -1   8   1  61.574   8.668
   0  -8  -1  8.7365  4.6608
   0  -8  -1  9.5003  4.6968
   0   8   1  3.3083  3.4320
   0   8   1  9.5149  4.2978
  -1  -8  -1  27.115   6.448
  -1  -8  -1  20.452   5.905
   1   8   1  26.641   6.086
   1   8   1  29.053   6.072
  -2  -8  -1  6.4056  4.7716
  -2  -8  -1  12.627   5.426
   2   8   1  22.090   5.986
   2   8   1  10.230   4.428
  -3  -8  -1  16.105   5.955
  -3  -8  -1  7.8834  5.6572
   3   8   1  10.244   5.088
   3   8   1  15.291   5.556
  -4  -8  -1  5.1610  5.3448
  -4  -8  -1  3.0530  4.8978
   1  -9  -1  0.7882  4.3703
  -1   9   1  9.0034  4.7609
   0  -9  -1  -4.621   4.104
   0  -9  -1  4.0050  4.6835
   0   9   1  -2.819   2.973
   0   9   1  5.8299  4.0486
  -1  -9  -1  1.1248  4.5054
  -1  -9  -1  2.3676  5.0225
   1   9   1  8.8322  4.6261
   1   9   1  3.4972  3.8012
  -2  -9  -1  0.3897  4.6029
  -2  -9  -1  1.5195  4.5843
   2   9   1  0.2722  3.9627
  -2  -9   2  26.682   8.718
   1   9  -2  6.9525  4.8494
  -1  -9   2  4.7615  5.5839
   0   9  -2  9.7071  5.1882
   0  -9   2  12.769   5.915
   3   8  -2  21.923   6.285
   3   8  -2  11.465   5.389
  -3  -8   2  5.3695  5.3940
  -3  -8   2  5.7712  5.5626
   2   8  -2  11.200   4.759
   2   8  -2  3.6939  3.9843
  -2  -8   2  3.6967  4.8467
  -2  -8   2  20.548   6.345
   1   8  -2  11.134   4.627
   1   8  -2  6.9078  4.4533
  -1  -8   2  13.987   5.725
  -1  -8   2  7.5220  5.1703
   0   8  -2  8.7123  4.2784
   0   8  -2  0.6529  3.4893
   0  -8   2  2.6540  4.6960
   0  -8   2  3.7212  4.4391
  -1   8  -2  32.955   6.770
  -1   8  -2  26.787   6.258
   1  -8   2  26.405   7.039
   1  -8   2  23.603   6.800
  -2   8  -2  1.8852  3.8109
  -2   8  -2  -3.283   2.702
   2  -8   2  5.1917  4.6361
   2  -8   2  -2.562   4.084
   3  -8   2  4.3365  4.7869
   3  -8   2  10.383   5.604
   4   7  -2  17.372   5.719
   4   7  -2  11.776   4.919
  -4  -7   2  3.1181  5.0993
  -4  -7   2  11.509   5.825
   3   7  -2  11.939   5.093
   3   7  -2  8.2955  4.0279
  -3  -7   2  3.7536  4.6674
  -3  -7   2  14.711   5.778
   2   7  -2  27.462   5.757
   2   7  -2  33.720   6.450
  -2  -7   2  26.505   6.421
  -2  -7   2  19.876   6.151
   1   7  -2  10.827   4.118
   1   7  -2  9.9302  3.8111
  -1  -7   2  1.8479  4.0970
  -1  -7   2  5.8354  4.2141
   0   7  -2  19.003   4.990
   0   7  -2  14.050   4.465
   0  -7   2  23.745   5.946
   0  -7   2  24.614   6.218
  -1   7  -2  31.200   6.064
  -1   7  -2  22.559   5.418
   1  -7   2  30.878   6.730
   1  -7   2  24.352   6.198
  -2   7  -2  3.9445  3.5714
  -2   7  -2  6.2276  4.1955
   2  -7   2  1.2609  3.3695
   2  -7   2  7.8882  4.3581
  -3   7  -2  -2.132   3.785
  -3   7  -2 -0.1116  3.5839
   3  -7   2  4.1851  3.9664
   3  -7   2  0.1142  3.8214
  -4   7  -2  9.4882  4.2855
   4  -7   2  6.5756  4.9112
   4  -7   2  12.307   5.034
   5   6  -2  19.088   5.558
   5   6  -2  9.3684  4.5344
  -5  -6   2  6.1256  5.0965
  -5  -6   2  20.134   6.811
  -5  -6   2  2.9836  5.3184
  -5  -6   2  12.412   5.845
   4   6  -2  -2.214   2.626
   4   6  -2  7.7397  3.7458
  -4  -6   2 -0.3403  3.9188
  -4  -6   2  -3.101   3.882
  -4  -6   2  9.4375  5.0732
  -4  -6   2  4.7930  4.4398
   3   6  -2  10.481   3.639
   3   6  -2  13.531   4.366
  -3  -6   2  14.047   5.283
  -3  -6   2  13.006   4.915
  -3  -6   2  17.841   3.372
  -3  -6   2  19.910   3.444
  -3  -6   2  16.404   4.884
  -3  -6   2  18.209   5.128
   2   6  -2  48.722   6.960
   2   6  -2  49.971   6.750
  -2  -6   2  35.390   4.999
  -2  -6   2  43.665   3.228
  -2  -6   2  46.116   7.129
  -2  -6   2  50.534   7.469
  -2  -6   2  39.841   5.142
  -2  -6   2  47.537   3.273
   1   6  -2  46.143   6.095
   1   6  -2  37.209   5.582
  -1  -6   2  38.265   6.137
  -1  -6   2  37.198   6.343
   0   6  -2  -2.349   1.784
   0   6  -2  2.8736  2.4985
   0  -6   2 -0.2772  2.9133
   0  -6   2  1.8303  3.2806
  -1   6  -2  1.4159  2.4751
  -1   6  -2  3.1966  2.5307
   1  -6   2  -1.612   2.664
   1  -6   2  1.3975  3.1490
  -2   6  -2  6.9771  3.6483
  -2   6  -2 -0.9700  2.6012
  -2   6  -2  -3.001   2.551
  -2   6  -2  5.8309  3.4426
   2  -6   2  1.2283  3.2352
   2  -6   2  -2.528   3.063
  -3   6  -2  7.4076  4.3244
  -3   6  -2  16.656   4.765
  -3   6  -2  15.723   4.708
  -3   6  -2  24.836   5.716
   3  -6   2  7.8819  4.0547
   3  -6   2  16.764   5.107
  -4   6  -2  12.243   5.184
  -4   6  -2  16.701   5.351
   4  -6   2  12.594   4.578
   4  -6   2  14.629   4.678
   5   5  -2  45.273   7.293
   5   5  -2  61.335   8.387
  -5  -5   2  47.076   7.480
  -5  -5   2  47.075   7.490
  -5  -5   2  53.706   9.940
  -5  -5   2  73.535  11.519
   4   5  -2  19.262   4.595
   4   5  -2  27.959   5.460
  -4  -5   2  33.421   7.157
  -4  -5   2  26.294   5.750
  -4  -5   2  29.337   6.735
  -4  -5   2  30.411   5.996
   3   5  -2  99.053   7.667
   3   5  -2  101.43    7.75
  -3  -5   2  112.34    9.07
  -3  -5   2  116.84    6.67
  -3  -5   2  119.99    6.71
  -3  -5   2  97.032   9.349
  -3  -5   2  103.86    9.22
  -3  -5   2  99.728   9.186
   2   5  -2  11.585   3.488
   2   5  -2  6.1502  2.8117
  -2  -5   2  6.5004  3.6296
  -2  -5   2  12.283   2.237
  -2  -5   2  14.678   3.360
  -2  -5   2  11.132   2.225
  -2  -5   2  10.501   3.131
  -2  -5   2  6.4215  3.9299
   1   5  -2  61.263   6.322
   1   5  -2  61.517   6.465
  -1  -5   2  55.910   3.400
  -1  -5   2  53.142   6.491
  -1  -5   2  51.634   3.236
  -1  -5   2  48.881   6.104
   0   5  -2  10.524   3.100
   0   5  -2  17.164   3.668
   0  -5   2  10.815   3.825
   0  -5   2  11.490   3.804
  -1   5  -2  20.124   4.073
  -1   5  -2  25.773   4.691
   1  -5   2  22.235   4.482
   1  -5   2  11.570   3.733
  -2   5  -2  9.6508  3.0312
  -2   5  -2  10.668   3.667
  -2   5  -2  11.793   3.130
  -2   5  -2  6.5836  1.8794
  -2   5  -2  10.434   2.146
  -2   5  -2  13.243   3.724
   2  -5   2  7.0513  3.2755
   2  -5   2  5.4648  3.1152
  -3   5  -2  159.86    7.83
  -3   5  -2  152.58   10.38
  -3   5  -2  150.05    7.54
  -3   5  -2  143.50    9.89
  -3   5  -2  144.56    9.87
  -3   5  -2  170.79   11.17
   3  -5   2  171.99   10.44
   3  -5   2  163.84   10.24
  -4   5  -2  24.111   5.709
  -4   5  -2  39.488   7.928
  -4   5  -2  34.581   7.298
  -4   5  -2  33.542   6.585
   4  -5   2  35.735   6.008
   4  -5   2  23.058   5.187
  -5   5  -2  22.973   5.813
  -5   5  -2  37.081   8.485
  -5   5  -2  18.464   5.808
  -5   5  -2  34.893   7.901
  -5   5  -2  16.498   4.866
  -5   5  -2  15.031   4.562
   6   4  -2  41.559   7.399
   6   4  -2  41.710   7.241
  -6  -4   2  37.839   9.465
  -6  -4   2  42.070  10.063
   5   4  -2  32.276   6.012
   5   4  -2  23.134   5.578
  -5  -4   2  23.282   6.817
  -5  -4   2  25.108   5.651
  -5  -4   2  27.467   6.097
  -5  -4   2  20.036   6.911
   4   4  -2  86.331   8.300
   4   4  -2  66.456   7.188
  -4  -4   2  66.093   9.402
  -4  -4   2  70.410   7.760
  -4  -4   2  77.242  10.270
  -4  -4   2  72.155   7.620
   3   4  -2  36.285   5.267
   3   4  -2  38.753   4.905
   3   4  -2  37.479   5.158
  -3  -4   2  30.392   5.155
  -3  -4   2  30.718   4.179
  -3  -4   2  24.234   4.781
  -3  -4   2  33.755   4.412
  -3  -4   2  36.897   6.062
  -3  -4   2  30.350   5.810
   2   4  -2  105.60    6.61
   2   4  -2  121.07    6.97
   2   4  -2  120.73    7.04
   2   4  -2  111.62    6.66
  -2  -4   2  117.61    5.33
  -2  -4   2  116.12    6.86
  -2  -4   2  116.13    7.46
  -2  -4   2  119.89    7.34
  -2  -4   2  123.63    8.07
  -2  -4   2  120.20    6.82
  -2  -4   2  121.02    5.34
  -2  -4   2  121.04    7.96
   1   4  -2  893.73   20.67
   1   4  -2  921.04   22.39
   1   4  -2  925.73   22.29
   1   4  -2  880.73   20.23
  -1  -4   2  893.84   19.70
  -1  -4   2  896.54   14.71
  -1  -4   2  914.37   20.75
  -1  -4   2  908.94   20.44
  -1  -4   2  888.95   22.03
  -1  -4   2  862.20   19.04
  -1  -4   2  904.37   22.41
  -1  -4   2  897.87   14.49
   0   4  -2  157.20    8.61
   0   4  -2  134.29    7.22
   0   4  -2  134.78    7.10
   0   4  -2  133.02    8.20
   0  -4   2  137.64    7.06
   0  -4   2  154.01    8.36
   0  -4   2  143.15    7.05
   0  -4   2  145.67    8.30
  -1   4  -2  218.65   10.13
  -1   4  -2  196.47    8.99
  -1   4  -2  212.44    7.09
  -1   4  -2  199.70    4.96
  -1   4  -2  205.49    9.00
  -1   4  -2  202.31    7.22
  -1   4  -2  199.08    9.74
  -1   4  -2  203.16    5.06
   1  -4   2  209.67    9.77
   1  -4   2  202.14    8.88
   1  -4   2  195.60    8.92
   1  -4   2  208.00    9.66
  -2   4  -2  137.73    8.29
  -2   4  -2  113.12    7.43
  -2   4  -2  118.02    7.57
  -2   4  -2  121.94    5.49
  -2   4  -2  128.34    5.48
  -2   4  -2  114.80    7.89
  -2   4  -2  126.73    7.42
  -2   4  -2  93.731   6.895
   2  -4   2  113.34    7.57
   2  -4   2  124.26    7.73
  -3   4  -2  11.137   3.526
  -3   4  -2  9.1248  4.1084
  -3   4  -2  8.7466  2.8285
  -3   4  -2  10.739   4.108
  -3   4  -2  14.196   3.106
  -3   4  -2  14.295   3.977
  -3   4  -2  9.8137  3.5645
   3  -4   2  10.700   3.415
   3  -4   2  7.3017  2.9479
  -4   4  -2 -0.7582  3.2960
  -4   4  -2  0.7246  2.4726
  -4   4  -2  1.6994  2.7437
  -4   4  -2  -1.174   3.627
   4  -4   2  4.7198  2.8096
  -5   4  -2  -4.324   2.803
  -5   4  -2  5.6903  3.9224
  -5   4  -2  4.2265  2.7558
  -5   4  -2  0.8709  2.5352
  -5   4  -2  1.6136  4.8879
  -5   4  -2  0.6817  4.3021
   6   3  -2  9.3401  4.2069
   6   3  -2  4.2497  3.5912
  -6  -3   2  8.8291  6.2559
  -6  -3   2  14.090   6.785
   5   3  -2  12.954   4.445
   5   3  -2  11.423   3.957
  -5  -3   2  9.6644  3.9780
  -5  -3   2  6.1014  3.5437
  -5  -3   2  16.948   6.265
  -5  -3   2  11.418   5.722
   4   3  -2  44.242   5.027
   4   3  -2  42.162   5.743
   4   3  -2  43.958   5.759
   4   3  -2  44.651   5.046
  -4  -3   2  39.957   7.755
  -4  -3   2  39.678   7.874
  -4  -3   2  31.537   4.886
  -4  -3   2  46.358   5.703
   3   3  -2  325.34   10.65
   3   3  -2  320.17   10.66
   3   3  -2  293.48   11.11
   3   3  -2  317.45   11.64
  -3  -3   2  284.43   13.84
  -3  -3   2  298.50   10.93
  -3  -3   2  318.50   11.07
  -3  -3   2  301.47   11.45
  -3  -3   2  312.45   11.49
  -3  -3   2  319.59   11.36
  -3  -3   2  326.63   15.10
  -3  -3   2  331.47   11.02
   2   3  -2  7.1935  2.2512
   2   3  -2  1.8484  1.5483
   2   3  -2  8.8494  2.2721
   2   3  -2  3.2415  1.9033
  -2  -3   2  3.4286  2.6888
  -2  -3   2  3.7358  2.6508
  -2  -3   2  0.1789  2.3149
  -2  -3   2  6.0466  1.8989
  -2  -3   2  6.3073  2.1377
  -2  -3   2  6.0948  2.1787
  -2  -3   2  4.3979  2.7074
  -2  -3   2  7.1841  1.9279
   1   3  -2 1315.09   24.83
   1   3  -2 1337.08   24.58
   1   3  -2 1346.88   26.54
   1   3  -2 1366.80   26.89
  -1  -3   2 1313.07   26.64
  -1  -3   2 1379.31   25.21
  -1  -3   2 1315.64   20.57
  -1  -3   2 1349.41   24.58
  -1  -3   2 1331.01   27.83
  -1  -3   2 1306.16   20.87
  -1  -3   2 1342.36   27.12
  -1  -3   2 1338.70   27.10
   0   3  -2  59.920   5.282
   0   3  -2  51.056   3.897
   0   3  -2  55.118   4.096
   0   3  -2  51.772   4.969
   0  -3   2  55.063   4.062
   0  -3   2  61.439   5.066
   0  -3   2  55.890   3.967
   0  -3   2  54.801   5.045
  -1   3  -2  72.134   4.886
  -1   3  -2  74.601   4.412
  -1   3  -2  71.543   4.840
  -1   3  -2  70.759   5.195
  -1   3  -2  74.644   5.453
  -1   3  -2  68.718   4.148
  -1   3  -2  65.236   2.940
   1  -3   2  65.272   5.114
   1  -3   2  49.228   4.748
   1  -3   2  61.936   4.518
  -2   3  -2  289.82   11.90
  -2   3  -2  300.38   10.90
  -2   3  -2  289.78   10.60
  -2   3  -2  283.67   10.77
  -2   3  -2  294.75   10.58
  -2   3  -2  292.82   10.45
  -2   3  -2  275.77    8.54
  -2   3  -2  274.48   10.23
  -2   3  -2  282.39   11.39
  -2   3  -2  287.29    8.57
   2  -3   2  288.93   10.35
   2  -3   2  285.96   10.36
  -3   3  -2  113.55    8.90
  -3   3  -2  120.61    7.23
  -3   3  -2  121.52    6.77
  -3   3  -2  116.42    9.36
  -3   3  -2  122.43    6.86
  -3   3  -2  129.78    7.38
  -3   3  -2  123.00    7.70
   3  -3   2  121.97    7.01
   3  -3   2  134.24    7.25
  -4   3  -2  70.086   6.241
  -4   3  -2  59.800   9.372
  -4   3  -2  65.974   6.378
  -4   3  -2  63.242   6.421
  -4   3  -2  47.762   5.283
  -4   3  -2  51.314   9.092
   4  -3   2  59.620   7.174
   4  -3   2  62.760   7.058
  -5   3  -2  22.144   7.797
  -5   3  -2  15.022   6.621
  -5   3  -2  11.438   3.246
  -5   3  -2  8.3255  2.9344
   5  -3   2  12.267   4.324
   5  -3   2  12.421   4.497
  -6   3  -2  14.044   7.083
  -6   3  -2  15.241   7.462
   6  -3   2  5.1959  4.0696
   6  -3   2  8.7799  4.1343
   6   2  -2  45.755   7.117
   6   2  -2  54.625   7.808
  -6  -2   2  54.352  11.104
  -6  -2   2  58.386  11.753
   5   2  -2  77.173   7.903
   5   2  -2  65.593   7.571
   5   2  -2  86.011   6.232
   5   2  -2  75.419   5.931
  -5  -2   2  69.789  11.316
  -5  -2   2  76.169   6.705
  -5  -2   2  85.709  12.691
   4   2  -2  47.121   4.845
   4   2  -2  45.118   5.595
   4   2  -2  47.487   5.614
   4   2  -2  38.360   4.446
  -4  -2   2  37.810   5.384
  -4  -2   2  47.928   4.891
  -4  -2   2  48.018   8.288
  -4  -2   2  42.291   7.965
  -4  -2   2  38.094   4.520
   3   2  -2  20.900   3.401
   3   2  -2  25.056   3.376
   3   2  -2  23.860   3.540
   3   2  -2  23.632   3.225
  -3  -2   2  28.491   3.869
  -3  -2   2  21.406   3.637
  -3  -2   2  27.236   3.484
  -3  -2   2  21.036   3.403
  -3  -2   2  23.113   3.199
  -3  -2   2  24.933   5.089
  -3  -2   2  15.250   4.190
  -3  -2   2  31.822   4.005
   2   2  -2  433.99   11.56
   2   2  -2  436.07   11.24
   2   2  -2  449.27   11.40
  -2  -2   2  463.60   11.50
  -2  -2   2  459.63   11.47
  -2  -2   2  449.92   12.22
  -2  -2   2  445.85   11.08
  -2  -2   2  447.53   11.50
  -2  -2   2  438.13   15.14
  -2  -2   2  451.96   14.92
   1   2  -2 4593.88   65.76
   1   2  -2 4757.57   66.36
   1   2  -2 4642.41   63.95
   1   2  -2 4628.18   64.93
   1   2  -2 4796.06   67.24
   1   2  -2 4611.84   66.62
  -1  -2   2 4650.98   71.27
  -1  -2   2 4664.20   64.84
  -1  -2   2 4739.46   63.95
  -1  -2   2 4659.03   66.75
  -1  -2   2 4650.68   72.07
  -1  -2   2 4626.37   65.74
   0   2  -2  506.63   12.29
   0   2  -2  508.14    7.91
   0   2  -2  504.40    7.76
   0   2  -2  516.73   12.23
   0   2  -2  500.15   11.00
   0   2  -2  521.72   11.30
   0  -2   2  469.87   11.91
   0  -2   2  516.12   11.28
   0  -2   2  509.16   10.23
   0  -2   2  505.26   11.02
   0  -2   2  498.67   12.03
   0  -2   2  505.94   10.49
  -1   2  -2  762.18   17.26
  -1   2  -2  761.81   15.91
  -1   2  -2  765.33   16.02
  -1   2  -2  736.15   17.55
  -1   2  -2  745.30   16.04
  -1   2  -2  753.41   15.63
   1  -2   2  728.03   15.85
   1  -2   2  744.02   15.83
   1  -2   2  751.70   17.14
   1  -2   2  751.62   17.62
  -2   2  -2  195.45    9.39
  -2   2  -2  188.87    7.78
  -2   2  -2  213.26    8.10
  -2   2  -2  189.67    7.31
  -2   2  -2  199.88    7.35
  -2   2  -2  206.70    9.86
   2  -2   2  193.47    7.16
   2  -2   2  191.18    9.22
   2  -2   2  188.44    9.42
   2  -2   2  188.69    7.11
   2  -2   2  210.53    8.18
   2  -2   2  205.05    8.15
  -3   2  -2  41.376   4.202
  -3   2  -2  50.386   7.082
  -3   2  -2  39.826   4.167
  -3   2  -2  57.055   5.833
  -3   2  -2  49.857   7.003
  -3   2  -2  38.962   4.973
  -3   2  -2  36.392   4.598
  -3   2  -2  40.643   4.702
   3  -2   2  45.775   4.322
   3  -2   2  41.446   4.774
   3  -2   2  39.086   4.764
   3  -2   2  42.721   4.184
  -4   2  -2  23.519   3.608
  -4   2  -2  26.140   3.694
  -4   2  -2  31.508   7.173
  -4   2  -2  33.722   3.898
  -4   2  -2  32.634   3.872
  -4   2  -2  21.903   6.148
   4  -2   2  28.563   4.806
   4  -2   2  26.153   4.621
  -5   2  -2  13.374   6.783
  -5   2  -2  3.8196  2.2396
  -5   2  -2  6.6050  6.2167
  -5   2  -2  6.8030  2.2949
   5  -2   2  6.0029  3.4140
   5  -2   2  11.011   4.386
  -6   2  -2  37.782   9.675
  -6   2  -2  22.137   7.857
   6  -2   2  24.204   6.080
   6  -2   2  15.079   5.166
   6   1  -2  7.3015  3.5599
   6   1  -2  10.187   4.216
  -6  -1   2  14.568   6.653
  -6  -1   2  15.563   7.002
   5   1  -2  38.317   5.751
   5   1  -2  38.458   4.718
   5   1  -2  36.846   4.606
   5   1  -2  32.587   5.297
  -5  -1   2  35.194   4.496
  -5  -1   2  49.809   9.726
  -5  -1   2  35.864   4.473
  -5  -1   2  40.553   8.937
   4   1  -2  136.16    6.69
   4   1  -2  122.53    6.29
   4   1  -2  129.33    7.48
   4   1  -2  141.88    7.82
  -4  -1   2  136.96    7.71
  -4  -1   2  127.27   10.63
  -4  -1   2  129.27    6.47
  -4  -1   2  131.79    6.53
  -4  -1   2  139.88    7.76
  -4  -1   2  140.50   11.47
   3   1  -2  763.07   16.23
   3   1  -2  747.09   17.40
   3   1  -2  763.82   16.34
   3   1  -2  745.98   17.18
  -3  -1   2  754.70   18.54
  -3  -1   2  749.22   24.11
  -3  -1   2  782.12   17.58
  -3  -1   2  788.94   25.07
  -3  -1   2  763.29   18.24
  -3  -1   2  767.79   17.63
  -3  -1   2  774.09   16.38
  -3  -1   2  781.04   16.32
   2   1  -2  54.627   3.953
   2   1  -2  57.365   3.693
   2   1  -2  60.942   3.689
   2   1  -2  52.801   3.555
   2   1  -2  57.362   3.958
   2   1  -2  62.311   3.722
  -2  -1   2  62.611   3.995
  -2  -1   2  55.081   3.497
  -2  -1   2  51.632   3.429
  -2  -1   2  57.841   3.586
  -2  -1   2  56.929   4.008
  -2  -1   2  59.203   3.558
   1   1  -2 5286.69   72.38
   1   1  -2 5241.94   70.54
   1   1  -2 5207.04   71.47
   1   1  -2 5257.04   72.15
   1   1  -2 5206.03   70.96
   1   1  -2 5310.15   71.64
  -1  -1   2 5199.07   70.53
  -1  -1   2 5106.76   72.17
  -1  -1   2 5126.03   72.39
  -1  -1   2 5242.99   71.48
  -1  -1   2 5110.17   71.99
  -1  -1   2 5235.11   71.03
   0   1  -2  9.0581  1.3729
   0   1  -2  8.9219  0.9806
   0   1  -2  8.5691  1.7817
   0   1  -2  9.0635  1.8260
   0   1  -2  7.8970  0.9699
   0   1  -2  7.9705  1.3455
   0  -1   2  8.4013  1.4434
   0  -1   2  11.534   1.537
   0  -1   2  6.3788  1.3796
   0  -1   2  9.5315  1.9045
   0  -1   2  6.6724  1.8126
  -1   1  -2 1715.64   27.26
  -1   1  -2 1699.15   34.54
  -1   1  -2 1757.85   27.31
  -1   1  -2 1719.69   27.52
  -1   1  -2 1725.75   33.73
  -1   1  -2 1740.87   27.65
   1  -1   2 1680.17   27.44
   1  -1   2 1688.12   34.51
   1  -1   2 1686.25   27.59
   1  -1   2 1687.60   33.60
   1  -1   2 1742.09   27.41
   1  -1   2 1715.72   27.17
  -2   1  -2  23.566   2.407
  -2   1  -2  21.280   2.804
  -2   1  -2  24.648   3.021
  -2   1  -2  25.693   4.412
  -2   1  -2  26.449   2.490
  -2   1  -2  25.263   4.402
   2  -1   2  22.205   3.930
   2  -1   2  27.357   2.502
   2  -1   2  21.045   2.915
   2  -1   2  28.204   2.567
   2  -1   2  26.540   4.227
   2  -1   2  25.244   3.061
  -3   1  -2  55.228   3.362
  -3   1  -2  58.391   3.681
  -3   1  -2  54.547   3.604
  -3   1  -2  53.202   7.568
  -3   1  -2  62.556   5.892
  -3   1  -2  61.587   5.920
  -3   1  -2  55.986   3.389
  -3   1  -2  68.143   8.371
   3  -1   2  63.171   5.791
   3  -1   2  54.223   5.246
  -4   1  -2  20.166   2.628
  -4   1  -2  17.674   5.706
  -4   1  -2  17.966   2.546
  -4   1  -2  14.823   2.574
  -4   1  -2  14.283   5.129
  -4   1  -2  19.158   2.768
   4  -1   2  24.833   4.379
   4  -1   2  25.597   4.700
  -5   1  -2  40.954   9.099
  -5   1  -2  42.758   9.832
  -5   1  -2  41.129   4.125
  -5   1  -2  38.173   3.943
   5  -1   2  32.219   5.838
   5  -1   2  33.789   5.872
  -6   1  -2  11.305   5.727
  -6   1  -2  13.668   6.916
   6  -1   2  11.297   4.304
   6  -1   2  10.032   4.166
   6   0  -2  25.330   5.573
   6   0  -2  35.331   5.983
  -6   0   2  36.312   9.464
  -6   0   2  35.403   9.275
   5   0  -2  17.009   4.126
   5   0  -2  13.844   3.851
  -5   0   2  14.422   3.266
  -5   0   2  13.084   6.118
  -5   0   2  20.395   7.251
   4   0  -2  13.421   2.989
   4   0  -2  14.124   2.874
   4   0  -2  17.973   3.453
   4   0  -2  11.774   2.794
  -4   0   2  12.222   2.709
  -4   0   2  12.562   4.716
  -4   0   2  12.353   4.714
  -4   0   2  6.3706  2.5577
  -4   0   2  15.801   3.348
  -4   0   2  15.592   2.857
   3   0  -2  39.504   3.751
   3   0  -2  40.357   4.266
   3   0  -2  31.741   3.704
   3   0  -2  32.740   3.468
  -3   0   2  35.755   4.482
  -3   0   2  32.328   3.713
  -3   0   2  33.274   6.024
  -3   0   2  33.643   6.051
  -3   0   2  35.185   3.875
  -3   0   2  32.804   4.497
  -3   0   2  29.757   3.432
  -3   0   2  36.057   3.737
   2   0  -2  287.59    8.81
   2   0  -2  284.85    7.67
   2   0  -2  285.49    7.69
   2   0  -2  280.29    7.59
   2   0  -2  282.99    8.64
   2   0  -2  278.44    7.67
  -2   0   2  276.61    7.59
  -2   0   2  283.47    8.66
  -2   0   2  287.90    7.67
  -2   0   2  277.00    7.54
  -2   0   2  284.77    8.57
  -2   0   2  286.02    7.81
   1   0  -2  542.63   10.47
   1   0  -2  532.49   10.15
   1   0  -2  544.75   10.63
   1   0  -2  514.98    9.11
   1   0  -2  517.05   10.18
   1   0  -2  534.14    9.09
  -1   0   2  542.13   10.61
  -1   0   2  535.45    9.08
  -1   0   2  537.25   10.15
  -1   0   2  538.52   10.32
  -1   0   2  559.57   10.57
  -1   0   2  535.15    9.17
   0   0  -2 -0.4104  0.2747
   0   0  -2  0.4178  0.2599
   0   0  -2 -0.2138  0.2724
   0   0  -2  0.1883  0.2547
   0   0   2 -0.3896  0.3035
   0   0   2  0.5429  0.3990
   0   0   2 -0.2248  0.2133
   0   0   2  0.2645  0.3955
   0   0   2  0.0335  0.3359
   0   0   2  0.1005  0.2342
  -1   0  -2  0.5893  0.9873
  -1   0  -2  1.5022  2.3081
  -1   0  -2  3.3154  2.3611
  -1   0  -2  1.3065  0.6019
  -1   0  -2  1.4859  0.6188
  -1   0  -2 -0.2995  0.9352
   1   0   2  1.1359  0.9874
   1   0   2  1.2227  1.0315
   1   0   2  4.4043  2.1105
   1   0   2  0.7101  0.3285
   1   0   2  0.0861  0.3075
   1   0   2  1.0597  1.8638
  -2   0  -2  345.27    6.59
  -2   0  -2  333.44    6.12
  -2   0  -2  352.43    9.76
  -2   0  -2  337.29    6.60
  -2   0  -2  340.43    6.21
  -2   0  -2  351.63   12.82
  -2   0  -2  353.53   13.18
  -2   0  -2  348.63    9.69
   2   0   2  341.05    9.55
   2   0   2  325.31   12.74
   2   0   2  345.54    9.81
   2   0   2  342.90   12.64
  -3   0  -2  158.03    4.86
  -3   0  -2  153.34   10.33
  -3   0  -2  158.81    4.67
  -3   0  -2  161.18    4.88
  -3   0  -2  150.05   10.69
  -3   0  -2  160.04    7.47
  -3   0  -2  162.59    4.63
  -3   0  -2  166.78    7.70
   3   0   2  151.50    7.26
   3   0   2  146.56    9.91
   3   0   2  155.50    7.39
   3   0   2  157.56    9.98
  -4   0  -2  8.0140  1.5993
  -4   0  -2  6.4754  4.5111
  -4   0  -2  4.6064  1.4216
  -4   0  -2  8.3664  1.6555
  -4   0  -2  5.3206  4.6460
  -4   0  -2  7.6774  1.7698
   4   0   2  7.9761  2.6660
   4   0   2  8.5679  2.7601
  -5   0  -2  1.6362  5.3162
  -5   0  -2  -2.104   4.562
  -5   0  -2  4.2679  1.7150
  -5   0  -2  1.5881  1.4832
   5   0   2 -0.5653  2.4529
   5   0   2  4.6183  3.2136
  -6   0  -2  60.801  11.723
  -6   0  -2  77.324  13.494
   6   0   2  64.668   8.637
   6   0   2  66.083   8.396
   6  -1  -2  0.6611  2.9639
   6  -1  -2 -0.0618  2.6412
  -6   1   2  0.6614  4.0965
  -6   1   2  2.8192  4.8671
   5  -1  -2  41.090   5.985
   5  -1  -2  42.976   6.009
  -5   1   2  66.123  11.172
  -5   1   2  46.011   5.401
  -5   1   2  51.793   5.819
  -5   1   2  53.524  10.200
  -5   1   2  48.931   5.463
  -5   1   2  44.799   5.192
   4  -1  -2  119.17    6.98
   4  -1  -2  91.897   6.405
  -4   1   2  117.13    6.63
  -4   1   2  107.47    6.92
  -4   1   2  100.30    9.64
  -4   1   2  111.14    6.52
  -4   1   2  110.30   10.24
  -4   1   2  112.49    6.98
  -4   1   2  103.06    6.23
  -4   1   2  95.337   5.942
   3  -1  -2  96.248   5.534
   3  -1  -2  107.27    5.63
  -3   1   2  101.90    6.05
  -3   1   2  98.624   5.320
  -3   1   2  103.14    8.29
  -3   1   2  103.20    5.56
  -3   1   2  101.05    5.65
  -3   1   2  99.109   5.991
  -3   1   2  98.546   5.196
  -3   1   2  93.090   8.221
  -3   1   2  103.03    5.54
  -3   1   2  99.695   5.665
   2  -1  -2  48.838   3.722
   2  -1  -2  52.875   3.394
   2  -1  -2  50.174   3.847
   2  -1  -2  58.624   3.604
  -2   1   2  50.256   3.283
  -2   1   2  48.166   3.658
  -2   1   2  47.110   3.143
  -2   1   2  51.470   3.603
  -2   1   2  48.149   3.600
  -2   1   2  51.921   3.585
   1  -1  -2 5452.59   77.51
   1  -1  -2 5370.93   76.23
  -1   1   2 5477.58   76.13
  -1   1   2 5546.56   76.25
  -1   1   2 5535.13   80.91
  -1   1   2 5396.68   76.09
  -1   1   2 5513.83   81.72
  -1   1   2 5536.68   76.51
  -1   1   2 5614.60   75.65
  -1   1   2 5559.79   75.39
   0  -1  -2  161.36    4.73
   0  -1  -2  190.89    4.30
   0  -1  -2  183.90    4.20
   0  -1  -2  190.28    4.25
   0  -1  -2  192.03    4.28
   0   1   2  183.84    4.93
   0   1   2  191.87    4.25
   0   1   2  189.96    5.03
   0   1   2  181.52    4.18
   0   1   2  185.41    4.26
   0   1   2  187.88    4.27
  -1  -1  -2 2245.12   34.53
  -1  -1  -2 2272.26   33.76
  -1  -1  -2 2225.24   44.49
  -1  -1  -2 2270.35   43.44
  -1  -1  -2 2268.28   33.37
  -1  -1  -2 2260.17   34.15
   1   1   2 2260.12   43.31
   1   1   2 2254.56   33.33
   1   1   2 2285.02   44.56
   1   1   2 2302.16   34.56
   1   1   2 2261.59   33.73
   1   1   2 2325.86   34.27
  -2  -1  -2  113.18    5.44
  -2  -1  -2  117.52    3.49
  -2  -1  -2  112.69    3.44
  -2  -1  -2  111.74    7.36
  -2  -1  -2  113.33    7.58
  -2  -1  -2  118.58    5.55
   2   1   2  117.60    3.14
   2   1   2  123.12    3.21
   2   1   2  114.80    5.48
   2   1   2  113.18    7.16
   2   1   2  119.60    5.48
   2   1   2  119.58    7.49
  -3  -1  -2  45.583   4.915
  -3  -1  -2  42.364   4.862
  -3  -1  -2  43.418   6.773
  -3  -1  -2  39.058   6.580
   3   1   2  46.986   5.018
   3   1   2  40.243   2.319
   3   1   2  42.358   6.209
   3   1   2  40.083   2.317
   3   1   2  39.541   4.667
   3   1   2  45.042   6.618
  -4  -1  -2  27.544   6.677
  -4  -1  -2  32.354   6.941
   4   1   2  28.486   2.578
   4   1   2  33.734   4.955
   4   1   2  30.320   4.941
   4   1   2  37.727   2.620
  -5  -1  -2  74.078  11.280
  -5  -1  -2  65.214  11.130
  -5  -1  -2  61.828   4.017
   5   1   2  64.410   7.655
   5   1   2  64.631   7.759
  -6  -1  -2  3.5843  5.2702
  -6  -1  -2  12.844   6.996
   6   1   2  0.5300  3.0919
   6   1   2  5.2134  3.9934
   6  -2  -2  40.081   6.765
   6  -2  -2  38.368   6.624
  -6   2   2  35.976   9.225
  -6   2   2  52.533  11.465
   5  -2  -2  6.7835  3.1195
   5  -2  -2  10.350   3.485
  -5   2   2  9.7758  3.2503
  -5   2   2  13.354   5.847
  -5   2   2  13.311   6.041
  -5   2   2  8.4099  3.0488
   4  -2  -2  43.832   5.338
   4  -2  -2  52.457   5.878
  -4   2   2  46.348   5.291
  -4   2   2  39.593   5.028
  -4   2   2  46.334   5.386
  -4   2   2  51.102   5.516
  -4   2   2  52.432   8.539
  -4   2   2  49.604   8.419
  -4   2   2  52.562   5.754
   3  -2  -2  83.046   5.417
   3  -2  -2  73.445   5.243
  -3   2   2  74.331   5.106
  -3   2   2  84.870   5.681
  -3   2   2  77.046   5.151
  -3   2   2  80.109   5.539
  -3   2   2  81.089   5.301
  -3   2   2  74.133   7.344
  -3   2   2  73.098   5.066
  -3   2   2  70.574   5.294
  -3   2   2  86.126   5.722
  -3   2   2  76.963   7.200
   2  -2  -2  11.694   2.527
   2  -2  -2  14.949   2.645
  -2   2   2  8.2413  2.3204
  -2   2   2  8.1981  2.0955
  -2   2   2  11.463   2.445
  -2   2   2  6.5028  2.0306
  -2   2   2  8.7221  2.1223
  -2   2   2  6.1786  1.8376
  -2   2   2  12.335   2.568
  -2   2   2  7.6225  1.9453
  -2   2   2  6.8224  2.1389
   1  -2  -2 3365.55   53.16
   1  -2  -2 3293.48   47.50
   1  -2  -2 3349.25   48.09
   1  -2  -2 3333.56   48.76
   1  -2  -2 3309.85   48.27
   1  -2  -2 3356.21   53.57
  -1   2   2 3406.75   48.89
  -1   2   2 3422.14   47.68
  -1   2   2 3337.02   53.01
  -1   2   2 3347.68   53.64
  -1   2   2 3378.02   48.18
  -1   2   2 3324.25   48.26
   0  -2  -2 2420.05   33.49
   0  -2  -2 2366.71   38.59
   0  -2  -2 2427.22   36.04
   0  -2  -2 2419.03   35.44
   0  -2  -2 2307.03   38.97
   0  -2  -2 2391.39   33.97
   0   2   2 2443.27   36.10
   0   2   2 2404.49   35.49
   0   2   2 2435.98   38.77
   0   2   2 2399.92   44.74
   0   2   2 2424.75   43.63
   0   2   2 2446.10   39.17
  -1  -2  -2 1833.42   29.78
  -1  -2  -2 1859.59   29.47
  -1  -2  -2 1840.22   37.53
  -1  -2  -2 1876.98   30.24
  -1  -2  -2 1865.23   30.53
  -1  -2  -2 1821.85   36.45
   1   2   2 1836.86   36.35
   1   2   2 1858.05   29.43
   1   2   2 1836.49   30.44
   1   2   2 1869.31   37.44
   1   2   2 1843.88   29.82
   1   2   2 1810.55   30.00
  -2  -2  -2  519.51   11.42
  -2  -2  -2  528.93   11.34
  -2  -2  -2  494.35   16.69
  -2  -2  -2  540.05   16.79
   2   2   2  531.03   16.93
   2   2   2  508.47   13.35
   2   2   2  547.37   16.62
  -3  -2  -2  261.20    7.69
  -3  -2  -2  275.28   10.44
  -3  -2  -2  259.31   13.84
  -3  -2  -2  259.58    7.77
  -3  -2  -2  269.84   13.66
   3   2   2  259.13   10.19
   3   2   2  258.28   12.86
   3   2   2  264.77   13.39
   3   2   2  280.14   10.57
   3   2   2  269.16    7.13
   3   2   2  259.37    6.97
  -4  -2  -2  36.841   7.284
  -4  -2  -2  32.185   3.540
  -4  -2  -2  44.763   7.988
  -4  -2  -2  33.464   3.532
   4   2   2  32.902   3.032
   4   2   2  36.978   5.540
   4   2   2  37.719   3.233
   4   2   2  37.630   5.406
  -5  -2  -2  16.195   7.035
  -5  -2  -2  1.4191  2.2478
  -5  -2  -2  7.5698  5.9021
  -5  -2  -2  0.7342  2.3069
   5   2   2  3.9487  2.9806
   5   2   2  2.4105  2.9609
  -6  -2  -2  42.609  10.254
  -6  -2  -2  55.982  11.653
   6   2   2  31.648   6.303
   6   2   2  52.554   8.140
   6  -3  -2  2.5474  3.6868
  -6   3   2  7.4997  5.8052
  -6   3   2  15.611   6.350
   5  -3  -2  11.657   4.146
  -5   3   2  11.587   5.769
  -5   3   2  13.509   3.992
  -5   3   2  13.325   6.239
  -5   3   2  11.880   3.715
  -4   3   2  23.362   6.496
  -4   3   2  23.377   6.640
  -4   3   2  23.084   4.288
  -4   3   2  19.871   4.043
  -4   3   2  17.650   4.064
  -3   3   2  115.53    6.92
  -3   3   2  115.19    6.80
  -3   3   2  121.33    7.35
  -3   3   2  120.57    7.04
  -3   3   2  129.64    9.55
  -3   3   2  106.43    8.65
  -3   3   2  111.54    6.64
  -3   3   2  114.35    6.93
  -3   3   2  122.12    7.02
  -3   3   2  120.61    6.80
  -3   3   2  117.82    6.70
  -3   3   2  111.24    7.09
   2  -3  -2  72.709   5.631
   2  -3  -2  71.750   5.563
   2  -3  -2  70.145   4.613
   2  -3  -2  65.943   4.345
  -2   3   2  77.768   5.086
  -2   3   2  75.593   5.561
  -2   3   2  73.615   5.069
  -2   3   2  71.663   4.466
  -2   3   2  72.937   5.575
  -2   3   2  73.243   4.962
  -2   3   2  76.573   4.608
  -2   3   2  68.745   4.763
   1  -3  -2  275.75    9.92
   1  -3  -2  270.21    9.82
   1  -3  -2  309.11    9.05
   1  -3  -2  288.08    7.52
   1  -3  -2  295.85    7.38
   1  -3  -2  279.24    8.85
  -1   3   2  317.07   10.55
  -1   3   2  301.55    7.51
  -1   3   2  308.04   10.45
  -1   3   2  294.84    7.36
  -1   3   2  301.70    9.09
  -1   3   2  312.33    9.24
   0  -3  -2  36.937   3.663
   0  -3  -2  35.972   1.919
   0  -3  -2  27.555   3.371
   0  -3  -2  37.705   3.734
   0  -3  -2  31.182   1.911
   0  -3  -2  33.851   3.752
   0   3   2  37.563   3.968
   0   3   2  32.358   3.378
   0   3   2  31.691   2.610
   0   3   2  32.423   2.610
   0   3   2  34.907   3.583
   0   3   2  30.515   3.596
  -1  -3  -2  293.69    9.09
  -1  -3  -2  280.67    9.21
  -1  -3  -2  301.00    9.34
  -1  -3  -2  268.30   10.00
  -1  -3  -2  273.95   10.32
  -1  -3  -2  273.82    9.14
   1   3   2  285.73    9.36
   1   3   2  295.37    9.71
   1   3   2  303.28    9.50
   1   3   2  299.98    9.39
   1   3   2  284.69    8.91
   1   3   2  291.89    9.22
  -2  -3  -2  10.901   2.714
  -2  -3  -2  7.6128  3.9007
  -2  -3  -2  5.8288  2.2818
  -2  -3  -2  9.7636  2.4448
  -2  -3  -2  11.015   2.619
  -2  -3  -2  2.5349  3.5712
   2   3   2  16.769   3.297
   2   3   2  13.683   3.404
   2   3   2  7.1638  2.2828
   2   3   2  5.4352  2.6920
   2   3   2  17.858   3.373
   2   3   2  11.782   2.680
  -3  -3  -2  101.73    5.65
  -3  -3  -2  98.196   5.659
  -3  -3  -2  109.60    9.28
  -3  -3  -2  101.25    6.68
  -3  -3  -2  105.24    8.82
   3   3   2  96.780   6.659
   3   3   2  84.739   4.608
   3   3   2  84.848   7.658
   3   3   2  89.688   6.502
   3   3   2  98.148   8.264
   3   3   2  96.964   4.865
  -4  -3  -2  5.6532  2.5544
  -4  -3  -2  4.1946  4.0713
  -4  -3  -2  7.2843  4.8228
   4   3   2  7.2486  1.9995
   4   3   2  7.7693  3.1765
   4   3   2  8.2711  2.1152
   4   3   2  7.7127  3.2780
  -5  -3  -2  49.447   5.094
  -5  -3  -2  39.257   9.247
  -5  -3  -2  46.761   4.849
  -5  -3  -2  56.086  10.837
   5   3   2  53.406   7.574
   5   3   2  41.306   6.643
  -6  -3  -2  5.9310  5.4490
  -6  -3  -2  4.1546  5.1314
   6   3   2  -3.344   2.593
   6   3   2  2.7733  3.4455
  -5   4   2  3.6368  3.4115
  -5   4   2  4.9212  4.2172
  -5   4   2  7.9170  5.0389
  -5   4   2  4.4224  3.1213
  -5   4   2  0.9158  3.0142
  -5   4   2  4.3810  3.2918
  -4   4   2  29.648   5.051
  -4   4   2  36.525   7.696
  -4   4   2  42.356   5.966
  -4   4   2  43.167   8.145
  -4   4   2  29.769   5.442
  -4   4   2  32.857   5.470
  -3   4   2  61.161   6.426
  -3   4   2  64.186   5.979
  -3   4   2  63.104   6.042
  -3   4   2  64.281   6.630
  -3   4   2  71.136   8.504
  -3   4   2  67.632   6.937
  -3   4   2  65.059   8.234
   2  -4  -2  347.11   13.17
   2  -4  -2  343.32   13.11
  -2   4   2  344.59   13.26
  -2   4   2  351.12   11.88
  -2   4   2  373.09   12.22
  -2   4   2  332.72   10.02
  -2   4   2  374.51   13.70
  -2   4   2  334.37   11.93
  -2   4   2  333.63   11.72
  -2   4   2  343.24   10.01
   1  -4  -2  912.92   20.05
   1  -4  -2  947.97   16.73
   1  -4  -2  953.80   16.49
   1  -4  -2  939.33   22.70
   1  -4  -2  938.30   20.62
   1  -4  -2  978.73   22.99
  -1   4   2  901.16   20.21
  -1   4   2  949.95   22.73
  -1   4   2  974.20   23.14
  -1   4   2  922.45   20.62
  -1   4   2  939.87   16.60
  -1   4   2  951.19   16.36
   0  -4  -2  157.50    7.20
   0  -4  -2  170.21    7.50
   0  -4  -2  162.57    4.26
   0  -4  -2  165.03    8.18
   0  -4  -2  160.12    8.24
   0  -4  -2  161.09    4.18
   0   4   2  153.10    8.09
   0   4   2  163.43    8.38
   0   4   2  152.57    7.32
   0   4   2  150.98    6.11
   0   4   2  159.27    6.02
   0   4   2  163.43    7.39
  -1  -4  -2  289.37    9.55
  -1  -4  -2  287.03   10.75
  -1  -4  -2  285.27   10.28
  -1  -4  -2  285.34   10.63
  -1  -4  -2  279.19    9.68
  -1  -4  -2  295.52   10.26
   1   4   2  304.94   11.01
   1   4   2  283.79   10.12
   1   4   2  278.53    9.58
   1   4   2  279.14    9.34
   1   4   2  289.17   10.78
   1   4   2  287.24   10.10
  -2  -4  -2  15.728   3.525
  -2  -4  -2  15.816   3.461
  -2  -4  -2  19.257   4.404
  -2  -4  -2  21.104   3.721
  -2  -4  -2  18.295   4.317
  -2  -4  -2  17.031   3.468
   2   4   2  23.117   3.856
   2   4   2  18.856   3.636
   2   4   2  19.417   3.582
   2   4   2  23.009   3.936
   2   4   2  20.763   3.802
   2   4   2  25.736   4.114
  -3  -4  -2  3.7183  3.5258
  -3  -4  -2  2.0426  2.1975
  -3  -4  -2  3.9114  2.4754
  -3  -4  -2  0.4731  3.1122
   3   4   2  6.0865  3.1251
   3   4   2  3.0483  2.3808
   3   4   2  0.6649  1.8388
   3   4   2  -1.838   1.573
   3   4   2  3.0333  2.0233
  -4  -4  -2  74.989   6.351
  -4  -4  -2  84.995  11.007
  -4  -4  -2  72.193  10.188
  -4  -4  -2  78.478   6.367
   4   4   2  83.625   8.589
   4   4   2  73.034   8.080
   4   4   2  82.552   5.533
   4   4   2  74.760   5.322
  -5  -4  -2  5.9072  5.7011
  -5  -4  -2  2.8405  5.6590
  -5  -4  -2  2.1918  2.8819
  -5  -4  -2  3.7814  3.1701
   5   4   2  3.3166  3.1295
   5   4   2  3.7629  3.2510
  -6  -4  -2  47.046  10.551
  -6  -4  -2  24.755   8.672
   6   4   2  31.652   6.895
   6   4   2  30.196   6.768
  -5   5   2  5.4817  4.0641
  -5   5   2  10.092   5.400
  -5   5   2  14.130   4.789
  -5   5   2  5.7751  4.2051
  -5   5   2  17.836   6.291
  -5   5   2  8.0847  4.1595
  -4   5   2  3.3932  3.2466
  -4   5   2  5.5495  3.3945
  -4   5   2  13.003   5.216
  -4   5   2  2.1955  3.0677
  -4   5   2  9.1644  4.9749
  -4   5   2  11.267   4.010
   3  -5  -2  383.32   15.87
   3  -5  -2  400.68   16.16
  -3   5   2  388.11   14.82
  -3   5   2  362.75   16.31
  -3   5   2  367.96   12.38
  -3   5   2  369.72   14.83
  -3   5   2  405.79   17.56
  -3   5   2  381.83   12.67
   2  -5  -2  23.894   4.704
   2  -5  -2  24.193   4.706
  -2   5   2  26.891   4.685
  -2   5   2  24.315   3.278
  -2   5   2  19.874   3.965
  -2   5   2  20.240   4.114
  -2   5   2  20.818   4.121
  -2   5   2  27.448   3.385
   1  -5  -2  70.805   7.340
   1  -5  -2  67.457   6.951
   1  -5  -2  61.870   6.252
   1  -5  -2  65.802   3.368
  -1   5   2  63.407   6.473
  -1   5   2  79.280   7.215
  -1   5   2  67.857   3.369
  -1   5   2  63.036   3.292
   0  -5  -2  9.0155  1.1741
   0  -5  -2  6.7154  2.8648
   0  -5  -2  8.9068  1.1382
   0  -5  -2  5.9918  2.9602
   0  -5  -2  14.597   3.301
   0   5   2  10.863   1.716
   0   5   2  14.516   3.312
   0   5   2  11.106   2.963
   0   5   2  9.1574  3.5834
   0   5   2  9.6372  1.5996
  -1  -5  -2  333.96   10.00
  -1  -5  -2  327.10   10.13
  -1  -5  -2  331.01   13.10
  -1  -5  -2  323.60   12.97
   1   5   2  338.14   12.23
   1   5   2  338.17   12.13
   1   5   2  331.46   10.05
   1   5   2  338.08   14.51
   1   5   2  337.04   10.40
   1   5   2  333.98   13.12
  -2  -5  -2  1.7191  2.6172
  -2  -5  -2  6.8877  3.8714
  -2  -5  -2  0.7631  2.3393
  -2  -5  -2  1.0538  3.5591
   2   5   2  4.6029  2.5133
   2   5   2  2.2746  2.2941
   2   5   2 -0.4636  2.4597
   2   5   2  1.8033  1.9470
   2   5   2  1.8687  2.8287
   2   5   2  3.4804  2.4202
  -3  -5  -2  89.309   6.304
  -3  -5  -2  91.135   6.357
  -3  -5  -2  87.388   7.290
  -3  -5  -2  80.946   9.260
  -3  -5  -2  80.330   7.610
  -3  -5  -2  68.305   8.912
   3   5   2  89.100   8.386
   3   5   2  72.836   7.734
  -4  -5  -2  8.6051  5.3165
  -4  -5  -2  2.9938  3.1695
  -4  -5  -2  5.1546  3.5297
  -4  -5  -2  5.7846  5.1398
   4   5   2  3.2228  3.1242
   4   5   2  10.126   3.059
   4   5   2  3.6846  3.0297
  -5  -5  -2  6.5023  5.6489
  -5  -5  -2  6.0630  5.6544
   5   5   2 -0.4391  2.8241
   5   5   2  5.3338  3.7963
  -6  -5  -2  5.7946  6.0997
  -6  -5  -2  9.7636  6.6928
   6   5   2  -3.205   3.313
   6   5   2  8.2492  4.6590
  -5   6   2  3.5825  4.3825
  -5   6   2  1.9160  3.7975
  -5   6   2  7.4730  4.3154
  -5   6   2  9.5281  4.5889
  -4   6   2  7.3458  4.1614
  -4   6   2  21.534   5.939
  -4   6   2  9.1834  4.4636
  -4   6   2  22.416   6.163
  -4   6   2  12.153   4.506
  -4   6   2  8.4011  4.0360
   3  -6  -2  11.939   4.558
   3  -6  -2  17.155   5.192
  -3   6   2  14.510   4.588
  -3   6   2  10.871   4.296
  -3   6   2  11.227   4.417
  -3   6   2  12.165   4.396
   2  -6  -2  505.73   19.32
   2  -6  -2  500.23   18.90
  -2   6   2  491.88   12.46
  -2   6   2  508.61   16.79
  -2   6   2  474.94   17.28
  -2   6   2  501.26   17.32
  -2   6   2  485.33   16.07
  -2   6   2  493.48   12.27
   1  -6  -2  0.9784  2.9069
   1  -6  -2  5.7947  3.3438
  -1   6   2  5.8091  1.7764
  -1   6   2  5.8500  2.8562
  -1   6   2  3.2067  2.4466
  -1   6   2  5.4607  1.7287
   0  -6  -2  164.96   10.24
   0  -6  -2  164.25   10.26
   0   6   2  152.54    8.91
   0   6   2  167.77    9.38
  -1  -6  -2  49.017   2.490
  -1  -6  -2  54.121   6.742
  -1  -6  -2  39.793   5.944
  -1  -6  -2  48.930   2.519
   1   6   2  52.207   6.648
   1   6   2  48.573   6.314
  -2  -6  -2  19.737   4.897
  -2  -6  -2  22.817   3.109
  -2  -6  -2  37.559   5.896
  -2  -6  -2  24.944   3.220
  -2  -6  -2  20.937   4.823
  -2  -6  -2  34.826   5.750
   2   6   2  16.095   4.027
   2   6   2  23.045   4.581
  -3  -6  -2  -6.315   3.962
  -3  -6  -2  -1.291   3.161
  -3  -6  -2  1.3545  4.9050
  -3  -6  -2  3.8639  2.5604
  -3  -6  -2  2.4648  2.2969
  -3  -6  -2  2.3498  3.4944
   3   6   2  0.5372  2.6904
  -4  -6  -2  36.003   6.351
  -4  -6  -2  24.700   8.320
  -4  -6  -2  27.359   8.180
  -4  -6  -2  38.950   6.272
   4   6   2  42.991   7.305
   4   6   2  46.915   7.582
  -5  -6  -2  4.3410  5.7444
  -5  -6  -2  0.6259  5.1875
   5   6   2  0.3923  2.9490
   5   6   2  -1.592   3.207
  -4   7   2 -0.7033  3.6155
  -4   7   2  -1.957   3.306
  -4   7   2  -3.363   3.181
   3  -7  -2  272.25   15.65
   3  -7  -2  288.90   16.06
  -3   7   2  254.39   14.35
  -3   7   2  241.39   13.90
   2  -7  -2  21.608   6.063
   2  -7  -2  16.584   5.172
  -2   7   2  11.401   4.498
  -2   7   2  18.766   4.982
   1  -7  -2  11.432   4.633
   1  -7  -2  13.327   4.728
  -1   7   2  14.170   4.522
  -1   7   2  11.572   4.388
   0  -7  -2  2.6815  3.4024
   0  -7  -2  3.5114  3.8039
   0   7   2  3.2353  2.8917
   0   7   2  4.1331  2.8763
  -1  -7  -2  52.428   7.604
  -1  -7  -2  50.610   7.525
   1   7   2  54.845   7.101
   1   7   2  59.451   7.728
  -2  -7  -2  7.3228  2.4442
  -2  -7  -2  6.5996  2.4882
  -2  -7  -2  8.7229  4.5748
  -2  -7  -2  6.5081  4.1064
   2   7   2  7.6767  3.5182
   2   7   2  6.2474  3.4111
  -3  -7  -2  89.002   9.564
  -3  -7  -2  78.846   9.186
  -3  -7  -2  85.610  10.757
  -3  -7  -2  79.661  10.260
   3   7   2  81.825   9.745
   3   7   2  92.490  10.240
  -4  -7  -2  1.3117  4.1230
  -4  -7  -2  -2.306   3.640
   4   7   2  4.0746  3.9250
   4   7   2  9.1835  4.4745
   3  -8  -2  4.7532  4.5475
   3  -8  -2 -0.3394  4.1493
  -3   8   2 -0.5275  3.7999
  -3   8   2  -1.733   3.692
   2  -8  -2  64.413   9.370
   2  -8  -2  60.941   9.654
  -2   8   2  56.799   8.533
  -2   8   2  59.618   8.491
   1  -8  -2  9.5184  5.0195
   1  -8  -2  7.3159  4.3427
  -1   8   2  4.6811  3.9034
  -1   8   2  3.3249  3.8174
   0  -8  -2  12.576   5.414
   0  -8  -2  14.971   5.163
   0   8   2  16.533   5.195
   0   8   2  18.399   5.125
  -1  -8  -2  5.2075  4.5085
  -1  -8  -2  4.9592  4.2423
   1   8   2  5.1155  3.8808
   1   8   2  5.2415  3.7773
  -2  -8  -2  33.505   7.433
  -2  -8  -2  25.671   6.660
   2   8   2  13.796   4.801
   2   8   2  14.396   4.557
  -3  -8  -2  7.6361  5.2290
  -3  -8  -2 -0.0520  4.2182
   3   8   2  6.7368  4.7150
   3   8   2  6.3108  4.3759
  -4  -8  -2  3.9947  4.8631
  -4  -8  -2  5.7187  5.4967
   1  -9  -2  0.5382  4.0883
  -1   9   2  2.7136  3.9955
  -1   9   2  6.0624  4.3927
   0  -9  -2  0.2460  4.3356
   0  -9  -2  -1.137   4.136
   0   9   2 -0.3775  3.5249
   0   9   2  4.2079  4.4825
  -1  -9  -2  1.2540  4.4556
  -1  -9  -2  -6.606   3.782
   1   9   2  1.6467  3.7101
   1   9   2  4.3919  4.0641
  -2  -9  -2  7.0985  5.0938
  -2  -9  -2 -0.5129  4.4181
   2   9   2  3.6356  3.8002
   3   8  -3  1.7700  4.1028
   3   8  -3  9.9946  5.0453
  -3  -8   3  1.6014  5.3820
  -3  -8   3  3.4114  5.5351
   2   8  -3  2.7327  3.7187
   2   8  -3  2.8467  3.5342
  -2  -8   3  -3.935   4.399
  -2  -8   3  -3.733   4.292
   1   8  -3  7.4420  4.7364
   1   8  -3  7.9130  4.3142
  -1  -8   3  -1.493   4.245
  -1  -8   3  4.6269  5.1442
   0   8  -3  28.123   6.521
   0   8  -3  28.917   6.490
   0  -8   3  23.159   6.513
   0  -8   3  24.506   6.723
  -1   8  -3  0.9367  3.9904
  -1   8  -3  -1.932   3.235
   1  -8   3  0.1748  4.0862
   1  -8   3  4.7121  4.3777
  -2   8  -3  5.0757  4.1033
  -2   8  -3  8.9122  4.8718
   2  -8   3  0.8128  4.3212
   2  -8   3  12.380   5.799
   3  -8   3  -3.433   3.882
   3  -8   3  2.8220  4.4686
   4   7  -3  24.572   5.833
   4   7  -3  24.669   6.114
  -4  -7   3  6.1401  5.6911
  -4  -7   3  21.386   6.895
   3   7  -3  20.814   5.708
   3   7  -3  20.588   6.171
  -3  -7   3  22.423   6.691
  -3  -7   3  27.009   7.142
   2   7  -3  12.440   4.678
   2   7  -3  8.8194  4.2469
  -2  -7   3  10.239   5.076
  -2  -7   3  10.897   5.302
   1   7  -3  22.238   5.558
   1   7  -3  19.002   5.125
  -1  -7   3  26.433   6.503
  -1  -7   3  24.953   6.077
   0   7  -3  2.6993  3.4715
   0   7  -3  4.8453  3.3001
   0  -7   3  6.1865  4.5160
   0  -7   3  4.3920  4.6409
  -1   7  -3  8.0519  3.6325
   1  -7   3  5.8565  4.5173
   1  -7   3  2.8404  4.1371
  -2   7  -3  7.7847  4.3281
  -2   7  -3  6.4330  4.0193
   2  -7   3  8.5040  4.6123
   2  -7   3  3.8271  3.8197
  -3   7  -3  6.7345  3.9318
  -3   7  -3  4.1405  3.8113
   3  -7   3  3.3376  4.3383
   3  -7   3  5.7718  4.1091
  -4   7  -3  3.0426  4.7763
   4  -7   3  7.8065  4.7666
   4  -7   3  5.3569  4.3122
   5   6  -3  6.6319  4.0815
   5   6  -3  4.9592  3.8296
  -5  -6   3  11.320   5.507
  -5  -6   3  5.1932  5.3915
  -5  -6   3  5.8321  5.5105
  -5  -6   3  17.580   6.240
   4   6  -3  9.8177  4.3597
   4   6  -3  3.8680  3.7044
  -4  -6   3  7.1971  4.3875
  -4  -6   3  3.1432  4.7628
  -4  -6   3 -0.0752  4.3201
  -4  -6   3  2.7076  3.9265
   3   6  -3  60.221   7.891
   3   6  -3  53.533   7.167
  -3  -6   3  72.300   8.507
  -3  -6   3  48.006   7.985
  -3  -6   3  65.286   8.394
  -3  -6   3  53.828   7.555
   2   6  -3  40.901   5.984
   2   6  -3  43.970   6.201
  -2  -6   3  43.224   7.361
  -2  -6   3  43.162   5.224
  -2  -6   3  34.916   6.364
  -2  -6   3  40.602   3.151
  -2  -6   3  38.789   5.089
   1   6  -3  47.924   6.468
   1   6  -3  50.003   6.694
  -1  -6   3  60.764   7.993
  -1  -6   3  57.561   7.896
   0   6  -3  10.907   3.759
   0   6  -3  7.4340  3.4481
   0  -6   3  10.911   4.383
   0  -6   3  16.114   4.823
  -1   6  -3  27.789   5.327
  -1   6  -3  35.717   6.066
   1  -6   3  24.549   5.652
   1  -6   3  26.745   5.711
  -2   6  -3  7.3104  3.5926
  -2   6  -3  19.860   5.355
  -2   6  -3  21.687   5.066
  -2   6  -3  15.312   4.128
   2  -6   3  19.555   5.221
   2  -6   3  21.301   5.374
  -3   6  -3  2.4063  3.3182
  -3   6  -3  2.8123  3.1767
  -3   6  -3  1.8851  3.8292
  -3   6  -3  7.3987  4.1983
   3  -6   3  2.1625  3.4882
   3  -6   3  2.9265  3.6853
  -4   6  -3  11.052   4.722
  -4   6  -3  9.9833  4.5962
   4  -6   3  9.5530  4.3576
   4  -6   3  9.5158  4.2745
   5   5  -3  2.3479  3.4324
   5   5  -3  0.3204  3.3598
  -5  -5   3  6.5837  5.3170
  -5  -5   3  0.2959  4.6057
  -5  -5   3  3.7847  4.5191
  -5  -5   3  8.8930  5.1085
   4   5  -3  36.241   5.966
   4   5  -3  43.043   6.436
  -4  -5   3  40.089   7.684
  -4  -5   3  44.626   7.252
  -4  -5   3  45.969   7.419
  -4  -5   3  46.675   8.356
   3   5  -3  23.181   4.831
   3   5  -3  30.162   5.581
  -3  -5   3  24.535   3.920
  -3  -5   3  24.473   5.487
  -3  -5   3  21.140   5.284
  -3  -5   3  22.085   5.505
  -3  -5   3  20.088   3.584
  -3  -5   3  26.805   5.987
   2   5  -3  186.93    9.66
   2   5  -3  195.40    9.94
  -2  -5   3  203.22    9.66
  -2  -5   3  192.65    6.85
  -2  -5   3  187.76    6.72
  -2  -5   3  194.21    9.27
  -2  -5   3  181.01   10.91
  -2  -5   3  188.64   11.04
   1   5  -3  83.396   7.524
   1   5  -3  84.328   6.657
  -1  -5   3  62.535   7.220
  -1  -5   3  72.261   3.686
  -1  -5   3  75.101   3.680
  -1  -5   3  74.141   2.535
  -1  -5   3  79.339   7.896
   0   5  -3  20.931   4.257
   0   5  -3  20.487   4.121
   0  -5   3  14.602   3.949
   0  -5   3  24.852   4.821
  -1   5  -3  108.75    7.47
  -1   5  -3  101.39    7.21
   1  -5   3  96.924   7.854
   1  -5   3  97.918   7.929
  -2   5  -3  34.397   5.814
  -2   5  -3  43.567   3.854
  -2   5  -3  31.444   4.710
  -2   5  -3  33.693   4.832
  -2   5  -3  33.865   5.506
  -2   5  -3  36.864   3.474
   2  -5   3  30.713   5.442
   2  -5   3  39.253   5.930
  -3   5  -3  64.982   8.336
  -3   5  -3  65.599   8.088
  -3   5  -3  53.189   7.423
  -3   5  -3  73.729   5.424
  -3   5  -3  67.926   5.321
  -3   5  -3  78.048   8.873
   3  -5   3  63.295   7.714
   3  -5   3  57.551   7.281
  -4   5  -3  12.921   4.148
  -4   5  -3  20.522   5.790
  -4   5  -3  31.536   7.528
  -4   5  -3  20.559   6.195
   4  -5   3  11.950   4.178
   4  -5   3  25.040   5.072
  -5   5  -3  14.486   5.167
  -5   5  -3  5.2154  3.7310
  -5   5  -3  11.015   5.664
  -5   5  -3  13.982   6.891
  -5   5  -3  10.486   4.110
  -5   5  -3  6.5743  3.9843
   6   4  -3  5.7065  4.0569
   6   4  -3  9.7138  4.6511
  -6  -4   3  16.841   7.033
  -6  -4   3  21.629   7.569
   5   4  -3  31.489   6.100
   5   4  -3  28.350   5.637
  -5  -4   3  24.220   5.664
  -5  -4   3  19.992   5.595
  -5  -4   3  30.366   8.033
  -5  -4   3  26.374   7.519
   4   4  -3  14.385   3.857
   4   4  -3  16.433   4.076
  -4  -4   3  11.232   4.940
  -4  -4   3  17.232   5.478
  -4  -4   3  17.463   4.858
  -4  -4   3  15.891   4.803
   3   4  -3  35.455   5.149
  -3  -4   3  25.292   5.206
  -3  -4   3  37.478   4.605
  -3  -4   3  25.983   5.175
  -3  -4   3  37.787   6.106
  -3  -4   3  30.996   5.886
  -3  -4   3  30.409   4.286
   2   4  -3  166.12    8.50
   2   4  -3  178.08    8.40
   2   4  -3  178.57    8.63
   2   4  -3  184.82    8.70
  -2  -4   3  163.02    8.17
  -2  -4   3  169.68    6.46
  -2  -4   3  167.52    6.49
  -2  -4   3  175.56    9.59
  -2  -4   3  166.58    8.87
  -2  -4   3  176.50    8.49
  -2  -4   3  170.01    8.69
  -2  -4   3  163.93    9.39
   1   4  -3  259.01   11.08
   1   4  -3  252.14    9.79
   1   4  -3  261.12   10.06
   1   4  -3  252.41   10.85
  -1  -4   3  247.44    5.96
  -1  -4   3  241.70    6.06
  -1  -4   3  247.48    8.12
  -1  -4   3  262.05   11.09
  -1  -4   3  263.77    9.99
  -1  -4   3  252.90   10.99
  -1  -4   3  249.67    8.38
  -1  -4   3  279.30   10.09
   0   4  -3  56.946   5.559
   0   4  -3  57.224   6.232
   0   4  -3  66.485   6.822
   0   4  -3  66.248   6.077
   0  -4   3  50.382   5.601
   0  -4   3  71.496   6.183
   0  -4   3  58.524   5.895
   0  -4   3  56.251   5.892
  -1   4  -3  103.40    3.64
  -1   4  -3  123.50    7.34
  -1   4  -3  103.09    6.71
  -1   4  -3  103.84    3.61
  -1   4  -3  95.074   7.390
  -1   4  -3  115.70    7.77
  -1   4  -3  106.57    5.01
  -1   4  -3  102.29    5.07
   1  -4   3  92.102   6.620
   1  -4   3  109.77    6.81
   1  -4   3  110.50    7.34
   1  -4   3  105.31    6.62
  -2   4  -3  74.434   4.418
  -2   4  -3  72.058   6.010
  -2   4  -3  89.176   7.914
  -2   4  -3  77.444   4.545
  -2   4  -3  73.097   6.312
  -2   4  -3  70.972   6.903
  -2   4  -3  60.840   6.809
  -2   4  -3  67.778   6.668
   2  -4   3  72.595   7.072
   2  -4   3  79.856   6.436
  -3   4  -3  43.031   5.868
  -3   4  -3  36.694   4.535
  -3   4  -3  39.487   6.376
  -3   4  -3  38.693   4.544
  -3   4  -3  47.775   7.193
  -3   4  -3  41.535   6.030
  -3   4  -3  40.226   5.964
   3  -4   3  33.397   5.034
   3  -4   3  35.552   5.220
  -4   4  -3  28.283   6.998
  -4   4  -3  20.550   6.588
  -4   4  -3  21.497   5.243
  -4   4  -3  17.207   5.033
   4  -4   3  26.372   4.717
   4  -4   3  21.354   4.335
  -5   4  -3  23.056   4.716
  -5   4  -3  11.527   4.718
  -5   4  -3  25.185   7.804
  -5   4  -3  38.141   8.959
  -5   4  -3  24.134   4.495
  -5   4  -3  15.806   5.224
   6   3  -3  14.119   4.465
   6   3  -3  12.888   4.622
  -6  -3   3  5.6171  5.6281
  -6  -3   3  8.6717  5.8260
   5   3  -3  4.9014  3.3013
   5   3  -3  5.0648  3.3286
  -5  -3   3  5.1961  5.1890
  -5  -3   3  7.8617  3.4946
  -5  -3   3  4.5012  5.1095
  -5  -3   3  6.5241  3.6248
   4   3  -3  158.64    9.20
   4   3  -3  146.94    8.69
   4   3  -3  183.18    8.99
  -4  -3   3  180.85   13.35
  -4  -3   3  153.51    8.97
  -4  -3   3  161.95    9.23
  -4  -3   3  172.49   12.56
   3   3  -3  129.44    7.12
   3   3  -3  117.93    6.86
   3   3  -3  125.31    7.09
   3   3  -3  124.57    7.19
  -3  -3   3  131.66    9.32
  -3  -3   3  116.49    6.83
  -3  -3   3  116.61    7.46
  -3  -3   3  121.01    6.94
  -3  -3   3  128.79    7.66
  -3  -3   3  123.24    6.80
  -3  -3   3  114.00    6.53
  -3  -3   3  112.55    9.11
   2   3  -3  899.83   19.92
   2   3  -3  913.48   19.80
   2   3  -3  870.16   19.25
   2   3  -3  887.28   19.56
  -2  -3   3  896.20   24.27
  -2  -3   3  882.15   21.35
  -2  -3   3  910.08   19.85
  -2  -3   3  885.36   19.31
  -2  -3   3  925.97   23.85
  -2  -3   3  884.53   21.23
  -2  -3   3  905.37   17.94
  -2  -3   3  906.55   18.11
   1   3  -3  448.52   12.17
   1   3  -3  451.01    9.32
   1   3  -3  437.96   12.26
   1   3  -3  445.85   11.93
   1   3  -3  448.35    9.43
  -1  -3   3  473.58   12.17
  -1  -3   3  457.90   12.17
  -1  -3   3  454.61    9.39
  -1  -3   3  451.05   13.51
  -1  -3   3  428.62   13.49
  -1  -3   3  444.85    9.20
   0   3  -3  27.246   3.842
   0   3  -3  27.974   3.617
   0   3  -3  24.894   1.441
   0   3  -3  23.798   3.729
   0   3  -3  33.603   3.955
   0   3  -3  24.593   1.400
   0  -3   3  25.680   2.536
   0  -3   3  28.642   3.888
   0  -3   3  24.764   3.470
   0  -3   3  26.616   2.694
   0  -3   3  30.008   3.673
   0  -3   3  21.946   3.505
  -1   3  -3  300.12   10.16
  -1   3  -3  295.19    9.84
  -1   3  -3  278.30    9.94
  -1   3  -3  313.15   10.45
  -1   3  -3  305.66   10.64
  -1   3  -3  293.08   10.10
  -1   3  -3  310.61   10.81
   1  -3   3  300.80    9.52
   1  -3   3  310.07   10.64
   1  -3   3  301.66   10.44
   1  -3   3  304.10    9.28
  -2   3  -3  151.17    7.71
  -2   3  -3  167.25    8.21
  -2   3  -3  160.09    8.76
  -2   3  -3  152.93    7.92
  -2   3  -3  156.34    7.95
  -2   3  -3  154.15    8.91
   2  -3   3  154.59    7.64
   2  -3   3  176.18    9.01
   2  -3   3  166.28    7.66
  -3   3  -3  84.892   8.425
  -3   3  -3  86.957   6.247
  -3   3  -3  71.893   5.531
  -3   3  -3  78.936   6.101
  -3   3  -3  84.309   7.901
  -3   3  -3  88.771   5.868
   3  -3   3  84.600   5.873
   3  -3   3  81.110   5.835
  -4   3  -3  130.49    8.01
  -4   3  -3  128.12   12.33
  -4   3  -3  113.13   11.18
  -4   3  -3  118.84    7.74
  -4   3  -3  137.65    7.32
   4  -3   3  127.71    8.90
   4  -3   3  133.44    9.09
  -5   3  -3  4.5500  5.4082
  -5   3  -3  2.9574  2.3805
  -5   3  -3  10.892   3.117
  -5   3  -3  1.5275  5.6007
   5  -3   3  6.4375  3.4084
   5  -3   3  5.2691  3.7097
  -6   3  -3  22.296   8.127
  -6   3  -3  14.453   7.309
   6  -3   3  -1.345   3.728
   6  -3   3  5.8744  4.1752
   6   2  -3  34.320   6.161
   6   2  -3  52.564   7.477
  -6  -2   3  47.405  10.516
  -6  -2   3  42.516   9.733
   5   2  -3  91.921   7.200
   5   2  -3  85.733   8.332
   5   2  -3  82.182   8.057
  -5  -2   3  84.221   7.385
  -5  -2   3  84.723   7.349
  -5  -2   3  90.670  12.930
  -5  -2   3  108.05   13.98
   4   2  -3  95.314   6.228
   4   2  -3  84.400   5.855
   4   2  -3  74.927   6.846
   4   2  -3  78.862   6.256
  -4  -2   3  81.908   6.109
  -4  -2   3  81.906  10.391
  -4  -2   3  83.812   5.912
  -4  -2   3  76.202   5.627
  -4  -2   3  84.615  10.702
   3   2  -3  32.998   3.958
   3   2  -3  32.623   3.997
   3   2  -3  38.327   4.355
   3   2  -3  35.232   4.043
  -3  -2   3  40.138   4.746
  -3  -2   3  35.249   4.412
  -3  -2   3  34.352   4.018
  -3  -2   3  33.937   4.011
  -3  -2   3  41.102   6.681
  -3  -2   3  35.533   6.212
  -3  -2   3  33.467   3.970
  -3  -2   3  39.738   4.413
   2   2  -3  185.75    7.18
   2   2  -3  174.04    6.69
   2   2  -3  186.50    7.08
   2   2  -3  188.15    7.25
   2   2  -3  192.12    7.03
   2   2  -3  202.17    7.18
  -2  -2   3  198.71    7.11
  -2  -2   3  193.16    7.00
  -2  -2   3  192.83    7.09
  -2  -2   3  186.40    6.94
  -2  -2   3  185.90    7.16
  -2  -2   3  190.09    7.37
   1   2  -3  120.80    4.45
   1   2  -3  107.22    4.16
   1   2  -3  124.29    5.55
   1   2  -3  125.18    5.52
   1   2  -3  122.36    5.00
   1   2  -3  118.60    4.98
  -1  -2   3  121.53    5.01
  -1  -2   3  125.37    6.03
  -1  -2   3  132.85    4.47
  -1  -2   3  125.08    5.15
  -1  -2   3  126.46    4.44
  -1  -2   3  126.58    6.16
   0   2  -3  201.25    7.30
   0   2  -3  188.23    4.45
   0   2  -3  193.22    6.39
   0   2  -3  208.81    7.48
   0   2  -3  185.90    6.29
   0   2  -3  190.13    4.38
   0  -2   3  196.58    5.85
   0  -2   3  197.35    5.98
   0  -2   3  203.92    6.58
   0  -2   3  207.67    7.46
   0  -2   3  202.79    7.51
   0  -2   3  210.66    6.59
  -1   2  -3  21.567   3.055
  -1   2  -3  20.501   2.700
  -1   2  -3  20.434   2.926
  -1   2  -3  19.064   2.915
  -1   2  -3  17.211   2.926
  -1   2  -3  15.373   2.665
  -1   2  -3  13.499   2.306
  -1   2  -3  14.213   2.620
   1  -2   3  21.479   2.988
   1  -2   3  21.445   2.889
   1  -2   3  18.663   2.843
   1  -2   3  21.627   2.948
  -2   2  -3  532.08   12.99
  -2   2  -3  529.57   14.20
  -2   2  -3  535.34   13.17
  -2   2  -3  518.72   16.97
  -2   2  -3  513.16   16.48
  -2   2  -3  534.73   14.19
   2  -2   3  523.22   12.80
   2  -2   3  521.81   16.95
   2  -2   3  529.06   14.22
   2  -2   3  517.68   16.45
   2  -2   3  527.75   12.96
   2  -2   3  497.15   13.85
  -3   2  -3  210.54    8.06
  -3   2  -3  217.05    8.04
  -3   2  -3  202.04   11.91
  -3   2  -3  216.58    9.55
  -3   2  -3  213.36   11.96
   3  -2   3  200.78    9.48
   3  -2   3  206.09    7.74
   3  -2   3  212.54    9.62
   3  -2   3  214.25   12.09
   3  -2   3  216.15    7.94
  -4   2  -3  54.681   5.146
  -4   2  -3  76.412   9.869
  -4   2  -3  54.488   4.971
  -4   2  -3  62.128   4.437
  -4   2  -3  60.725   4.450
  -4   2  -3  61.957   9.427
   4  -2   3  40.812   5.581
   4  -2   3  49.409   6.250
  -5   2  -3  0.1042  1.6172
  -5   2  -3  2.2055  5.8124
  -5   2  -3  0.7284  1.7814
  -5   2  -3  -1.402   4.845
   5  -2   3 -0.4049  2.4538
   5  -2   3  -1.777   2.733
  -6   2  -3  54.151  11.169
  -6   2  -3  61.496  12.022
   6  -2   3  39.814   7.512
   6  -2   3  49.184   8.059
   6   1  -3  18.382   4.776
   6   1  -3  10.947   4.289
  -6  -1   3  19.957   7.280
  -6  -1   3  17.029   7.457
   5   1  -3  56.548   6.072
   5   1  -3  49.778   5.507
   5   1  -3  48.749   6.193
   5   1  -3  55.232   6.686
  -5  -1   3  58.902  10.331
  -5  -1   3  44.984   5.222
  -5  -1   3  46.253   9.425
  -5  -1   3  50.226   5.547
   4   1  -3  24.355   3.904
   4   1  -3  27.021   3.860
   4   1  -3  28.283   3.952
   4   1  -3  40.616   4.948
  -4  -1   3  33.914   7.147
  -4  -1   3  30.659   4.062
  -4  -1   3  24.773   6.443
  -4  -1   3  32.054   4.479
  -4  -1   3  33.498   4.247
   3   1  -3  178.95    7.44
   3   1  -3  180.69    7.30
   3   1  -3  170.56    7.17
   3   1  -3  182.20    7.36
  -3  -1   3  181.72    7.31
  -3  -1   3  163.49   10.86
  -3  -1   3  181.83    8.19
  -3  -1   3  177.23    8.19
  -3  -1   3  177.08    7.01
  -3  -1   3  161.81    7.01
   2   1  -3  460.55   11.75
   2   1  -3  467.81   10.81
   2   1  -3  480.65   11.47
   2   1  -3  453.19   11.82
   2   1  -3  458.85   10.67
   2   1  -3  468.32   11.50
  -2  -1   3  468.51   11.67
  -2  -1   3  457.51   11.69
  -2  -1   3  450.52   11.24
  -2  -1   3  458.84   10.52
  -2  -1   3  470.05   10.51
  -2  -1   3  463.83   11.33
   1   1  -3 1144.49   19.31
   1   1  -3 1132.05   19.01
   1   1  -3 1130.39   18.44
   1   1  -3 1144.00   18.20
   1   1  -3 1156.24   19.79
   1   1  -3 1151.28   19.95
  -1  -1   3 1145.23   19.75
  -1  -1   3 1146.36   18.23
  -1  -1   3 1171.76   18.55
  -1  -1   3 1168.05   20.05
  -1  -1   3 1187.38   19.16
  -1  -1   3 1183.05   19.40
   0   1  -3  67.828   3.297
   0   1  -3  63.503   2.624
   0   1  -3  70.245   3.379
   0   1  -3  67.499   3.066
   0   1  -3  66.664   2.612
   0   1  -3  65.587   3.028
   0  -1   3  61.190   3.784
   0  -1   3  65.214   3.857
   0  -1   3  59.547   3.460
   0  -1   3  67.531   3.003
   0  -1   3  68.273   3.058
  -1   1  -3  122.86    6.03
  -1   1  -3  124.83    6.28
  -1   1  -3  120.69    4.47
  -1   1  -3  118.37    4.85
  -1   1  -3  123.40    4.56
  -1   1  -3  124.95    5.03
   1  -1   3  122.39    4.96
   1  -1   3  122.87    5.97
   1  -1   3  119.09    4.47
   1  -1   3  111.22    4.29
   1  -1   3  119.86    4.86
   1  -1   3  117.67    6.02
  -2   1  -3  530.05   11.17
  -2   1  -3  502.25   16.38
  -2   1  -3  519.12   10.96
  -2   1  -3  505.36   16.87
   2  -1   3  531.44   10.94
   2  -1   3  529.56   10.98
   2  -1   3  545.86   13.45
   2  -1   3  540.95   17.17
   2  -1   3  553.68   13.67
   2  -1   3  543.65   16.69
  -3   1  -3  287.73    7.35
  -3   1  -3  270.47   10.47
  -3   1  -3  272.38    7.81
  -3   1  -3  287.40    7.85
  -3   1  -3  290.16   14.32
  -3   1  -3  276.23   13.63
  -3   1  -3  306.70   11.06
  -3   1  -3  290.81    7.41
   3  -1   3  295.22   14.20
   3  -1   3  282.39   10.81
   3  -1   3  282.70   10.60
   3  -1   3  268.33   13.42
  -4   1  -3  7.8353  1.7622
  -4   1  -3  5.0990  4.8053
  -4   1  -3  15.780   2.527
  -4   1  -3  16.304   2.319
  -4   1  -3  14.326   2.468
  -4   1  -3  18.594   5.817
   4  -1   3  9.4730  3.1855
   4  -1   3  5.9081  2.6993
  -5   1  -3  43.838   9.260
  -5   1  -3  31.280   3.375
  -5   1  -3  31.316   3.350
  -5   1  -3  19.576   7.455
   5  -1   3  30.951   5.863
   5  -1   3  37.452   6.368
  -6   1  -3  10.720   7.108
  -6   1  -3  3.2988  5.7393
   6  -1   3  -1.521   2.718
   6  -1   3  6.1174  3.9722
   6   0  -3 -0.5451  2.7992
   6   0  -3  1.8052  3.2844
  -6   0   3  0.4300  4.5171
  -6   0   3  11.817   6.646
   5   0  -3  22.512   3.907
   5   0  -3  19.308   4.165
   5   0  -3  27.910   4.943
   5   0  -3  14.803   3.641
  -5   0   3  26.942   7.763
  -5   0   3  17.019   3.604
  -5   0   3  17.765   3.655
  -5   0   3  27.802   7.715
   4   0  -3  94.597   5.903
   4   0  -3  100.37    6.35
   4   0  -3  97.187   6.038
   4   0  -3  88.914   6.060
  -4   0   3  109.33    6.62
  -4   0   3  98.572   9.773
  -4   0   3  99.662   5.953
  -4   0   3  109.17   12.11
  -4   0   3  102.81    6.42
  -4   0   3  105.47    6.21
   3   0  -3  106.68    5.62
   3   0  -3  108.92    6.45
   3   0  -3  106.27    5.38
   3   0  -3  107.46    5.63
   3   0  -3  108.43    6.51
   3   0  -3  99.343   5.329
  -3   0   3  103.56    6.32
  -3   0   3  105.45    5.40
  -3   0   3  101.75    5.45
  -3   0   3  107.25    5.60
  -3   0   3  113.74    5.60
  -3   0   3  106.21    6.42
   2   0  -3  87.756   4.963
   2   0  -3  83.511   4.815
   2   0  -3  89.862   3.967
   2   0  -3  86.497   4.528
   2   0  -3  88.201   3.922
   2   0  -3  86.954   4.498
  -2   0   3  81.323   4.323
  -2   0   3  88.111   4.830
  -2   0   3  91.645   4.590
  -2   0   3  84.685   3.856
  -2   0   3  84.518   3.817
  -2   0   3  84.489   4.802
   1   0  -3  168.02    3.80
   1   0  -3  170.08    5.40
   1   0  -3  175.25    5.56
   1   0  -3  173.52    3.80
   1   0  -3  166.80    5.41
   1   0  -3  170.89    5.46
  -1   0   3  166.79    5.41
  -1   0   3  173.99    5.45
  -1   0   3  174.98    5.41
  -1   0   3  176.48    5.45
   0   0  -3  725.71   12.38
   0   0  -3  733.99   12.20
   0   0  -3  726.03   11.36
   0   0  -3  733.42   12.23
   0   0  -3  732.21   11.25
   0   0  -3  746.71   12.41
   0   0   3  739.11   12.31
   0   0   3  742.16   12.24
   0   0   3  729.63   11.18
   0   0   3  739.10   12.42
   0   0   3  746.75   11.36
   0   0   3  735.39   12.18
  -1   0  -3  62.798   1.896
  -1   0  -3  63.439   5.048
  -1   0  -3  63.574   4.919
  -1   0  -3  63.259   3.252
  -1   0  -3  64.937   3.274
  -1   0  -3  64.476   1.890
   1   0   3  62.869   4.864
   1   0   3  62.342   5.022
   1   0   3  61.620   2.202
   1   0   3  65.739   3.380
   1   0   3  60.952   2.161
   1   0   3  63.323   3.319
  -2   0  -3  186.02    9.38
  -2   0  -3  194.08    7.26
  -2   0  -3  198.60    7.30
  -2   0  -3  215.94   10.21
   2   0   3  209.39    7.53
   2   0   3  199.01    9.46
   2   0   3  200.42    9.70
   2   0   3  213.21    7.49
  -3   0  -3  248.75    9.70
  -3   0  -3  223.63   12.70
  -3   0  -3  238.34    9.67
  -3   0  -3  243.82    5.22
  -3   0  -3  256.57   13.27
  -3   0  -3  247.90    5.31
  -3   0  -3  242.71    5.65
  -3   0  -3  239.20    5.57
   3   0   3  247.96    9.62
   3   0   3  258.32    9.67
   3   0   3  228.86   12.52
   3   0   3  246.37   12.50
  -4   0  -3  92.280   3.505
  -4   0  -3  94.636  11.221
  -4   0  -3  86.674  11.180
  -4   0  -3  83.734   3.661
  -4   0  -3  93.123   3.521
  -4   0  -3  85.638   3.740
   4   0   3  85.655   6.842
   4   0   3  91.693   6.934
  -5   0  -3  49.535   9.664
  -5   0  -3  30.507   8.493
  -5   0  -3  32.962   2.564
  -5   0  -3  31.252   2.626
   5   0   3  28.018   5.660
   5   0   3  38.755   6.507
  -6   0  -3  126.10   16.34
  -6   0  -3  96.040  15.026
   6   0   3  106.65   11.33
   6   0   3  88.030  10.223
   6  -1  -3  27.102   5.678
   6  -1  -3  18.851   4.892
  -6   1   3  34.806   9.656
  -6   1   3  32.769   8.982
   5  -1  -3  45.999   5.895
   5  -1  -3  44.055   6.092
  -5   1   3  37.203   5.071
  -5   1   3  49.033   9.991
  -5   1   3  47.344   9.402
  -5   1   3  42.103   5.357
  -5   1   3  42.581   5.611
   4  -1  -3  96.855   6.324
   4  -1  -3  109.06    6.79
  -4   1   3  107.40    6.49
  -4   1   3  99.294  11.754
  -4   1   3  97.762   6.384
  -4   1   3  102.79    6.52
  -4   1   3  92.618   6.379
  -4   1   3  90.213   6.219
  -4   1   3  98.928   9.908
  -4   1   3  87.713   5.840
   3  -1  -3  103.46    6.47
   3  -1  -3  119.73    6.06
   3  -1  -3  111.62    5.98
   3  -1  -3  114.89    5.73
   3  -1  -3  98.810   6.408
   3  -1  -3  104.81    5.40
  -3   1   3  107.90    5.82
  -3   1   3  123.29    5.87
  -3   1   3  107.15    5.85
  -3   1   3  107.62    6.41
  -3   1   3  122.48    5.89
  -3   1   3  106.99    6.40
   2  -1  -3  426.38    9.70
   2  -1  -3  391.88   10.91
   2  -1  -3  408.20   11.23
   2  -1  -3  429.16   10.82
   2  -1  -3  416.55   10.80
   2  -1  -3  422.25    9.79
  -2   1   3  422.41    9.66
  -2   1   3  431.05   11.22
  -2   1   3  434.25   10.95
  -2   1   3  422.20   11.25
  -2   1   3  431.24    9.84
  -2   1   3  425.00   10.93
   1  -1  -3  43.214   2.938
   1  -1  -3  49.265   3.236
   1  -1  -3  42.710   3.085
   1  -1  -3  47.321   3.053
  -1   1   3  37.518   2.822
  -1   1   3  40.917   2.754
  -1   1   3  38.610   2.874
  -1   1   3  43.827   2.860
  -1   1   3  39.926   1.988
  -1   1   3  38.367   1.994
  -1   1   3  40.600   2.000
  -1   1   3  45.237   2.108
   0  -1  -3  8.9329  1.4269
   0  -1  -3  9.4404  1.2242
   0  -1  -3  8.7360  1.4103
   0  -1  -3  9.3121  1.1841
   0   1   3  6.5334  1.2328
   0   1   3  7.6050  1.4371
   0   1   3  7.8685  1.1110
   0   1   3  6.4658  1.1984
   0   1   3  6.2985  1.3983
   0   1   3  7.2098  1.0891
   0   1   3  8.7094  1.4988
  -1  -1  -3 2191.31   33.68
  -1  -1  -3 2203.76   33.34
  -1  -1  -3 2156.41   32.45
  -1  -1  -3 2235.59   44.07
  -1  -1  -3 2228.54   42.94
  -1  -1  -3 2165.08   32.11
   1   1   3 2097.65   33.06
   1   1   3 2129.97   32.43
   1   1   3 2187.83   43.69
   1   1   3 2166.05   33.57
   1   1   3 2172.82   42.52
   1   1   3 2158.93   32.11
  -2  -1  -3  242.52   11.12
  -2  -1  -3  238.50    8.12
  -2  -1  -3  232.45   10.71
  -2  -1  -3  234.54    8.13
   2   1   3  237.77   10.53
   2   1   3  239.03    8.28
   2   1   3  233.68    8.09
   2   1   3  234.75   10.61
  -3  -1  -3  341.25   15.65
  -3  -1  -3  362.74   11.88
  -3  -1  -3  352.15    6.81
  -3  -1  -3  370.32   12.08
  -3  -1  -3  333.83   15.81
   3   1   3  373.67   12.18
   3   1   3  353.86   11.79
   3   1   3  361.12   15.80
   3   1   3  353.26   15.27
  -4  -1  -3  106.67   10.49
  -4  -1  -3  100.39    3.45
  -4  -1  -3  99.135   3.455
  -4  -1  -3  100.35    9.89
  -4  -1  -3  95.880   3.588
  -4  -1  -3  95.093   3.607
   4   1   3  101.04    7.35
   4   1   3  95.183   7.054
  -5  -1  -3  46.524   9.551
  -5  -1  -3  40.309   9.398
   5   1   3  32.034   5.889
   5   1   3  33.634   5.870
  -6  -1  -3  14.409   7.091
  -6  -1  -3  13.646   6.618
   6   1   3  6.9661  3.8359
   6   1   3  7.4793  4.1101
   6  -2  -3  15.256   4.913
   6  -2  -3  7.9876  4.0010
  -6   2   3  13.743   7.032
  -6   2   3  22.579   8.128
   5  -2  -3  31.758   5.303
   5  -2  -3  39.581   6.057
  -5   2   3  38.825   9.463
  -5   2   3  41.166   9.027
  -5   2   3  41.564   5.607
  -5   2   3  37.296   5.317
   4  -2  -3  45.265   5.351
   4  -2  -3  54.041   5.970
  -4   2   3  47.848   5.689
  -4   2   3  50.099   5.486
  -4   2   3  51.285   8.670
  -4   2   3  40.458   5.070
  -4   2   3  56.353   6.252
  -4   2   3  55.202   5.844
  -4   2   3  42.443   5.228
  -4   2   3  48.205   8.336
   3  -2  -3  62.028   4.640
   3  -2  -3  69.770   5.516
   3  -2  -3  57.405   5.270
   3  -2  -3  68.810   5.403
  -3   2   3  60.077   5.004
  -3   2   3  67.203   5.102
  -3   2   3  68.090   5.247
  -3   2   3  65.533   5.235
  -3   2   3  68.728   4.873
  -3   2   3  69.500   5.200
  -3   2   3  67.235   6.256
  -3   2   3  73.017   4.874
   2  -2  -3 1226.87   23.24
   2  -2  -3 1241.16   23.74
  -2   2   3 1277.39   25.42
  -2   2   3 1264.66   23.84
  -2   2   3 1268.25   22.31
  -2   2   3 1256.97   23.23
  -2   2   3 1249.52   24.04
  -2   2   3 1245.11   22.74
  -2   2   3 1236.06   22.38
  -2   2   3 1275.64   25.59
  -2   2   3 1250.04   22.59
  -2   2   3 1278.88   23.63
   1  -2  -3  207.74    6.31
   1  -2  -3  203.85    6.23
   1  -2  -3  212.88    7.63
   1  -2  -3  206.77    6.00
   1  -2  -3  210.01    6.15
  -1   2   3  205.09    6.28
  -1   2   3  206.38    7.51
  -1   2   3  201.13    7.50
  -1   2   3  205.86    6.20
  -1   2   3  216.55    6.09
  -1   2   3  213.51    6.17
   0  -2  -3 1684.43   28.92
   0  -2  -3 1724.32   26.60
   0  -2  -3 1669.27   25.20
   0  -2  -3 1701.49   25.70
   0  -2  -3 1691.86   29.25
   0  -2  -3 1691.94   26.12
   0   2   3 1736.13   29.13
   0   2   3 1697.75   33.77
   0   2   3 1688.14   32.87
   0   2   3 1696.32   26.56
   0   2   3 1673.32   26.19
   0   2   3 1724.70   29.37
  -1  -2  -3 1940.02   41.07
  -1  -2  -3 2074.94   32.56
  -1  -2  -3 2058.24   32.69
  -1  -2  -3 2011.78   42.40
  -1  -2  -3 2076.59   32.08
  -1  -2  -3 2064.73   33.00
   1   2   3 2043.53   32.60
   1   2   3 1980.71   31.73
   1   2   3 2006.94   32.86
   1   2   3 2034.69   40.30
   1   2   3 2011.22   41.30
  -2  -2  -3  41.174   4.182
  -2  -2  -3  33.968   5.179
  -2  -2  -3  32.773   2.604
  -2  -2  -3  37.155   3.968
  -2  -2  -3  39.031   2.791
  -2  -2  -3  36.852   5.117
   2   2   3  25.932   3.378
   2   2   3  34.454   4.868
   2   2   3  30.961   2.701
   2   2   3  30.884   3.655
   2   2   3  31.617   2.714
   2   2   3  29.688   4.564
  -3  -2  -3 -0.0768  3.3331
  -3  -2  -3  4.2611  1.3964
  -3  -2  -3  1.1102  1.6764
  -3  -2  -3  -1.011   3.168
  -3  -2  -3  3.5606  1.5341
  -3  -2  -3  5.6521  2.3909
   3   2   3  4.6155  3.1569
   3   2   3  6.0099  2.2581
   3   2   3  3.3726  2.0511
   3   2   3  4.1610  1.1491
   3   2   3  1.8371  2.7545
   3   2   3  3.2884  1.1373
  -4  -2  -3  42.316   7.859
  -4  -2  -3  52.311   8.710
  -4  -2  -3  41.225   3.325
  -4  -2  -3  39.307   3.229
   4   2   3  36.786   2.543
   4   2   3  39.621   5.306
   4   2   3  39.502   2.647
   4   2   3  33.617   5.060
  -5  -2  -3  7.4071  2.1622
  -5  -2  -3  11.749   6.243
  -5  -2  -3  5.9330  2.0334
  -5  -2  -3  7.7618  5.6138
   5   2   3  7.1121  3.5467
   5   2   3  6.7882  3.3739
  -6  -2  -3  42.349  10.167
  -6  -2  -3  41.020  10.446
   6   2   3  33.290   6.535
   6   2   3  34.878   6.906
  -6   3   3  9.8502  5.4171
  -6   3   3  2.7429  2.8784
  -6   3   3  -1.342   4.621
  -5   3   3  0.2344  3.3526
  -5   3   3 -0.1697  2.4304
  -5   3   3  3.1528  4.1372
  -5   3   3  1.7062  2.7465
  -4   3   3  289.87   11.96
  -4   3   3  296.51   17.16
  -4   3   3  301.83   16.58
  -4   3   3  283.79   11.70
  -4   3   3  297.75   12.32
  -4   3   3  284.98   11.86
  -3   3   3  96.506   6.162
  -3   3   3  96.122   6.200
  -3   3   3  97.204   6.039
  -3   3   3  88.561   6.197
  -3   3   3  93.191   6.233
  -3   3   3  97.705   6.865
  -3   3   3  94.167   6.035
  -3   3   3  94.129   6.423
  -3   3   3  97.642   6.227
  -3   3   3  101.62    6.85
   2  -3  -3  938.08   19.23
   2  -3  -3  936.64   19.44
  -2   3   3  927.57   19.24
  -2   3   3  912.93   19.47
  -2   3   3  951.49   22.48
  -2   3   3  957.29   19.70
  -2   3   3  914.33   21.86
  -2   3   3  941.37   19.12
  -2   3   3  976.53   20.12
  -2   3   3  934.40   19.86
   1  -3  -3  24.032   3.445
   1  -3  -3  32.102   2.979
   1  -3  -3  37.417   3.166
   1  -3  -3  34.862   3.385
   1  -3  -3  31.349   3.318
   1  -3  -3  35.288   4.187
  -1   3   3  24.530   3.498
  -1   3   3  29.093   3.744
  -1   3   3  39.190   3.719
  -1   3   3  30.287   2.863
  -1   3   3  29.527   3.321
  -1   3   3  32.132   2.895
   0  -3  -3  372.07   10.02
   0  -3  -3  377.07   11.16
   0  -3  -3  386.35    7.94
   0  -3  -3  368.10    7.95
   0  -3  -3  367.10    9.78
   0  -3  -3  369.68   11.05
   0   3   3  368.19   11.03
   0   3   3  367.50   10.28
   0   3   3  366.10    9.99
   0   3   3  381.81   10.02
   0   3   3  368.56   10.52
   0   3   3  369.76   11.16
  -1  -3  -3  38.564   4.462
  -1  -3  -3  36.423   3.820
  -1  -3  -3  38.548   4.376
  -1  -3  -3  42.820   4.081
  -1  -3  -3  35.794   3.696
  -1  -3  -3  32.903   3.511
   1   3   3  35.675   3.686
   1   3   3  41.804   3.933
   1   3   3  35.157   3.756
   1   3   3  42.021   4.044
   1   3   3  42.485   4.233
   1   3   3  38.123   4.184
  -2  -3  -3  124.45    6.43
  -2  -3  -3  126.93    6.65
  -2  -3  -3  130.51    6.00
  -2  -3  -3  133.78    6.12
  -2  -3  -3  95.472   8.067
  -2  -3  -3  102.42    8.43
   2   3   3  131.50    6.84
   2   3   3  142.59    8.39
   2   3   3  133.36    7.97
   2   3   3  140.55    6.65
   2   3   3  140.93    6.70
   2   3   3  134.77    6.88
  -3  -3  -3  27.342   3.355
  -3  -3  -3  27.574   5.925
  -3  -3  -3  27.924   3.253
  -3  -3  -3  20.935   3.729
  -3  -3  -3  30.626   6.011
   3   3   3  25.990   5.181
   3   3   3  32.242   3.240
   3   3   3  32.115   5.755
   3   3   3  20.388   3.954
   3   3   3  27.254   2.994
   3   3   3  21.915   4.000
  -4  -3  -3  9.8869  4.9547
  -4  -3  -3  9.4382  2.5173
  -4  -3  -3  4.1452  4.3639
  -4  -3  -3  5.9166  2.1746
   4   3   3  9.5366  3.3416
   4   3   3  7.1107  1.8153
   4   3   3  3.8766  2.6192
   4   3   3  10.861   2.145
  -5  -3  -3  148.30   15.16
  -5  -3  -3  141.07   14.35
   5   3   3  151.44   10.59
   5   3   3  139.70   10.16
  -6  -3  -3  -2.284   4.927
  -6  -3  -3  3.2427  5.9066
   6   3   3  -4.576   2.616
   6   3   3  -2.149   2.758
  -5   4   3  20.426   6.712
  -5   4   3  14.261   6.026
  -5   4   3  14.037   4.443
  -5   4   3  14.046   4.457
  -5   4   3  12.254   4.229
  -5   4   3  12.365   4.353
  -4   4   3  8.4490  3.7167
  -4   4   3  15.152   4.253
  -4   4   3  15.623   4.201
  -4   4   3  19.692   4.278
  -4   4   3  11.744   5.059
  -4   4   3  17.352   5.905
  -3   4   3  88.413   6.919
  -3   4   3  72.673   7.069
  -3   4   3  82.223   6.335
  -3   4   3  78.131   9.132
  -3   4   3  77.373   5.760
  -3   4   3  85.376   6.419
  -3   4   3  86.427   7.862
  -3   4   3  88.638   8.552
  -3   4   3  79.933   5.869
   2  -4  -3  731.25   16.48
   2  -4  -3  698.55   19.87
   2  -4  -3  719.98   20.20
   2  -4  -3  710.33   16.17
  -2   4   3  725.20   18.02
  -2   4   3  703.47   16.21
  -2   4   3  707.03   17.99
  -2   4   3  701.64   17.68
  -2   4   3  730.75   17.98
  -2   4   3  763.47   20.57
  -2   4   3  737.15   16.23
   1  -4  -3  272.18    9.56
   1  -4  -3  279.35   11.13
   1  -4  -3  276.55    9.82
   1  -4  -3  291.35    7.86
   1  -4  -3  274.31   11.26
   1  -4  -3  293.88    7.79
  -1   4   3  277.89   11.10
  -1   4   3  280.38   11.45
  -1   4   3  274.51    7.63
  -1   4   3  285.72    7.65
  -1   4   3  270.64    9.55
  -1   4   3  282.67    9.95
   0  -4  -3  644.29   17.09
   0  -4  -3  633.24   15.49
   0  -4  -3  595.39   11.21
   0  -4  -3  606.17   11.41
   0  -4  -3  612.71   15.13
   0  -4  -3  628.00   17.19
   0   4   3  604.30   15.29
   0   4   3  592.70   15.01
   0   4   3  595.32   16.69
   0   4   3  629.30   17.14
   0   4   3  594.66   14.86
   0   4   3  606.23   15.27
  -1  -4  -3  28.942   3.767
  -1  -4  -3  22.942   3.722
  -1  -4  -3  24.927   3.877
  -1  -4  -3  24.229   3.553
  -1  -4  -3  30.065   3.972
  -1  -4  -3  30.543   3.826
   1   4   3  29.468   4.225
   1   4   3  34.440   4.233
   1   4   3  31.159   3.939
   1   4   3  28.153   4.024
   1   4   3  37.681   4.500
   1   4   3  28.086   3.832
  -2  -4  -3  120.15    6.88
  -2  -4  -3  110.24    6.78
  -2  -4  -3  113.08    8.49
  -2  -4  -3  115.84    7.01
  -2  -4  -3  127.58    8.99
  -2  -4  -3  118.10    6.76
   2   4   3  120.66    6.97
   2   4   3  113.29    6.75
   2   4   3  126.72    7.31
   2   4   3  119.67    7.85
   2   4   3  111.27    6.84
   2   4   3  109.68    7.36
  -3  -4  -3  21.505   3.667
  -3  -4  -3  20.976   5.379
  -3  -4  -3  21.850   3.565
  -3  -4  -3  24.374   5.436
   3   4   3  19.676   3.906
   3   4   3  19.640   4.756
   3   4   3  20.676   4.854
   3   4   3  14.157   3.456
  -4  -4  -3  134.58    7.55
  -4  -4  -3  134.98    7.53
  -4  -4  -3  142.90   12.75
  -4  -4  -3  96.732  11.981
   4   4   3  135.33    6.68
   4   4   3  133.67    9.30
   4   4   3  136.88    9.38
   4   4   3  122.23    6.43
  -5  -4  -3  5.0717  5.4921
  -5  -4  -3  2.3741  5.3178
   5   4   3  6.1670  3.6546
   5   4   3  4.2137  3.4120
  -6  -4  -3  47.407  10.943
  -6  -4  -3  42.357  10.571
   6   4   3  27.263   6.767
   6   4   3  30.350   6.843
  -5   5   3  10.825   5.403
  -5   5   3  1.8258  3.6283
  -5   5   3  13.001   5.569
  -5   5   3  4.0494  3.7736
  -5   5   3  4.7751  3.9038
  -5   5   3  3.0839  3.6721
  -4   5   3  60.910   9.664
  -4   5   3  45.661   8.340
  -4   5   3  58.163   7.660
  -4   5   3  54.745   7.470
  -4   5   3  53.480   7.164
  -4   5   3  42.230   6.412
  -3   5   3  15.158   3.498
  -3   5   3  20.081   4.348
  -3   5   3  17.452   5.224
  -3   5   3  17.748   3.709
  -3   5   3  16.606   4.999
  -3   5   3  21.790   4.549
   2  -5  -3  186.16   10.64
   2  -5  -3  172.74   10.28
   2  -5  -3  190.65    7.45
  -2   5   3  165.24    8.63
  -2   5   3  169.09    8.96
  -2   5   3  179.46    7.27
  -2   5   3  173.81    7.10
   1  -5  -3  19.109   4.359
   1  -5  -3  25.157   2.706
   1  -5  -3  19.406   3.575
   1  -5  -3  18.784   4.202
   1  -5  -3  18.413   2.385
  -1   5   3  20.316   3.969
  -1   5   3  26.475   2.737
  -1   5   3  31.534   4.715
  -1   5   3  22.695   2.663
   0  -5  -3  107.66    3.84
   0  -5  -3  122.42    8.01
   0  -5  -3  123.23    7.03
   0  -5  -3  119.81    8.08
   0  -5  -3  111.56    3.93
   0   5   3  122.77    9.04
   0   5   3  109.15    6.03
   0   5   3  115.77    7.06
   0   5   3  106.90    5.83
   0   5   3  111.88    7.01
  -1  -5  -3  131.39    8.31
  -1  -5  -3  124.50    6.09
  -1  -5  -3  102.76    7.34
   1   5   3  117.02    7.28
   1   5   3  114.00    6.28
   1   5   3  125.70    8.34
   1   5   3  106.20    7.74
   1   5   3  117.63    6.15
   1   5   3  123.09    7.43
  -2  -5  -3  14.809   4.971
  -2  -5  -3  18.305   5.083
  -2  -5  -3  20.384   4.048
  -2  -5  -3  20.142   4.162
   2   5   3  23.591   4.189
   2   5   3  17.082   3.664
   2   5   3  19.132   4.158
   2   5   3  14.266   3.637
   2   5   3  29.629   4.669
   2   5   3  16.551   4.107
  -3  -5  -3  97.842   7.374
  -3  -5  -3  96.365  10.781
  -3  -5  -3  91.546   7.256
  -3  -5  -3  96.110  10.500
   3   5   3  96.740   7.515
   3   5   3  103.85    8.18
   3   5   3  87.555   8.870
   3   5   3  103.32    8.44
   3   5   3  100.80    7.60
   3   5   3  104.17    8.69
  -4  -5  -3  28.641   5.004
  -4  -5  -3  37.655   8.363
  -4  -5  -3  27.633   4.675
  -4  -5  -3  37.182   8.302
   4   5   3  28.659   5.525
   4   5   3  21.417   4.873
   4   5   3  40.004   4.968
   4   5   3  33.411   4.570
  -5  -5  -3  36.570   9.159
   5   5   3  35.924   6.722
   5   5   3  33.096   6.602
  -6  -5  -3  4.7921  6.0444
  -6  -5  -3  3.0544  6.0262
   6   5   3  -2.899   3.064
  -5   6   3  18.919   6.840
  -5   6   3  9.3839  4.9008
  -5   6   3  9.9709  4.9328
  -5   6   3  24.283   7.459
  -4   6   3  24.945   5.899
  -4   6   3  25.540   6.629
  -4   6   3  24.818   6.275
  -4   6   3  29.005   6.139
  -4   6   3  17.629   5.112
  -4   6   3  17.456   5.071
   3  -6  -3  28.814   6.056
   3  -6  -3  22.079   5.378
  -3   6   3  23.911   5.385
  -3   6   3  24.911   5.617
  -3   6   3  15.056   4.470
  -3   6   3  29.759   5.505
   2  -6  -3  130.73   10.22
   2  -6  -3  158.32   11.07
  -2   6   3  141.30    8.69
  -2   6   3  150.68    9.41
  -2   6   3  148.30    6.68
  -2   6   3  137.04    6.57
  -2   6   3  141.80    8.88
  -2   6   3  132.65    8.62
   1  -6  -3  2.0304  3.0744
   1  -6  -3  4.7398  3.0625
   1  -6  -3  2.6260  1.3738
  -1   6   3  4.0498  2.6708
  -1   6   3  3.7984  2.7409
   0  -6  -3  337.72    6.99
   0  -6  -3  344.83   15.06
   0  -6  -3  338.52    6.92
   0  -6  -3  357.54   15.01
   0   6   3  335.22    9.18
   0   6   3  333.65   13.08
   0   6   3  340.12   13.59
   0   6   3  340.64    9.43
  -1  -6  -3  14.477   4.093
  -1  -6  -3  11.370   1.791
  -1  -6  -3  11.577   3.631
  -1  -6  -3  12.656   1.936
   1   6   3  13.204   3.693
   1   6   3  9.9979  2.2846
   1   6   3  7.3929  3.1909
   1   6   3  11.667   2.451
  -2  -6  -3  43.477   6.231
  -2  -6  -3  35.507   5.816
  -2  -6  -3  39.657   6.079
  -2  -6  -3  40.800   6.103
   2   6   3  25.421   4.799
   2   6   3  32.305   4.736
   2   6   3  39.511   5.199
   2   6   3  23.065   4.635
  -3  -6  -3  33.808   5.602
  -3  -6  -3  31.874   5.550
  -3  -6  -3  26.708   7.432
  -3  -6  -3  27.053   7.593
  -3  -6  -3  29.148   4.372
   3   6   3  23.990   5.030
  -4  -6  -3  72.185   7.958
  -4  -6  -3  54.498  10.458
  -4  -6  -3  71.776  11.365
  -4  -6  -3  67.919   7.624
   4   6   3  82.801   9.430
   4   6   3  69.374   8.676
  -5  -6  -3  8.5100  6.8594
  -5  -6  -3  7.3614  6.7270
   5   6   3  4.9208  3.7563
   5   6   3  1.2911  3.3547
  -4   7   3  5.5017  4.3249
  -4   7   3  -4.226   2.683
  -4   7   3  8.9611  4.9311
  -4   7   3  0.9208  3.5917
   3  -7  -3  12.995   5.196
   3  -7  -3  13.895   5.301
  -3   7   3  9.7375  4.6454
  -3   7   3  16.049   5.240
   2  -7  -3  0.0220  3.3469
   2  -7  -3  4.2531  3.5440
  -2   7   3  2.2912  3.0445
  -2   7   3  0.2388  3.1520
   1  -7  -3  4.3615  3.5240
   1  -7  -3  10.074   4.073
  -1   7   3  6.8433  3.6578
  -1   7   3  13.545   4.075
   0  -7  -3  33.895   6.442
   0  -7  -3  34.921   6.668
   0   7   3  29.146   5.438
   0   7   3  35.730   5.976
  -1  -7  -3  6.3921  3.7905
  -1  -7  -3  -1.256   3.143
   1   7   3  2.2316  2.6799
   1   7   3  4.4163  3.1382
  -2  -7  -3  2.9433  2.2443
  -2  -7  -3  0.0549  3.2784
  -2  -7  -3  3.9583  3.6774
  -2  -7  -3  3.3057  2.3170
   2   7   3  3.2246  3.2599
   2   7   3  6.9488  3.8054
  -3  -7  -3  35.804   7.724
  -3  -7  -3  39.661   7.855
  -3  -7  -3  34.102   6.488
  -3  -7  -3  33.010   6.421
   3   7   3  40.492   7.149
  -4  -7  -3  1.9900  7.4193
  -4  -7  -3  -2.373   3.748
  -4  -7  -3 -0.3182  3.8130
  -4  -7  -3  3.8064  7.5545
   4   7   3  7.9879  4.3971
   4   7   3  9.1178  4.4634
   3  -8  -3  2.1641  3.8737
   3  -8  -3  0.6264  3.7385
  -3   8   3  0.1411  3.6853
  -3   8   3  9.1796  4.6123
   2  -8  -3  86.491  10.902
   2  -8  -3  64.692  10.021
  -2   8   3  62.833   8.791
  -2   8   3  70.140   9.241
   1  -8  -3  17.543   5.682
   1  -8  -3  12.198   5.030
  -1   8   3  10.338   4.453
  -1   8   3  13.342   5.016
   0  -8  -3  16.332   5.901
   0  -8  -3  19.831   5.953
   0   8   3  25.260   5.660
   0   8   3  20.857   5.257
  -1  -8  -3  8.3507  4.4530
  -1  -8  -3  10.181   4.949
   1   8   3  9.4279  4.2308
   1   8   3  10.839   4.385
  -2  -8  -3  43.732   7.729
  -2  -8  -3  49.927   8.416
   2   8   3  41.053   7.190
   2   8   3  43.070   7.158
  -3  -8  -3 -0.6678  3.8891
  -3  -8  -3  5.7182  4.5291
   3   8   3  4.1950  3.5740
   3   8   3  2.0394  3.7110
  -4  -8  -3  26.298   6.792
  -4  -8  -3  24.294   6.571
   1  -9  -3  -2.133   4.141
  -1   9   3  1.1809  3.2140
  -1   9   3  0.2503  3.7715
   0  -9  -3  4.0590  4.3604
   0  -9  -3  1.1955  4.1842
   0   9   3  1.0599  3.7404
   0   9   3  0.3562  3.6332
  -1  -9  -3  -2.303   4.299
  -1  -9  -3  5.8900  4.9957
   1   9   3  9.4202  4.5254
   1   9   3  -2.287   2.859
  -2  -9  -3  1.9328  4.8394
  -2  -9  -3  0.0582  4.1480
   2   9   3  2.3936  4.0036
   3   8  -4  1.4158  4.0207
   3   8  -4  -2.954   3.784
  -3  -8   4  -3.999   5.184
  -3  -8   4  -1.907   4.923
   2   8  -4  19.777   6.106
   2   8  -4  10.972   5.215
  -2  -8   4  6.8571  6.0829
  -2  -8   4  17.129   7.001
   1   8  -4  10.595   4.623
   1   8  -4  9.9939  4.3788
  -1  -8   4  21.172   7.103
  -1  -8   4  10.294   6.009
   0   8  -4  25.441   6.240
   0   8  -4  14.770   5.098
   0  -8   4  21.113   6.827
   0  -8   4  27.455   7.034
  -1   8  -4  10.305   4.603
  -1   8  -4  7.4323  3.9864
   1  -8   4  2.6722  4.7211
   1  -8   4  5.5265  5.2204
  -2   8  -4  13.178   4.958
  -2   8  -4  5.6466  4.7556
   2  -8   4  9.4128  5.5612
   2  -8   4  0.1244  4.5859
   4   7  -4  0.9966  3.8918
  -4  -7   4  3.0671  5.5876
  -4  -7   4  4.2770  5.5914
   3   7  -4  11.551   4.668
   3   7  -4  18.199   5.179
  -3  -7   4  14.419   5.981
  -3  -7   4  9.4106  5.5372
   2   7  -4  75.547   9.138
   2   7  -4  93.550  10.160
  -2  -7   4  68.685   9.854
  -2  -7   4  69.770   9.809
   1   7  -4  15.783   4.817
   1   7  -4  15.814   4.962
  -1  -7   4  20.753   6.150
  -1  -7   4  10.809   5.444
   0   7  -4  59.032   8.012
   0   7  -4  68.099   8.411
   0  -7   4  56.874   8.150
   0  -7   4  45.460   7.588
  -1   7  -4  6.6226  3.8463
  -1   7  -4  9.6110  4.3250
   1  -7   4  7.4304  4.3440
   1  -7   4  11.828   4.863
  -2   7  -4  25.815   5.862
  -2   7  -4  34.040   6.801
   2  -7   4  45.978   7.797
   2  -7   4  31.937   6.815
  -3   7  -4  3.3184  4.0636
  -3   7  -4  0.5312  3.4226
   3  -7   4  0.6469  3.9261
   3  -7   4  4.6255  4.1475
   4  -7   4  13.448   5.122
   4  -7   4  6.8955  4.6860
   5   6  -4  8.8494  4.3107
   5   6  -4  6.2437  4.0744
  -5  -6   4  15.135   5.950
  -5  -6   4  18.497   5.756
  -5  -6   4  1.6191  5.2856
  -5  -6   4  1.1348  5.4080
   4   6  -4  14.096   4.778
   4   6  -4  10.923   4.155
  -4  -6   4  17.852   5.675
  -4  -6   4  17.961   5.566
  -4  -6   4  0.1000  4.5588
  -4  -6   4  4.8605  4.9288
   3   6  -4  5.6830  3.4797
   3   6  -4  9.3729  3.7821
  -3  -6   4  3.9896  5.0863
  -3  -6   4  7.8786  4.3798
  -3  -6   4  10.505   5.560
  -3  -6   4  4.9918  4.2328
   2   6  -4  261.23   12.47
   2   6  -4  258.22   12.45
  -2  -6   4  256.71   10.66
  -2  -6   4  244.08    7.37
  -2  -6   4  238.89   10.17
  -2  -6   4  260.30   14.60
  -2  -6   4  255.68    7.67
  -2  -6   4  250.37   14.05
   1   6  -4  6.6364  3.0847
   1   6  -4  17.136   4.379
  -1  -6   4  10.152   4.798
  -1  -6   4  14.208   5.201
   0   6  -4  12.965   3.948
   0   6  -4  14.843   4.358
   0  -6   4  5.3497  4.3346
   0  -6   4  19.564   5.305
  -1   6  -4  13.301   4.546
  -1   6  -4  20.846   5.027
   1  -6   4  16.842   4.683
   1  -6   4  16.760   5.251
  -2   6  -4  36.060   4.517
  -2   6  -4  34.922   4.557
  -2   6  -4  46.329   7.236
  -2   6  -4  43.042   6.863
   2  -6   4  35.316   6.682
   2  -6   4  40.369   6.931
  -3   6  -4  -3.006   2.552
  -3   6  -4 -0.6299  3.2005
   3  -6   4  5.4168  3.7190
   3  -6   4  -1.045   3.042
  -4   6  -4  0.4187  2.9805
  -4   6  -4  1.1478  3.3424
   4  -6   4  1.4662  3.4361
   4  -6   4  1.2949  3.3872
   5   5  -4  -1.274   2.725
   5   5  -4 -0.2490  3.0573
  -5  -5   4  -12.04    3.66
  -5  -5   4  6.0058  4.8815
  -5  -5   4  -7.669   3.629
  -5  -5   4  -5.022   4.091
   4   5  -4  14.526   4.371
   4   5  -4  6.4487  3.7562
  -4  -5   4  15.516   5.608
  -4  -5   4  9.3253  4.7022
  -4  -5   4  5.0659  5.2031
  -4  -5   4  8.9693  5.1651
   3   5  -4  5.0605  3.1556
   3   5  -4  13.372   4.200
  -3  -5   4  4.6767  4.2620
  -3  -5   4  11.670   2.922
  -3  -5   4  7.0132  2.5690
  -3  -5   4  3.7194  3.3449
  -3  -5   4  12.464   5.090
  -3  -5   4  8.1040  3.9253
   2   5  -4  389.28   13.96
   2   5  -4  329.60   12.98
  -2  -5   4  363.29   13.55
  -2  -5   4  361.20    9.93
  -2  -5   4  357.81   13.08
  -2  -5   4  345.92    9.63
  -2  -5   4  359.78   15.37
  -2  -5   4  327.15   14.71
   1   5  -4  59.109   6.393
   1   5  -4  73.086   7.134
  -1  -5   4  69.482   3.952
  -1  -5   4  66.078   7.675
  -1  -5   4  64.466   7.565
  -1  -5   4  63.856   2.761
  -1  -5   4  63.021   3.755
  -1  -5   4  61.713   2.694
   0   5  -4  91.387   6.773
   0   5  -4  91.090   6.848
   0  -5   4  111.44    8.70
   0  -5   4  99.940   8.154
  -1   5  -4  43.282   5.949
  -1   5  -4  47.271   6.124
  -1   5  -4  42.827   2.022
   1  -5   4  40.481   5.855
   1  -5   4  31.168   5.254
  -2   5  -4  20.229   5.028
  -2   5  -4  24.965   5.000
  -2   5  -4  30.259   3.378
  -2   5  -4  27.648   5.478
  -2   5  -4  28.131   5.344
  -2   5  -4  29.839   3.192
   2  -5   4  21.476   4.690
   2  -5   4  28.987   5.236
  -3   5  -4  2.7583  3.9109
  -3   5  -4 -0.9211  1.8661
  -3   5  -4  4.9073  4.1233
  -3   5  -4  2.4727  2.8258
  -3   5  -4  0.4948  2.0050
  -3   5  -4  5.6040  3.5443
   3  -5   4  0.4816  2.6890
   3  -5   4  3.2379  2.9117
  -4   5  -4  19.521   5.315
  -4   5  -4  19.858   5.258
  -4   5  -4  28.584   7.272
  -4   5  -4  37.524   7.499
   4  -5   4  20.740   4.846
   4  -5   4  24.346   5.163
  -5   5  -4  13.499   4.995
  -5   5  -4  16.335   6.528
  -5   5  -4  25.976   7.726
  -5   5  -4  9.3683  4.4398
   6   4  -4  12.631   4.880
   6   4  -4  7.7336  4.2095
  -6  -4   4  12.068   5.872
  -6  -4   4  20.183   7.344
   5   4  -4  16.491   4.741
   5   4  -4  13.005   4.321
  -5  -4   4  11.360   5.025
  -5  -4   4  13.203   5.782
  -5  -4   4  10.617   4.815
  -5  -4   4  24.803   7.218
   4   4  -4  9.4400  3.6420
   4   4  -4  9.3232  3.6021
  -4  -4   4  3.3364  3.9981
  -4  -4   4  6.2019  4.2798
  -4  -4   4  2.6020  3.8179
  -4  -4   4  10.881   4.886
   3   4  -4  47.274   5.747
   3   4  -4  35.677   5.139
  -3  -4   4  53.709   7.257
  -3  -4   4  46.017   5.099
  -3  -4   4  37.463   5.922
  -3  -4   4  45.823   5.241
  -3  -4   4  45.053   6.317
  -3  -4   4  33.470   5.947
   2   4  -4  755.64   18.79
   2   4  -4  804.58   20.27
   2   4  -4  755.30   19.18
  -2  -4   4  753.69   21.23
  -2  -4   4  776.99   16.45
  -2  -4   4  748.75   19.26
  -2  -4   4  744.77   16.04
  -2  -4   4  787.45   19.20
  -2  -4   4  748.07   21.30
  -2  -4   4  752.45   21.81
  -2  -4   4  789.67   21.69
   1   4  -4  157.39    7.79
   1   4  -4  167.50    5.13
   1   4  -4  163.60    8.37
   1   4  -4  173.20    5.22
   1   4  -4  160.87    7.79
  -1  -4   4  174.78    8.03
  -1  -4   4  162.71    9.37
  -1  -4   4  167.07    5.00
  -1  -4   4  159.03    7.72
  -1  -4   4  167.10    5.07
  -1  -4   4  166.82    9.57
   0   4  -4  72.740   5.501
   0   4  -4  74.558   7.046
   0   4  -4  69.339   5.510
   0   4  -4  68.457   6.646
   0  -4   4  73.424   6.514
   0  -4   4  61.341   6.465
   0  -4   4  59.574   6.377
   0  -4   4  67.689   5.266
  -1   4  -4  46.218   3.470
  -1   4  -4  36.491   5.217
  -1   4  -4  44.818   5.345
  -1   4  -4  45.540   5.534
  -1   4  -4  49.666   5.610
  -1   4  -4  49.247   3.660
   1  -4   4  42.788   5.237
   1  -4   4  37.346   3.439
   1  -4   4  40.721   3.403
   1  -4   4  46.292   5.480
  -2   4  -4  65.119   6.803
  -2   4  -4  58.154   6.388
  -2   4  -4  73.777   7.413
  -2   4  -4  54.018   6.316
  -2   4  -4  66.143   6.481
  -2   4  -4  65.821   6.640
   2  -4   4  73.148   6.932
   2  -4   4  66.044   6.699
  -3   4  -4  11.131   4.556
  -3   4  -4  3.3979  2.3923
  -3   4  -4  5.4628  3.2900
  -3   4  -4  1.9787  3.4602
  -3   4  -4  5.8768  3.2336
  -3   4  -4  2.5962  3.1781
   3  -4   4  3.0347  2.4440
   3  -4   4  6.2185  2.7856
  -4   4  -4  99.999  12.309
  -4   4  -4  80.562   9.456
  -4   4  -4  88.247  10.005
  -4   4  -4  106.65   10.82
   4  -4   4  78.938   7.797
   4  -4   4  92.100   7.381
  -5   4  -4  29.943   6.679
  -5   4  -4  42.309   9.275
  -5   4  -4  48.183  10.030
  -5   4  -4  25.643   6.232
   6   3  -4  8.8079  4.1184
   6   3  -4  0.7656  3.2158
  -6  -3   4  10.543   6.089
  -6  -3   4  16.522   6.827
   5   3  -4  46.744   6.512
   5   3  -4  40.073   6.255
  -5  -3   4  41.751   5.994
  -5  -3   4  51.982   6.630
  -5  -3   4  30.546   8.087
  -5  -3   4  41.862   9.140
   4   3  -4  295.76   12.23
   4   3  -4  291.74   12.04
  -4  -3   4  307.63   17.30
  -4  -3   4  295.29   12.54
  -4  -3   4  289.69   12.52
  -4  -3   4  272.27   15.95
   3   3  -4  71.223   6.414
   3   3  -4  76.567   5.735
   3   3  -4  77.321   5.925
   3   3  -4  67.219   6.249
  -3  -3   4  77.441   5.626
  -3  -3   4  75.553   7.527
  -3  -3   4  77.761   5.663
  -3  -3   4  84.150   5.765
  -3  -3   4  76.250   5.568
  -3  -3   4  81.893   8.013
  -3  -3   4  80.406   6.445
  -3  -3   4  77.656   7.153
   2   3  -4 1330.01   24.49
   2   3  -4 1296.39   25.17
   2   3  -4 1306.25   25.60
   2   3  -4 1325.74   26.49
   2   3  -4 1321.35   24.05
   2   3  -4 1305.20   26.27
  -2  -3   4 1282.72   28.31
  -2  -3   4 1339.62   25.36
  -2  -3   4 1326.76   23.91
  -2  -3   4 1318.81   24.21
  -2  -3   4 1272.13   28.00
  -2  -3   4 1330.16   25.72
   1   3  -4  105.35    6.03
   1   3  -4  100.53    5.90
   1   3  -4  112.44    4.45
   1   3  -4  100.03    4.12
   1   3  -4  105.19    5.67
   1   3  -4  113.09    5.84
  -1  -3   4  103.07    7.36
  -1  -3   4  112.34    5.65
  -1  -3   4  108.74    5.52
  -1  -3   4  106.69    4.22
  -1  -3   4  107.24    4.20
  -1  -3   4  107.83    7.31
   0   3  -4  37.201   4.429
   0   3  -4  39.197   2.093
   0   3  -4  36.559   4.188
   0   3  -4  34.987   2.042
   0   3  -4  37.573   4.170
   0   3  -4  34.739   4.459
   0  -3   4  34.449   4.666
   0  -3   4  34.217   3.897
   0  -3   4  38.065   3.213
   0  -3   4  32.905   3.146
   0  -3   4  47.237   5.209
   0  -3   4  34.215   4.002
  -1   3  -4  246.53    9.75
  -1   3  -4  235.03    8.49
  -1   3  -4  230.59    8.79
  -1   3  -4  225.92    9.08
  -1   3  -4  231.44    9.53
  -1   3  -4  211.48    8.86
  -1   3  -4  240.80    8.86
   1  -3   4  215.36    9.16
   1  -3   4  221.52    8.65
   1  -3   4  230.20    9.27
   1  -3   4  236.93    8.60
  -2   3  -4  121.94    7.08
  -2   3  -4  138.69    8.36
  -2   3  -4  134.80    7.73
  -2   3  -4  127.67    8.49
  -2   3  -4  156.74    7.97
  -2   3  -4  122.47    7.47
  -2   3  -4  132.53    7.51
  -2   3  -4  120.35    7.34
   2  -3   4  134.23    7.76
   2  -3   4  131.10    7.16
   2  -3   4  130.99    7.16
   2  -3   4  145.79    8.35
  -3   3  -4  66.011   6.125
  -3   3  -4  67.154   8.181
  -3   3  -4  81.858   6.247
  -3   3  -4  69.510   8.539
   3  -3   4  63.893   5.300
   3  -3   4  77.155   7.539
   3  -3   4  80.544   5.644
   3  -3   4  68.452   7.091
  -4   3  -4  247.63   10.75
  -4   3  -4  255.38   15.82
  -4   3  -4  242.69   16.24
  -4   3  -4  250.48   10.82
   4  -3   4  257.12   10.33
   4  -3   4  258.33   12.91
   4  -3   4  250.76   10.33
   4  -3   4  250.05   12.49
  -5   3  -4  19.702   3.817
  -5   3  -4  28.970   8.471
  -5   3  -4  21.289   3.905
  -5   3  -4  23.036   7.331
   5  -3   4  13.762   4.863
   5  -3   4  15.001   5.060
  -6   3  -4  41.733  10.101
  -6   3  -4  36.771  10.075
   6  -3   4  27.530   6.886
   6  -3   4  26.716   6.387
   6   2  -4  11.333   4.326
   6   2  -4  9.5447  4.1861
  -6  -2   4  13.888   6.739
  -6  -2   4  11.620   6.573
   5   2  -4  110.07    8.11
   5   2  -4  104.99    8.10
  -5  -2   4  131.78   13.02
  -5  -2   4  112.92    7.87
  -5  -2   4  102.34   13.48
  -5  -2   4  113.13    7.76
   4   2  -4  55.673   6.032
   4   2  -4  53.851   5.806
   4   2  -4  50.233   5.546
   4   2  -4  57.241   5.931
  -4  -2   4  61.267   6.221
  -4  -2   4  66.796   9.532
  -4  -2   4  50.950   5.474
  -4  -2   4  47.130   5.367
  -4  -2   4  59.101   6.190
  -4  -2   4  68.224   9.861
   3   2  -4  126.52    6.92
   3   2  -4  138.58    7.12
   3   2  -4  122.42    7.04
   3   2  -4  138.66    6.82
   3   2  -4  117.65    6.35
  -3  -2   4  131.24    6.48
  -3  -2   4  122.41    6.66
  -3  -2   4  148.45    7.48
  -3  -2   4  140.61    7.28
  -3  -2   4  131.37    6.48
  -3  -2   4  125.70    6.61
   2   2  -4  254.01    8.05
   2   2  -4  245.91    8.82
   2   2  -4  243.78    8.33
   2   2  -4  257.13    8.98
   2   2  -4  246.45    8.11
   2   2  -4  247.28    8.46
  -2  -2   4  262.50    8.49
  -2  -2   4  264.88    9.09
  -2  -2   4  240.19    8.79
  -2  -2   4  243.46    8.09
  -2  -2   4  250.96    8.25
  -2  -2   4  257.51    8.10
   1   2  -4  28.225   2.689
   1   2  -4  31.912   3.044
   1   2  -4  28.648   2.915
   1   2  -4  30.417   3.424
   1   2  -4  22.079   2.968
   1   2  -4  29.284   2.795
  -1  -2   4  36.566   3.348
  -1  -2   4  33.070   3.832
  -1  -2   4  32.715   2.560
  -1  -2   4  29.707   3.010
  -1  -2   4  32.520   2.575
  -1  -2   4  33.056   3.729
   0   2  -4  623.18   13.22
   0   2  -4  630.41   13.49
   0   2  -4  609.91   11.12
   0   2  -4  653.93   13.85
   0   2  -4  599.34   10.86
   0  -2   4  622.57   14.37
   0  -2   4  631.74   13.18
   0  -2   4  624.56   13.40
   0  -2   4  607.16   14.68
   0  -2   4  623.28   14.67
   0  -2   4  610.17   14.66
  -1   2  -4  341.21   11.48
  -1   2  -4  357.38   10.19
  -1   2  -4  353.53   10.28
  -1   2  -4  353.68   10.13
  -1   2  -4  355.73   10.29
  -1   2  -4  355.78   10.40
  -1   2  -4  335.78   11.74
  -1   2  -4  360.70   10.25
   1  -2   4  346.67   10.05
   1  -2   4  343.99   11.18
   1  -2   4  356.07   11.04
   1  -2   4  364.02   10.39
  -2   2  -4  98.651   5.576
  -2   2  -4  94.059   7.632
  -2   2  -4  105.12    5.62
  -2   2  -4  85.863   5.681
  -2   2  -4  99.081   7.404
  -2   2  -4  105.74    6.14
   2  -2   4  92.538   5.731
   2  -2   4  89.763   6.760
   2  -2   4  95.013   5.177
   2  -2   4  92.617   7.056
   2  -2   4  98.811   5.346
  -3   2  -4  62.679   8.100
  -3   2  -4  56.932   4.542
  -3   2  -4  70.453   8.288
  -3   2  -4  56.647   4.595
  -3   2  -4  69.063   7.017
   3  -2   4  63.857   6.557
   3  -2   4  63.519   6.406
   3  -2   4  55.169   4.179
   3  -2   4  54.904   4.162
   3  -2   4  57.134   7.207
   3  -2   4  60.439   7.535
  -4   2  -4  35.081   3.793
  -4   2  -4  34.871   7.417
  -4   2  -4  39.236   4.009
  -4   2  -4  29.672   4.091
  -4   2  -4  42.235   4.488
  -4   2  -4  44.895   8.331
   4  -2   4  25.949   4.726
   4  -2   4  27.077   4.879
  -5   2  -4  -2.073   5.349
  -5   2  -4 -0.4459  5.5609
  -5   2  -4  12.480   2.781
  -5   2  -4  8.1782  2.4308
   5  -2   4  14.322   4.656
   5  -2   4  9.5668  4.2735
  -6   2  -4  38.629   9.699
  -6   2  -4  35.374   9.577
   6  -2   4  46.875   7.889
   6  -2   4  30.636   6.408
   6   1  -4  16.211   4.479
   6   1  -4  14.646   4.376
  -6  -1   4  29.177   8.621
  -6  -1   4  23.213   8.291
   5   1  -4  21.361   4.499
   5   1  -4  18.157   4.082
  -5  -1   4  11.774   3.475
  -5  -1   4  25.774   7.670
  -5  -1   4  27.890   4.621
  -5  -1   4  27.750   8.006
   4   1  -4  100.25    6.50
   4   1  -4  96.369   6.281
   4   1  -4  87.836   6.145
   4   1  -4  87.695   6.169
  -4  -1   4  90.946   6.010
  -4  -1   4  90.328  11.149
  -4  -1   4  90.376   6.135
  -4  -1   4  89.143   6.149
  -4  -1   4  93.207  11.335
  -4  -1   4  94.341   5.956
   3   1  -4  28.729   4.071
   3   1  -4  21.076   3.349
   3   1  -4  14.223   3.187
   3   1  -4  26.984   3.663
   3   1  -4  22.059   3.186
   3   1  -4  24.085   3.236
  -3  -1   4  26.009   3.848
  -3  -1   4  22.519   3.593
  -3  -1   4  24.467   3.174
  -3  -1   4  20.507   2.983
  -3  -1   4  20.073   3.263
  -3  -1   4  25.191   3.474
   2   1  -4  306.41    9.58
   2   1  -4  308.44    9.41
   2   1  -4  296.19    8.03
   2   1  -4  305.20    9.53
   2   1  -4  296.34    8.18
   2   1  -4  314.73    9.49
  -2  -1   4  321.64    9.53
  -2  -1   4  310.27    8.15
  -2  -1   4  323.42    9.55
  -2  -1   4  323.11    9.59
  -2  -1   4  313.27    9.38
  -2  -1   4  315.98    8.00
   1   1  -4  570.81   12.48
   1   1  -4  566.05   11.61
   1   1  -4  568.02   10.43
   1   1  -4  547.98   10.47
   1   1  -4  540.48   11.59
   1   1  -4  570.29   12.56
  -1  -1   4  567.82   10.46
  -1  -1   4  547.56   12.27
  -1  -1   4  556.60   12.37
  -1  -1   4  568.94   11.63
  -1  -1   4  563.93   10.58
  -1  -1   4  564.04   11.77
   0   1  -4  248.25    6.80
   0   1  -4  262.45    6.34
   0   1  -4  254.74    6.93
   0   1  -4  236.32    6.02
   0   1  -4  240.68    6.29
   0   1  -4  243.41    5.98
   0  -1   4  245.21    6.27
   0  -1   4  242.30    6.75
   0  -1   4  246.20    6.87
   0  -1   4  230.33    7.65
  -1   1  -4  293.63    7.67
  -1   1  -4  289.88   10.81
  -1   1  -4  267.68   10.81
  -1   1  -4  301.40    8.40
  -1   1  -4  289.84    8.18
   1  -1   4  290.14    7.59
   1  -1   4  302.57   10.17
   1  -1   4  288.75    8.19
   1  -1   4  293.39   10.34
   1  -1   4  312.83    8.54
   1  -1   4  294.77    7.71
  -2   1  -4  230.11    8.40
  -2   1  -4  208.13    8.14
  -2   1  -4  218.34   10.51
  -2   1  -4  220.25   10.79
  -2   1  -4  224.97    6.50
  -2   1  -4  231.46    6.54
   2  -1   4  217.27    6.21
   2  -1   4  232.79   10.79
   2  -1   4  217.32    8.14
   2  -1   4  226.69   10.41
   2  -1   4  208.86    6.14
   2  -1   4  210.47    8.17
  -3   1  -4  41.452   5.068
  -3   1  -4  42.215   6.684
  -3   1  -4  37.870   3.188
  -3   1  -4  38.638   4.717
  -3   1  -4  34.345   6.376
  -3   1  -4  37.416   3.145
   3  -1   4  29.679   5.399
   3  -1   4  35.223   5.847
   3  -1   4  39.973   5.054
   3  -1   4  42.959   5.265
  -4   1  -4  69.203  10.017
  -4   1  -4  79.308   4.344
  -4   1  -4  72.896   3.740
  -4   1  -4  79.202   3.837
  -4   1  -4  81.591   4.474
  -4   1  -4  90.252  10.922
   4  -1   4  71.850   7.502
   4  -1   4  83.812   7.847
  -5   1  -4  38.630   3.703
  -5   1  -4  41.727   9.729
  -5   1  -4  46.961   4.108
  -5   1  -4  50.198   9.732
   5  -1   4  36.423   5.936
   5  -1   4  36.652   6.065
  -6   1  -4  16.814   7.423
  -6   1  -4  26.199   9.062
   6  -1   4  10.680   4.669
   6  -1   4  19.568   5.171
   6   0  -4  8.0782  3.7856
   6   0  -4  1.7086  2.9884
  -6   0   4  14.103   6.644
  -6   0   4  14.875   6.995
   5   0  -4  114.63    7.81
   5   0  -4  117.23    7.95
  -5   0   4  109.55   13.86
  -5   0   4  114.58    7.44
  -5   0   4  101.76    7.17
  -5   0   4  114.91   14.11
   4   0  -4  14.638   3.217
   4   0  -4  13.318   2.922
   4   0  -4  14.668   3.248
   4   0  -4  8.6091  2.6488
  -4   0   4  12.988   3.100
  -4   0   4  19.235   3.537
  -4   0   4  8.6950  4.3238
  -4   0   4  17.677   5.535
  -4   0   4  16.827   3.315
  -4   0   4  15.296   3.253
   3   0  -4  124.17    6.30
   3   0  -4  117.50    5.66
   3   0  -4  119.43    7.08
   3   0  -4  128.71    6.52
   3   0  -4  135.70    5.83
   3   0  -4  122.38    7.04
  -3   0   4  132.47    5.81
  -3   0   4  133.85    6.50
  -3   0   4  133.82    7.20
  -3   0   4  134.20    6.51
  -3   0   4  127.33    7.06
  -3   0   4  128.53    5.83
   2   0  -4  117.06    5.92
   2   0  -4  124.55    5.65
   2   0  -4  122.05    5.87
   2   0  -4  118.50    5.47
   2   0  -4  118.31    4.34
   2   0  -4  117.62    4.30
  -2   0   4  117.42    4.29
  -2   0   4  122.61    5.64
  -2   0   4  120.36    5.64
  -2   0   4  125.65    4.45
  -2   0   4  124.71    5.79
  -2   0   4  114.94    5.41
   1   0  -4  260.11    7.48
   1   0  -4  248.71    4.75
   1   0  -4  270.84    7.37
   1   0  -4  260.61    4.84
   1   0  -4  265.68    7.46
   1   0  -4  268.33    7.42
  -1   0   4  264.77    7.30
  -1   0   4  269.94    4.71
  -1   0   4  281.20    7.74
  -1   0   4  262.99    7.45
  -1   0   4  268.61    4.76
  -1   0   4  270.20    7.45
   0   0  -4  93.174   2.836
   0   0  -4  86.403   3.594
   0   0  -4  90.296   2.801
   0   0  -4  89.632   3.639
   0   0  -4  94.014   3.623
   0   0  -4  93.206   3.698
   0   0   4  90.324   2.812
   0   0   4  87.053   3.611
   0   0   4  93.281   2.797
   0   0   4  90.997   3.615
   0   0   4  93.101   3.688
   0   0   4  88.211   3.578
  -1   0  -4  108.52    3.06
  -1   0  -4  99.797   6.878
  -1   0  -4  99.594   4.337
  -1   0  -4  103.95    3.07
  -1   0  -4  104.94    7.15
  -1   0  -4  102.38    4.35
   1   0   4  100.58    6.50
   1   0   4  104.32    3.03
   1   0   4  97.512   4.253
   1   0   4  107.36    3.09
   1   0   4  107.85    4.46
   1   0   4  110.67    6.49
  -2   0  -4  39.038   5.444
  -2   0  -4  37.232   3.855
  -2   0  -4  44.852   5.746
  -2   0  -4  43.955   4.117
   2   0   4  43.415   5.654
   2   0   4  41.186   5.549
   2   0   4  36.505   3.690
   2   0   4  36.624   3.723
  -3   0  -4  57.525   5.779
  -3   0  -4  50.854   7.699
  -3   0  -4  42.300   4.996
  -3   0  -4  43.962   7.158
   3   0   4  46.183   6.966
   3   0   4  49.746   5.262
   3   0   4  50.486   5.311
   3   0   4  40.425   6.544
  -4   0  -4  58.485   9.391
  -4   0  -4  67.310   9.623
   4   0   4  62.721   7.110
   4   0   4  54.456   6.323
  -5   0  -4  26.389   7.607
  -5   0  -4  22.678   7.550
   5   0   4  30.882   5.785
   5   0   4  29.369   5.822
  -6   0  -4  24.234   7.986
  -6   0  -4  26.356   8.915
   6   0   4  13.251   4.880
   6   0   4  9.4477  4.2664
   6  -1  -4  14.663   4.305
   6  -1  -4  11.280   3.984
  -6   1   4  11.574   6.239
  -6   1   4  13.784   6.772
  -6   1   4  13.417   4.282
   5  -1  -4  130.53    8.41
   5  -1  -4  127.50    8.10
  -5   1   4  141.00   13.98
  -5   1   4  108.48    7.55
  -5   1   4  123.13   14.34
  -5   1   4  115.68    7.76
   4  -1  -4  275.21   10.61
   4  -1  -4  261.21   10.14
   4  -1  -4  264.58   10.05
  -4   1   4  252.29   10.26
  -4   1   4  272.34   10.18
  -4   1   4  230.36   14.58
  -4   1   4  263.91   10.57
  -4   1   4  262.94   15.89
  -4   1   4  274.35   10.38
   3  -1  -4  142.24    6.89
   3  -1  -4  145.65    6.23
   3  -1  -4  128.17    7.31
   3  -1  -4  151.69    7.11
   3  -1  -4  138.86    7.65
   3  -1  -4  152.79    6.44
  -3   1   4  137.79    7.37
  -3   1   4  143.73    6.26
  -3   1   4  150.92    7.15
  -3   1   4  150.63    6.29
  -3   1   4  146.24    7.01
  -3   1   4  143.06    7.54
   2  -1  -4  177.38    7.14
   2  -1  -4  175.29    6.93
   2  -1  -4  180.25    6.95
   2  -1  -4  181.13    5.58
   2  -1  -4  159.43    7.05
   2  -1  -4  174.16    5.41
  -2   1   4  168.38    5.38
  -2   1   4  175.73    5.42
  -2   1   4  160.01    6.80
  -2   1   4  178.72    6.85
  -2   1   4  188.25    7.06
  -2   1   4  177.09    6.97
   1  -1  -4  208.05    6.57
   1  -1  -4  215.14    6.81
   1  -1  -4  202.50    6.46
   1  -1  -4  205.97    6.73
  -1   1   4  207.97    4.35
  -1   1   4  211.78    4.50
  -1   1   4  208.07    4.43
  -1   1   4  217.86    6.46
  -1   1   4  223.11    6.95
  -1   1   4  209.87    6.74
  -1   1   4  208.25    6.47
  -1   1   4  213.64    4.44
   0  -1  -4  51.084   2.981
   0  -1  -4  55.087   2.936
   0  -1  -4  54.596   2.340
   0  -1  -4  48.724   2.921
   0  -1  -4  53.928   2.996
   0  -1  -4  59.201   2.367
   0   1   4  63.714   3.233
   0   1   4  60.041   3.027
   0   1   4  63.074   3.152
   0   1   4  59.585   2.404
   0   1   4  60.571   3.171
   0   1   4  54.520   2.318
  -1  -1  -4  492.94   15.22
  -1  -1  -4  494.59   10.77
  -1  -1  -4  498.92   15.70
  -1  -1  -4  493.89   10.86
   1   1   4  494.11    9.28
   1   1   4  499.30   14.92
   1   1   4  482.65    8.59
   1   1   4  482.59    8.70
   1   1   4  496.22   10.89
   1   1   4  495.90   10.84
   1   1   4  494.63    9.21
   1   1   4  483.53   14.40
  -2  -1  -4  558.15   13.77
  -2  -1  -4  540.82   13.46
  -2  -1  -4  540.63   18.06
  -2  -1  -4  541.91   17.61
   2   1   4  553.60   13.65
   2   1   4  563.84   17.65
   2   1   4  552.56   17.99
   2   1   4  539.92   13.53
  -3  -1  -4  235.72    9.64
  -3  -1  -4  240.40   13.49
  -3  -1  -4  259.45   10.00
  -3  -1  -4  234.91   12.98
   3   1   4  236.80   12.95
   3   1   4  226.24    9.37
   3   1   4  234.93   12.53
   3   1   4  225.55    9.47
  -4  -1  -4  54.712   8.873
  -4  -1  -4  54.086   8.849
   4   1   4  43.719   5.512
   4   1   4  50.972   6.082
  -5  -1  -4  81.945  12.963
  -5  -1  -4  66.302  11.602
   5   1   4  63.265   7.781
   5   1   4  71.754   8.159
  -6  -1  -4  33.316   9.594
  -6  -1  -4  39.248  10.181
   6   1   4  26.256   6.319
   6   1   4  34.124   6.872
   6  -2  -4  22.753   5.284
   6  -2  -4  19.008   5.038
  -6   2   4  24.852   8.072
  -6   2   4  27.463   8.385
  -6   2   4  14.085   4.777
   5  -2  -4  16.829   4.002
   5  -2  -4  12.243   3.840
  -5   2   4  19.122   4.303
  -5   2   4  17.003   6.594
  -5   2   4  22.671   4.528
  -5   2   4  23.677   7.475
   4  -2  -4  31.114   4.413
   4  -2  -4  30.452   4.379
  -4   2   4  30.182   4.461
  -4   2   4  34.264   4.637
  -4   2   4  32.591   4.775
  -4   2   4  35.271   4.653
  -4   2   4  30.230   7.031
  -4   2   4  28.263   4.615
  -4   2   4  32.787   7.237
   3  -2  -4  71.044   4.796
   3  -2  -4  68.530   4.613
   3  -2  -4  75.002   5.880
   3  -2  -4  78.420   5.845
  -3   2   4  78.342   4.934
  -3   2   4  64.419   5.300
  -3   2   4  65.780   6.021
  -3   2   4  75.646   5.503
  -3   2   4  77.574   5.821
  -3   2   4  80.268   5.682
  -3   2   4  75.264   4.863
  -3   2   4  75.152   5.391
   2  -2  -4  55.926   5.002
   2  -2  -4  62.966   4.700
  -2   2   4  61.176   4.773
  -2   2   4  58.317   4.537
  -2   2   4  57.396   4.685
  -2   2   4  51.567   4.030
  -2   2   4  54.963   3.506
  -2   2   4  59.778   3.632
  -2   2   4  50.739   4.664
  -2   2   4  54.813   3.546
  -2   2   4  53.052   3.532
  -2   2   4  56.213   4.201
   1  -2  -4  463.04   10.60
   1  -2  -4  452.34    9.64
   1  -2  -4  452.17    9.51
   1  -2  -4  461.81   10.70
  -1   2   4  457.42    9.63
  -1   2   4  495.04   11.98
  -1   2   4  470.21   11.87
  -1   2   4  469.53   12.45
  -1   2   4  458.82   10.50
  -1   2   4  439.93    9.40
  -1   2   4  466.72   12.44
  -1   2   4  461.85   10.66
   0  -2  -4  197.46    5.83
   0  -2  -4  204.33    6.99
   0  -2  -4  200.08    5.73
   0  -2  -4  198.01    6.89
   0  -2  -4  200.07    5.74
   0  -2  -4  198.42    5.82
   0   2   4  200.84    5.75
   0   2   4  208.86    7.04
   0   2   4  198.94    7.48
   0   2   4  188.06    5.67
   0   2   4  198.42    6.90
  -1  -2  -4 1445.85   24.55
  -1  -2  -4 1439.73   24.61
  -1  -2  -4 1478.01   32.40
  -1  -2  -4 1447.69   24.88
  -1  -2  -4 1483.76   31.56
  -1  -2  -4 1457.15   24.87
   1   2   4 1413.37   24.78
   1   2   4 1454.73   31.46
   1   2   4 1429.88   25.07
   1   2   4 1440.96   24.62
   1   2   4 1426.12   32.21
   1   2   4 1448.84   25.29
  -2  -2  -4  209.47    5.88
  -2  -2  -4  200.22   10.43
  -2  -2  -4  212.61   11.05
  -2  -2  -4  208.60    5.84
  -2  -2  -4  213.76    8.28
   2   2   4  228.02   10.64
   2   2   4  202.45    5.93
   2   2   4  208.04    8.12
   2   2   4  202.15    5.83
   2   2   4  208.52   10.40
   2   2   4  211.97    8.27
  -3  -2  -4  64.607   6.302
  -3  -2  -4  56.210   8.059
  -3  -2  -4  61.931   6.178
  -3  -2  -4  60.370   2.889
  -3  -2  -4  52.048   7.767
  -3  -2  -4  61.842   2.938
   3   2   4  65.460   7.958
   3   2   4  63.627   6.027
   3   2   4  55.532   2.560
   3   2   4  62.472   2.649
   3   2   4  70.204   8.142
   3   2   4  54.407   5.691
  -4  -2  -4  21.203   6.191
  -4  -2  -4  25.046   6.508
   4   2   4  24.722   4.562
   4   2   4  24.075   4.671
  -5  -2  -4  55.135  10.747
  -5  -2  -4  58.662  11.032
   5   2   4  37.035   6.176
   5   2   4  29.101   5.678
  -6  -2  -4  24.941   8.815
  -6  -2  -4  26.112   8.730
   6   2   4  16.532   5.263
   6   2   4  23.648   5.891
  -6   3   4  24.329   8.475
  -6   3   4  20.607   8.371
  -6   3   4  23.786   5.342
  -5   3   4  35.996   5.829
  -5   3   4  45.294   6.374
  -5   3   4  45.320   9.659
  -5   3   4  52.881   6.761
  -5   3   4  45.374   9.550
  -4   3   4  306.82   11.92
  -4   3   4  281.75   11.60
  -4   3   4  298.69   12.33
  -4   3   4  308.76   12.65
  -4   3   4  296.49   17.00
  -4   3   4  306.43   13.44
  -4   3   4  292.07   17.13
   3  -3  -4  108.62    6.89
   3  -3  -4  103.32    6.68
  -3   3   4  111.18    6.24
  -3   3   4  107.11    7.48
  -3   3   4  103.15    6.19
  -3   3   4  96.459   6.025
  -3   3   4  107.63    6.66
  -3   3   4  101.37    7.20
  -3   3   4  115.54    7.13
  -3   3   4  106.18    6.24
  -3   3   4  104.14    6.90
   2  -3  -4  113.62    5.80
   2  -3  -4  109.55    5.86
  -2   3   4  102.83    5.44
  -2   3   4  111.20    6.89
  -2   3   4  111.62    6.62
  -2   3   4  105.95    5.48
  -2   3   4  115.55    6.95
  -2   3   4  111.96    5.56
  -2   3   4  125.23    5.94
  -2   3   4  114.16    5.84
  -2   3   4  96.419   6.190
  -2   3   4  108.97    5.52
   1  -3  -4  55.994   3.572
   1  -3  -4  44.777   3.392
   1  -3  -4  50.750   3.471
   1  -3  -4  46.473   3.657
   1  -3  -4  43.893   4.701
   1  -3  -4  52.550   5.228
  -1   3   4  50.914   3.635
  -1   3   4  47.136   3.343
  -1   3   4  50.741   3.349
  -1   3   4  47.332   3.476
  -1   3   4  55.778   5.420
  -1   3   4  50.136   4.997
   0  -3  -4  194.30    6.88
   0  -3  -4  191.54    5.69
   0  -3  -4  193.29    6.71
   0  -3  -4  184.67    5.74
   0  -3  -4  193.23    7.85
   0  -3  -4  211.90    8.10
   0   3   4  197.41    7.58
   0   3   4  178.78    7.44
   0   3   4  196.55    7.83
   0   3   4  185.09    7.75
   0   3   4  185.78    6.66
   0   3   4  179.35    6.65
  -1  -3  -4  500.82   12.64
  -1  -3  -4  470.34   14.20
  -1  -3  -4  494.95   12.50
  -1  -3  -4  465.34   12.51
  -1  -3  -4  484.99   14.74
  -1  -3  -4  495.43   12.58
   1   3   4  470.22   14.41
   1   3   4  499.41   12.64
   1   3   4  500.32   15.09
   1   3   4  474.01   12.30
   1   3   4  491.34   12.66
   1   3   4  477.06   12.54
  -2  -3  -4  342.06   11.28
  -2  -3  -4  356.72   14.92
  -2  -3  -4  336.17    9.77
  -2  -3  -4  350.57   14.48
  -2  -3  -4  329.16   10.95
  -2  -3  -4  347.98    9.81
   2   3   4  366.08   10.23
   2   3   4  330.07   11.17
   2   3   4  355.32   10.04
   2   3   4  336.21   13.41
   2   3   4  352.55   14.01
   2   3   4  345.98   11.51
  -3  -3  -4  103.77    9.65
  -3  -3  -4  97.927   5.034
  -3  -3  -4  93.871   8.971
  -3  -3  -4  109.56    5.15
   3   3   4  104.99    4.71
   3   3   4  105.93    6.99
   3   3   4  102.82    8.50
   3   3   4  93.354   8.432
   3   3   4  90.020   4.437
   3   3   4  99.073   6.751
  -4  -3  -4  80.037   4.620
  -4  -3  -4  77.755  10.788
  -4  -3  -4  83.876  11.339
  -4  -3  -4  81.988   4.607
   4   3   4  83.439   4.075
   4   3   4  86.283   8.116
   4   3   4  93.503   7.484
   4   3   4  84.788   4.167
  -5  -3  -4  55.261  10.873
  -5  -3  -4  62.017  11.434
   5   3   4  64.501   8.493
   5   3   4  61.677   8.027
  -6  -3  -4  11.914   7.132
  -6  -3  -4  9.3279  6.4601
   6   3   4  7.0314  4.4595
   6   3   4 -0.1374  3.5097
  -5   4   4  4.7819  3.2648
  -5   4   4  -2.054   2.411
  -5   4   4  2.8888  3.4346
  -5   4   4  -3.354   3.408
  -5   4   4  -3.690   2.246
  -5   4   4  4.8228  4.7779
  -4   4   4  53.987   6.464
  -4   4   4  64.981   7.372
  -4   4   4  58.469   9.250
  -4   4   4  72.578   7.738
  -4   4   4  58.421   6.828
  -4   4   4  70.000  10.181
   3  -4  -4  2.1712  2.2573
   3  -4  -4  1.1340  2.0211
  -3   4   4  0.5706  2.1888
  -3   4   4 -0.1896  1.9019
  -3   4   4  1.4423  2.0669
  -3   4   4  5.4779  2.9624
  -3   4   4  5.0705  2.2576
  -3   4   4  2.4760  2.3752
  -3   4   4  3.2591  2.2081
   2  -4  -4  57.740   6.543
   2  -4  -4  52.315   4.966
   2  -4  -4  55.504   6.202
   2  -4  -4  60.040   5.227
  -2   4   4  55.644   5.259
  -2   4   4  59.019   5.586
  -2   4   4  51.847   5.142
  -2   4   4  58.320   5.092
  -2   4   4  57.002   4.918
  -2   4   4  60.480   7.425
  -2   4   4  58.055   5.532
   1  -4  -4  157.88    7.06
   1  -4  -4  158.38    8.63
   1  -4  -4  157.36    6.00
   1  -4  -4  172.30    7.47
   1  -4  -4  172.19    6.18
   1  -4  -4  157.27    8.64
  -1   4   4  167.39    7.30
  -1   4   4  170.31    7.48
  -1   4   4  163.33    6.09
  -1   4   4  173.44    8.95
  -1   4   4  178.76    9.00
  -1   4   4  171.80    6.08
   0  -4  -4  327.46   10.32
   0  -4  -4  299.07   11.15
   0  -4  -4  299.55   11.19
   0  -4  -4  294.85    7.56
   0  -4  -4  306.87    7.79
   0  -4  -4  313.11   10.27
   0   4   4  319.55   10.29
   0   4   4  322.44   11.69
   0   4   4  301.95   10.40
   0   4   4  303.31   10.05
   0   4   4  295.96   11.29
   0   4   4  316.50   10.36
  -1  -4  -4  248.50    9.94
  -1  -4  -4  276.55   10.30
  -1  -4  -4  293.01   10.06
  -1  -4  -4  260.00   10.04
  -1  -4  -4  253.31    9.83
  -1  -4  -4  258.47    9.73
   1   4   4  265.27   10.06
   1   4   4  260.35    9.54
   1   4   4  259.03   10.15
   1   4   4  261.71    9.73
   1   4   4  259.49   10.39
   1   4   4  265.00   10.15
  -2  -4  -4  48.145   7.063
  -2  -4  -4  41.739   5.375
  -2  -4  -4  54.739   5.676
  -2  -4  -4  47.985   4.780
  -2  -4  -4  39.438   6.663
  -2  -4  -4  35.897   4.312
   2   4   4  42.629   4.777
   2   4   4  39.386   5.431
   2   4   4  36.496   4.636
   2   4   4  39.290   4.711
   2   4   4  43.701   5.687
  -3  -4  -4  56.626   8.173
  -3  -4  -4  62.753   5.139
  -3  -4  -4  60.058   5.054
  -3  -4  -4  63.808   8.394
   3   4   4  56.036   6.205
   3   4   4  77.808   7.500
   3   4   4  75.800   5.332
   3   4   4  73.484   5.322
   3   4   4  62.104   6.491
   3   4   4  71.396   8.542
  -4  -4  -4  15.875   3.293
  -4  -4  -4  16.279   3.292
  -4  -4  -4  23.334   6.868
  -4  -4  -4  15.502   6.373
   4   4   4  15.047   4.608
   4   4   4  17.866   3.054
   4   4   4  21.008   3.207
   4   4   4  22.453   4.739
  -5  -4  -4  7.7854  7.4035
  -5  -4  -4  -1.701   5.890
   5   4   4  10.444   4.314
   5   4   4  5.9852  3.8080
  -6  -4  -4  45.783  10.460
  -6  -4  -4  39.803  10.846
   6   4   4  37.532   7.404
   6   4   4  38.649   7.509
  -5   5   4  21.739   5.390
  -5   5   4  23.842   7.082
  -5   5   4  26.529   5.898
  -5   5   4  20.446   5.100
  -5   5   4  23.628   5.536
  -5   5   4  33.148   8.119
  -4   5   4  88.922   9.391
  -4   5   4  72.537   8.505
  -4   5   4  78.342  10.937
  -4   5   4  72.772  10.260
  -4   5   4  78.320   8.286
  -4   5   4  79.740   8.531
  -3   5   4  134.60    9.34
  -3   5   4  144.81   10.84
  -3   5   4  149.77    9.04
  -3   5   4  169.24    9.31
  -3   5   4  140.11    8.12
  -3   5   4  138.54    9.43
   2  -5  -4  28.552   3.850
   2  -5  -4  32.022   5.519
   2  -5  -4  36.126   4.214
   2  -5  -4  33.432   5.620
  -2   5   4  28.549   4.616
  -2   5   4  33.941   4.068
  -2   5   4  35.884   4.018
  -2   5   4  34.561   4.932
   1  -5  -4  60.015   6.818
   1  -5  -4  61.616   6.189
   1  -5  -4  73.591   5.762
   1  -5  -4  70.047   4.045
   1  -5  -4  66.375   6.872
   1  -5  -4  71.570   4.119
  -1   5   4  62.248   6.230
  -1   5   4  62.161   3.864
  -1   5   4  66.310   4.004
  -1   5   4  69.945   6.464
   0  -5  -4  58.760   6.423
   0  -5  -4  55.370   5.547
   0  -5  -4  55.893   5.820
   0  -5  -4  48.635   5.826
   0  -5  -4  60.576   3.359
   0  -5  -4  57.266   3.220
   0   5   4  62.834   6.043
   0   5   4  49.260   4.736
   0   5   4  57.694   5.177
   0   5   4  67.635   6.398
  -1  -5  -4  9.6336  3.1255
  -1  -5  -4  12.584   3.565
   1   5   4  19.390   3.436
   1   5   4  21.431   4.448
   1   5   4  21.787   4.092
   1   5   4  16.543   3.180
   1   5   4  19.022   3.763
   1   5   4  21.959   4.402
  -2  -5  -4  18.916   3.945
  -2  -5  -4  20.739   5.074
  -2  -5  -4  24.147   5.371
  -2  -5  -4  11.281   3.234
   2   5   4  15.846   3.925
   2   5   4  16.081   3.926
   2   5   4  28.037   4.997
   2   5   4  20.330   4.214
   2   5   4  21.009   4.234
   2   5   4  22.791   4.394
  -3  -5  -4  77.212  10.298
  -3  -5  -4  86.205  10.940
  -3  -5  -4  84.832   6.811
  -3  -5  -4  83.827   6.719
   3   5   4  80.188   8.408
   3   5   4  71.441   6.962
   3   5   4  82.647   8.094
   3   5   4  93.351   7.825
   3   5   4  92.241   8.621
   3   5   4  82.505   8.551
  -4  -5  -4  8.6557  3.3869
  -4  -5  -4  13.154   6.853
  -4  -5  -4  9.6509  3.3475
  -4  -5  -4  9.6308  6.3932
   4   5   4  9.0660  2.9936
   4   5   4  8.3862  3.5248
   4   5   4  14.414   4.565
   4   5   4  18.624   3.493
  -5  -5  -4  33.856   9.128
  -5  -5  -4  26.241   8.463
   5   5   4  31.671   6.440
   5   5   4  28.506   6.321
  -6  -5  -4  6.4936  7.0845
  -6  -5  -4  13.239   7.538
   6   5   4  7.0731  4.3114
  -4   6   4  23.295   5.453
  -4   6   4  30.775   6.411
  -4   6   4  21.337   5.316
  -4   6   4  24.597   6.559
  -4   6   4  34.979   7.751
  -4   6   4  28.479   6.275
  -3   6   4  6.0400  3.8931
  -3   6   4  2.8854  2.9760
  -3   6   4  10.659   3.995
  -3   6   4  2.2045  3.5558
   2  -6  -4  22.606   5.356
   2  -6  -4  34.986   6.658
  -2   6   4  25.869   3.654
  -2   6   4  29.626   3.945
  -2   6   4  26.680   5.061
  -2   6   4  21.707   4.555
   1  -6  -4 -0.9414  2.6619
   1  -6  -4  8.2684  3.8242
   1  -6  -4  9.0383  1.9617
   1  -6  -4  11.134   2.106
  -1   6   4  3.6031  2.5966
  -1   6   4  5.4526  2.6786
   0  -6  -4  -2.644   2.476
   0  -6  -4  5.5645  3.1256
   0  -6  -4  0.9370  1.1468
   0  -6  -4  4.9812  1.4395
   0   6   4  2.0396  2.0990
   0   6   4  1.9892  2.2892
   0   6   4  4.7142  2.2585
   0   6   4  6.7908  2.3914
  -1  -6  -4  4.1636  1.4635
  -1  -6  -4  3.3230  3.1668
  -1  -6  -4  1.5905  1.3509
  -1  -6  -4 -0.4488  2.3512
   1   6   4  5.7892  2.1491
   1   6   4  1.3025  2.0160
   1   6   4  2.0866  2.0710
   1   6   4  0.7086  2.0804
  -2  -6  -4  27.708   5.404
  -2  -6  -4  29.271   5.138
  -2  -6  -4  26.617   5.141
  -2  -6  -4  25.582   5.119
   2   6   4  25.260   4.730
   2   6   4  30.865   5.009
   2   6   4  24.042   4.817
   2   6   4  36.559   5.229
  -3  -6  -4  9.4937  6.7357
  -3  -6  -4  13.119   4.217
  -3  -6  -4  8.0923  6.4224
  -3  -6  -4  11.825   4.098
   3   6   4  20.371   5.015
   3   6   4  17.517   4.822
   3   6   4  14.642   4.335
   3   6   4  5.1874  3.5154
  -4  -6  -4  21.642   9.328
  -4  -6  -4  20.392   9.389
  -4  -6  -4  50.616   6.712
  -4  -6  -4  45.587   6.370
   4   6   4  40.116   6.837
   4   6   4  32.539   6.144
  -5  -6  -4  1.6541  6.2681
  -5  -6  -4  -4.399   5.900
   5   6   4  1.3921  3.6086
   5   6   4 -0.3905  3.5118
  -4   7   4  4.3825  3.8762
  -4   7   4  5.8565  4.4049
  -4   7   4  7.8117  4.3545
  -4   7   4  10.605   4.634
   3  -7  -4  44.378   7.757
  -3   7   4  34.673   6.249
  -3   7   4  32.810   6.199
   2  -7  -4  3.2553  4.0815
   2  -7  -4  8.6147  4.2224
  -2   7   4  10.809   4.209
  -2   7   4  7.6230  3.7587
   1  -7  -4  47.920   7.415
   1  -7  -4  46.941   7.205
  -1   7   4  47.812   6.832
  -1   7   4  60.055   7.625
   0  -7  -4  4.4480  3.8653
   0  -7  -4  11.494   4.368
   0  -7  -4  9.7295  1.4433
   0   7   4  3.4887  3.0480
   0   7   4  4.3716  3.1198
  -1  -7  -4  22.273   2.375
  -1  -7  -4  24.066   5.627
  -1  -7  -4  17.744   2.105
  -1  -7  -4  20.008   5.395
   1   7   4  17.921   4.639
   1   7   4  16.407   4.565
  -2  -7  -4  9.8598  2.9354
  -2  -7  -4  11.924   4.612
  -2  -7  -4  1.5472  3.4250
  -2  -7  -4  16.664   3.720
   2   7   4  7.3849  3.4256
   2   7   4  11.111   3.888
  -3  -7  -4  70.489   8.542
  -3  -7  -4  54.239   8.777
  -3  -7  -4  65.853   8.446
  -3  -7  -4  74.364   9.740
  -4  -7  -4  13.900   9.272
  -4  -7  -4  30.106   5.939
  -4  -7  -4  27.469   5.932
  -4  -7  -4  15.584   8.984
   4   7   4  24.434   6.043
   4   7   4  29.642   6.653
   3  -8  -4  6.0385  4.6510
   3  -8  -4  8.2161  4.6890
  -3   8   4  8.7236  4.9892
  -3   8   4  2.3449  3.6506
   2  -8  -4  14.657   5.869
   2  -8  -4  10.189   5.068
  -2   8   4  16.294   5.085
  -2   8   4  15.624   5.018
   1  -8  -4  37.676   7.235
   1  -8  -4  30.238   6.906
  -1   8   4  41.455   7.004
  -1   8   4  37.193   6.634
   0  -8  -4  10.730   4.724
   0  -8  -4  5.8466  4.2184
   0   8   4  10.081   4.461
   0   8   4  7.5881  3.9466
  -1  -8  -4  5.9095  4.5579
  -1  -8  -4  7.3860  4.4955
   1   8   4  8.2812  3.8861
   1   8   4  3.8832  3.4521
  -2  -8  -4  0.8186  3.8653
  -2  -8  -4  0.4681  4.0286
   2   8   4  8.2920  3.8069
   2   8   4  4.6580  3.4311
  -3  -8  -4  0.8972  4.1895
  -3  -8  -4  1.2742  4.2125
   3   8   4  2.2436  3.2815
  -4  -8  -4  10.384   5.165
  -4  -8  -4  1.4378  4.1736
   1  -9  -4  8.2866  5.2823
  -1   9   4  6.0048  4.3362
  -1   9   4 -0.5608  3.6656
   0  -9  -4  -4.415   3.527
   0  -9  -4  3.6748  4.6617
   0   9   4  3.8424  4.3042
   0   9   4  1.0448  3.5933
  -1  -9  -4  4.1345  4.4193
  -1  -9  -4  1.6791  4.5245
   1   9   4 -0.9292  2.8934
   1   9   4  -1.847   2.751
  -2  -9  -4  2.3692  4.5948
  -2  -9  -4  2.3868  4.8105
   2   9   4  11.944   5.428
   3   8  -5  5.7235  4.6321
   3   8  -5  7.0353  4.6023
  -3  -8   5  5.5011  6.2775
  -3  -8   5  13.852   7.342
   2   8  -5  13.627   4.941
   2   8  -5  0.9114  3.4474
  -2  -8   5  0.1675  5.0941
  -2  -8   5  2.2444  5.1573
   1   8  -5  94.903  11.153
   1   8  -5  79.778  10.265
  -1  -8   5  84.880  11.413
  -1  -8   5  78.522  11.217
   0   8  -5  6.4807  4.4920
   0   8  -5  7.2669  4.3036
   0  -8   5  2.7604  5.2768
   0  -8   5  7.0010  5.4852
  -1   8  -5  50.550   8.715
  -1   8  -5  54.448   8.857
   1  -8   5  66.582  10.557
   1  -8   5  52.924   9.484
  -2   8  -5  2.1901  4.1038
   2  -8   5  1.7974  4.6462
   2  -8   5  3.8931  4.9810
   4   7  -5  11.764   4.761
  -4  -7   5  6.7550  6.6488
  -4  -7   5  8.2995  6.3106
   3   7  -5  22.982   6.011
   3   7  -5  14.252   5.251
  -3  -7   5  16.778   6.684
  -3  -7   5  13.193   6.064
   2   7  -5  103.78   10.20
   2   7  -5  84.478   9.285
  -2  -7   5  117.98   12.39
  -2  -7   5  106.13   11.98
   1   7  -5  63.261   8.120
   1   7  -5  67.620   8.528
  -1  -7   5  59.936   8.796
  -1  -7   5  52.387   8.597
   0   7  -5  32.410   6.454
   0   7  -5  39.142   6.812
   0  -7   5  51.691   8.536
   0  -7   5  45.231   8.166
  -1   7  -5  13.058   4.725
  -1   7  -5  4.3429  3.4044
   1  -7   5  9.7278  5.0611
   1  -7   5  10.933   5.332
  -2   7  -5  2.6759  3.3496
  -2   7  -5  2.7464  3.6444
   2  -7   5  0.0572  3.4152
   2  -7   5  -4.506   3.141
  -3   7  -5  5.1796  4.5763
  -3   7  -5  4.9469  4.2123
   3  -7   5 -0.1100  3.7749
   3  -7   5  2.2595  4.2484
   5   6  -5  6.2720  4.2225
   5   6  -5  2.9764  3.8788
  -5  -6   5  -6.649   4.866
  -5  -6   5  4.2086  5.6903
  -5  -6   5  11.436   5.467
   4   6  -5  3.4136  3.6956
   4   6  -5  -4.979   2.281
  -4  -6   5  2.8006  4.9107
  -4  -6   5  -4.593   4.159
  -4  -6   5  10.404   4.571
  -4  -6   5  2.7534  4.2137
   3   6  -5  69.349   8.429
   3   6  -5  57.903   7.669
  -3  -6   5  58.911   8.634
  -3  -6   5  52.558   8.451
  -3  -6   5  61.938   7.828
  -3  -6   5  62.016   7.949
   2   6  -5  12.343   3.916
   2   6  -5  4.5832  3.3556
  -2  -6   5  13.803   5.699
  -2  -6   5  7.8262  5.0544
  -2  -6   5  14.651   3.554
  -2  -6   5  12.583   3.406
   1   6  -5  168.45   10.14
  -1  -6   5  167.66   11.85
  -1  -6   5  152.84   11.60
   0   6  -5  31.365   5.818
   0   6  -5  28.694   5.421
   0  -6   5  27.380   6.152
   0  -6   5  30.542   6.302
  -1   6  -5  134.40    9.67
  -1   6  -5  139.16    9.64
   1  -6   5  147.52   10.82
   1  -6   5  150.18   11.08
  -2   6  -5  -2.413   2.148
  -2   6  -5  -2.443   2.208
   2  -6   5  -2.048   2.983
   2  -6   5  1.6543  3.6012
  -3   6  -5  6.8149  4.2128
  -3   6  -5 -0.5113  3.6618
   3  -6   5  -1.929   3.203
   3  -6   5  9.7742  4.5330
  -4   6  -5 -0.8939  3.3983
  -4   6  -5  10.473   4.667
   4  -6   5  6.3642  3.9985
   4  -6   5  3.8719  3.8030
   5   5  -5  9.3520  4.1719
   5   5  -5  6.8772  4.0303
  -5  -5   5  16.240   5.973
  -5  -5   5  9.0978  4.8024
  -5  -5   5  -2.648   4.768
  -5  -5   5  -3.773   4.811
   4   5  -5  33.545   5.752
   4   5  -5  29.436   5.614
  -4  -5   5  36.511   7.318
  -4  -5   5  33.603   6.874
  -4  -5   5  36.650   7.474
  -4  -5   5  34.108   7.370
   3   5  -5  384.95   14.59
   3   5  -5  380.18   14.68
  -3  -5   5  375.14   16.60
  -3  -5   5  338.27   15.67
  -3  -5   5  376.42   16.79
  -3  -5   5  376.45   12.34
  -3  -5   5  367.03   12.15
  -3  -5   5  360.61   16.61
   2   5  -5  158.40    9.09
   2   5  -5  158.31    9.19
  -2  -5   5  174.04    9.31
  -2  -5   5  164.82   11.28
  -2  -5   5  151.23    8.57
  -2  -5   5  156.04    6.48
  -2  -5   5  191.40   11.79
  -2  -5   5  160.79    6.47
   1   5  -5  18.885   4.332
   1   5  -5  19.101   4.213
  -1  -5   5  18.516   2.678
  -1  -5   5  20.058   4.870
  -1  -5   5  10.655   4.455
  -1  -5   5  15.300   2.628
   0   5  -5  71.826   7.442
   0   5  -5  66.557   7.145
   0  -5   5  74.613   7.894
   0  -5   5  91.890   8.996
  -1   5  -5  89.931   8.451
  -1   5  -5  98.202   3.500
  -1   5  -5  98.974   3.517
  -1   5  -5  92.240   8.513
  -1   5  -5  103.14    3.62
   1  -5   5  98.803   8.259
   1  -5   5  89.999   8.608
  -2   5  -5  13.547   3.960
  -2   5  -5  11.223   2.337
  -2   5  -5  10.032   4.040
  -2   5  -5  5.2032  3.0829
  -2   5  -5  8.3327  2.1592
  -2   5  -5  5.8508  3.7344
   2  -5   5  5.1956  3.3595
   2  -5   5  9.6885  3.7524
  -3   5  -5  17.736   5.956
  -3   5  -5  22.551   3.964
  -3   5  -5  25.153   6.203
  -3   5  -5  24.348   5.672
  -3   5  -5  18.561   4.909
  -3   5  -5  27.540   4.116
   3  -5   5  26.549   5.491
   3  -5   5  18.046   4.611
  -4   5  -5  18.499   5.663
  -4   5  -5  25.509   6.945
  -4   5  -5  33.091   6.827
  -4   5  -5  34.985   8.274
   4  -5   5  24.901   5.353
   4  -5   5  34.011   6.044
  -5   5  -5  13.206   6.275
  -5   5  -5  -2.106   3.448
  -5   5  -5  0.5181  3.6879
  -5   5  -5  10.256   7.000
   6   4  -5  3.2293  3.5560
   6   4  -5  6.0457  3.9430
  -6  -4   5  8.0774  5.2206
  -6  -4   5  11.411   5.898
   5   4  -5  11.409   4.139
   5   4  -5  6.5293  3.6137
  -5  -4   5  3.7512  4.2842
  -5  -4   5  7.1653  5.1565
  -5  -4   5  13.351   6.062
  -5  -4   5  9.0842  4.5749
   4   4  -5  11.953   3.776
   4   4  -5  14.324   3.948
  -4  -4   5  6.9960  4.2809
  -4  -4   5  16.936   5.827
  -4  -4   5  11.035   4.579
  -4  -4   5  9.1453  4.9119
   3   4  -5  123.11    7.74
   3   4  -5  112.02    7.50
  -3  -4   5  124.52    9.57
  -3  -4   5  122.84    9.65
  -3  -4   5  107.54    6.73
  -3  -4   5  122.16    9.26
  -3  -4   5  114.95    6.85
  -3  -4   5  116.73    9.04
   2   4  -5  93.392   5.260
   2   4  -5  101.46    6.60
   2   4  -5  89.629   6.254
  -2  -4   5  79.595   7.823
  -2  -4   5  93.711   5.190
  -2  -4   5  86.226   5.997
  -2  -4   5  86.257   5.077
  -2  -4   5  94.631   6.121
  -2  -4   5  78.977   7.839
   1   4  -5  163.69    5.57
   1   4  -5  152.28    7.75
   1   4  -5  154.23    7.81
   1   4  -5  157.96    5.37
   1   4  -5  162.99    8.62
  -1  -4   5  158.97    5.34
  -1  -4   5  169.48    9.63
  -1  -4   5  158.99    7.76
  -1  -4   5  165.14    9.67
  -1  -4   5  159.01    5.27
  -1  -4   5  161.60    7.95
   0   4  -5  109.53    3.72
   0   4  -5  132.08    8.10
   0   4  -5  110.65    6.66
   0   4  -5  119.75    6.96
   0   4  -5  117.15    3.75
   0   4  -5  118.92    7.83
   0  -4   5  140.09    6.00
   0  -4   5  122.74    6.99
   0  -4   5  121.65    8.19
   0  -4   5  117.49    8.09
   0  -4   5  135.66    7.12
   0  -4   5  136.38    6.13
  -1   4  -5  487.51   15.57
  -1   4  -5  492.49   13.21
  -1   4  -5  480.52   15.82
  -1   4  -5  493.23   15.26
  -1   4  -5  496.56   16.11
  -1   4  -5  466.53   16.53
  -1   4  -5  486.06   13.39
   1  -4   5  484.69   15.83
   1  -4   5  479.68   13.33
   1  -4   5  486.02   15.73
   1  -4   5  480.47   13.68
  -2   4  -5  28.602   4.745
  -2   4  -5  20.435   4.285
  -2   4  -5  25.319   5.345
  -2   4  -5  33.874   5.251
  -2   4  -5  23.696   5.186
  -2   4  -5  26.508   4.932
   2  -4   5  25.930   4.298
   2  -4   5  25.562   4.502
   2  -4   5  32.578   4.975
   2  -4   5  26.789   4.325
  -3   4  -5  12.169   4.051
  -3   4  -5  7.4615  2.6891
  -3   4  -5  13.769   4.425
  -3   4  -5  11.666   4.069
  -3   4  -5  12.761   5.420
  -3   4  -5  6.4246  4.4188
   3  -4   5  5.7738  2.9789
   3  -4   5  7.7110  3.1000
  -4   4  -5  2.3789  5.3922
  -4   4  -5  2.3160  3.4160
  -4   4  -5  3.9433  4.8088
  -4   4  -5  0.5430  2.9037
   4  -4   5  6.7334  3.3090
   4  -4   5  7.1858  3.2223
  -5   4  -5  41.432   7.489
  -5   4  -5  36.580   8.768
  -5   4  -5  33.152   6.996
  -5   4  -5  54.382  10.811
   6   3  -5  8.4526  4.1990
   6   3  -5  7.5828  3.6267
  -6  -3   5  10.212   6.057
  -6  -3   5  8.2910  6.1039
   5   3  -5  58.473   7.128
   5   3  -5  48.385   6.767
  -5  -3   5  48.760   6.815
  -5  -3   5  48.912   9.833
  -5  -3   5  49.862   6.851
  -5  -3   5  51.719   9.913
   4   3  -5  98.289   7.302
   4   3  -5  77.054   7.325
  -4  -3   5  98.716   8.127
  -4  -3   5  85.947   8.175
  -4  -3   5  87.090  10.750
  -4  -3   5  74.767  10.220
   3   3  -5  279.09   10.84
   3   3  -5  282.96   12.42
   3   3  -5  275.66   10.77
  -3  -3   5  285.87   12.10
  -3  -3   5  301.42   10.98
  -3  -3   5  288.62   10.85
  -3  -3   5  279.11   10.51
  -3  -3   5  280.14   10.41
  -3  -3   5  288.64   12.31
   2   3  -5  74.016   4.984
   2   3  -5  63.600   4.594
   2   3  -5  71.712   4.831
   2   3  -5  76.076   5.816
   2   3  -5  68.850   5.063
   2   3  -5  72.333   6.414
  -2  -3   5  69.735   4.627
  -2  -3   5  68.661   4.893
  -2  -3   5  63.088   4.427
  -2  -3   5  61.585   6.238
  -2  -3   5  68.867   4.939
  -2  -3   5  61.355   6.407
   1   3  -5  169.92    7.94
   1   3  -5  162.85    5.74
   1   3  -5  168.22    7.80
   1   3  -5  171.39    5.80
   1   3  -5  176.40    7.24
   1   3  -5  164.43    7.15
  -1  -3   5  172.64    7.21
  -1  -3   5  170.12    7.05
  -1  -3   5  162.38    5.54
  -1  -3   5  178.60    9.43
  -1  -3   5  179.78    9.55
  -1  -3   5  168.60    5.69
   0   3  -5  131.03    6.40
   0   3  -5  117.91    4.06
   0   3  -5  115.01    6.16
   0   3  -5  117.97    7.20
   0   3  -5  114.17    4.13
   0  -3   5  113.87    5.88
   0  -3   5  124.53    6.15
   0  -3   5  123.54    5.84
   0  -3   5  124.80    6.32
   0  -3   5  139.20    7.96
   0  -3   5  141.61    8.10
  -1   3  -5  187.94    8.08
  -1   3  -5  192.18    8.35
  -1   3  -5  195.91    7.99
  -1   3  -5  200.53    8.48
  -1   3  -5  202.10    9.00
  -1   3  -5  193.10    8.83
  -1   3  -5  202.86    8.71
  -1   3  -5  174.00    8.01
   1  -3   5  206.42    9.08
   1  -3   5  191.45    8.22
   1  -3   5  194.52    8.50
   1  -3   5  191.67    8.71
  -2   3  -5  223.01   10.02
  -2   3  -5  217.63   11.24
  -2   3  -5  230.23    9.60
  -2   3  -5  224.61    9.50
  -2   3  -5  222.63   10.99
  -2   3  -5  210.40    9.68
   2  -3   5  209.88    9.06
   2  -3   5  196.87   10.15
   2  -3   5  228.58   10.44
   2  -3   5  222.78    9.27
  -3   3  -5  67.652   8.523
  -3   3  -5  72.045   6.507
  -3   3  -5  72.314   6.484
  -3   3  -5  68.566   8.308
   3  -3   5  62.984   5.259
   3  -3   5  71.439   7.422
   3  -3   5  81.536   8.013
   3  -3   5  75.440   7.682
   3  -3   5  68.180   5.549
  -4   3  -5  125.25   12.94
  -4   3  -5  108.55    7.56
  -4   3  -5  105.55    7.63
  -4   3  -5  116.03   11.59
   4  -3   5  111.13   10.25
   4  -3   5  110.85   10.54
   4  -3   5  122.18    7.12
   4  -3   5  116.66    7.02
  -5   3  -5  34.621   9.355
  -5   3  -5  23.660   7.799
   5  -3   5  26.809   6.239
   5  -3   5  32.677   6.768
  -6   3  -5  19.287   7.780
  -6   3  -5  24.521   9.435
   6  -3   5  23.927   6.366
   6  -3   5  9.7983  4.9764
   6   2  -5  2.8498  3.0612
   6   2  -5  4.3779  3.4110
  -6  -2   5  6.2384  5.4736
  -6  -2   5  0.6218  4.7903
   5   2  -5  3.9937  3.0071
   5   2  -5  9.4616  3.3803
  -5  -2   5  4.5630  2.8359
  -5  -2   5  7.5796  5.4688
  -5  -2   5  6.5963  5.2042
  -5  -2   5  11.836   3.725
   4   2  -5  11.341   3.029
   4   2  -5  7.4689  2.7667
  -4  -2   5  7.2798  4.7191
  -4  -2   5  10.102   3.098
  -4  -2   5  6.2643  2.5614
  -4  -2   5  13.639   5.342
  -4  -2   5  7.8447  2.8860
  -4  -2   5  6.6403  2.8381
   3   2  -5  33.453   3.951
   3   2  -5  40.642   5.274
   3   2  -5  44.052   5.218
   3   2  -5  33.937   3.979
   3   2  -5  44.116   5.052
   3   2  -5  43.267   5.050
  -3  -2   5  35.111   4.727
  -3  -2   5  38.475   4.823
  -3  -2   5  39.901   4.833
  -3  -2   5  33.578   3.961
  -3  -2   5  39.384   4.868
  -3  -2   5  38.823   4.292
   2   2  -5  126.73    5.65
   2   2  -5  118.11    6.50
   2   2  -5  127.64    6.06
   2   2  -5  129.67    6.78
   2   2  -5  125.74    5.61
   2   2  -5  141.57    6.45
  -2  -2   5  139.93    6.29
  -2  -2   5  117.95    5.84
  -2  -2   5  130.81    6.68
  -2  -2   5  126.06    5.53
  -2  -2   5  125.28    6.65
  -2  -2   5  122.90    5.58
   1   2  -5  332.26    8.78
   1   2  -5  315.09    8.74
   1   2  -5  319.27    8.35
   1   2  -5  317.07    9.95
   1   2  -5  310.24    8.37
   1   2  -5  329.95   10.09
  -1  -2   5  308.01    9.69
  -1  -2   5  325.67    8.30
  -1  -2   5  324.08    8.70
  -1  -2   5  321.25    8.73
  -1  -2   5  310.15    8.38
   0   2  -5  16.919   2.617
   0   2  -5  17.266   2.557
   0   2  -5  17.913   2.054
   0   2  -5  19.500   2.038
   0   2  -5  14.977   2.460
   0   2  -5  17.974   2.618
   0  -2   5  16.099   2.954
   0  -2   5  16.865   2.548
   0  -2   5  16.236   2.636
   0  -2   5  17.045   2.665
   0  -2   5  13.148   2.784
   0  -2   5  18.910   2.699
  -1   2  -5  66.358   4.546
  -1   2  -5  72.262   4.717
  -1   2  -5  70.326   4.783
  -1   2  -5  81.230   5.579
  -1   2  -5  72.055   5.357
  -1   2  -5  70.248   4.587
  -1   2  -5  72.062   4.743
  -1   2  -5  69.499   4.815
   1  -2   5  74.380   5.153
   1  -2   5  70.111   5.449
   1  -2   5  72.959   5.473
   1  -2   5  77.692   5.187
  -2   2  -5  14.596   4.215
  -2   2  -5  17.877   3.343
  -2   2  -5  17.443   2.890
  -2   2  -5  14.632   2.835
  -2   2  -5  23.570   4.847
  -2   2  -5  22.446   3.576
   2  -2   5  21.260   4.237
   2  -2   5  17.616   2.819
   2  -2   5  17.440   2.825
   2  -2   5  15.297   2.915
   2  -2   5  18.340   4.076
   2  -2   5  11.301   2.622
  -3   2  -5  81.430   5.392
  -3   2  -5  99.129   8.980
  -3   2  -5  89.030   9.078
  -3   2  -5  91.701   5.448
   3  -2   5  82.858   4.937
   3  -2   5  84.418   6.462
   3  -2   5  93.942   8.178
   3  -2   5  80.678   6.257
   3  -2   5  90.257   8.312
   3  -2   5  93.092   5.131
  -4   2  -5  23.080   3.040
  -4   2  -5  26.786   8.047
  -4   2  -5  13.826   2.621
  -4   2  -5  19.431   3.366
  -4   2  -5  19.489   6.843
  -4   2  -5  21.583   3.592
   4  -2   5  21.716   4.708
   4  -2   5  20.405   4.576
  -5   2  -5  55.444  10.964
  -5   2  -5  66.190  12.084
   5  -2   5  75.095   9.127
   5  -2   5  63.680   8.739
  -6   2  -5  15.497   8.431
  -6   2  -5  18.212   7.604
   6  -2   5  9.2949  4.7639
   6  -2   5  10.739   5.067
   6   1  -5  3.7844  3.5334
   6   1  -5  4.5177  3.2973
  -6  -1   5  14.880   4.161
  -6  -1   5  13.252   3.712
  -6  -1   5  10.027   5.827
  -6  -1   5  13.609   6.429
   5   1  -5  109.57    7.82
   5   1  -5  127.29    8.11
  -5  -1   5  137.32    8.43
  -5  -1   5  143.00    8.53
  -5  -1   5  140.89   13.41
  -5  -1   5  128.85   13.38
   4   1  -5  165.78    8.11
   4   1  -5  176.94    8.92
   4   1  -5  185.84    8.38
  -4  -1   5  182.54    8.24
  -4  -1   5  169.31   13.16
  -4  -1   5  181.19    8.93
  -4  -1   5  188.87    9.10
  -4  -1   5  199.36    8.46
   3   1  -5  96.951   5.246
   3   1  -5  102.62    6.11
   3   1  -5  96.090   5.122
   3   1  -5  96.406   6.551
   3   1  -5  103.53    6.22
   3   1  -5  97.619   6.498
  -3  -1   5  112.39    6.65
  -3  -1   5  104.19    6.10
  -3  -1   5  106.29    6.52
  -3  -1   5  96.015   5.116
  -3  -1   5  103.96    5.17
  -3  -1   5  89.230   5.739
   2   1  -5  723.08   16.33
   2   1  -5  722.77   14.38
   2   1  -5  741.24   14.34
   2   1  -5  721.08   16.60
   2   1  -5  712.00   16.72
   2   1  -5  738.30   16.69
  -2  -1   5  723.68   16.25
  -2  -1   5  725.67   16.52
  -2  -1   5  719.85   16.52
  -2  -1   5  726.47   14.04
  -2  -1   5  730.91   16.48
  -2  -1   5  757.58   14.04
   1   1  -5  257.14    7.45
   1   1  -5  257.84    8.17
   1   1  -5  257.85    6.18
   1   1  -5  242.89    6.14
   1   1  -5  266.84    8.25
   1   1  -5  254.24    7.49
  -1  -1   5  252.35    7.32
  -1  -1   5  243.65    7.32
  -1  -1   5  262.94    8.20
  -1  -1   5  245.83    7.99
  -1  -1   5  250.72    6.09
  -1  -1   5  247.99    6.13
   0   1  -5  152.42    5.59
   0   1  -5  140.42    4.75
   0   1  -5  141.23    5.45
   0   1  -5  140.22    4.81
   0   1  -5  138.21    4.90
   0   1  -5  143.23    4.84
   0   1  -5  138.31    4.81
   0   1  -5  150.14    4.87
   0  -1   5  151.47    5.53
   0  -1   5  149.22    5.59
   0  -1   5  152.31    6.47
  -1   1  -5  276.39   10.20
  -1   1  -5  275.59    8.24
  -1   1  -5  257.80    6.99
  -1   1  -5  255.19   10.22
  -1   1  -5  255.33    6.86
  -1   1  -5  262.74    8.08
   1  -1   5  270.85   10.23
   1  -1   5  251.63    7.91
   1  -1   5  250.41    7.48
   1  -1   5  260.77   10.28
   1  -1   5  264.08    7.55
   1  -1   5  270.47    8.21
  -2   1  -5  153.21    7.01
  -2   1  -5  147.48    9.00
  -2   1  -5  158.23    7.18
  -2   1  -5  147.66    9.43
  -2   1  -5  154.31    5.32
  -2   1  -5  148.16    5.20
   2  -1   5  148.67    6.93
   2  -1   5  149.33    8.89
   2  -1   5  148.23    5.21
   2  -1   5  137.54    5.13
   2  -1   5  143.63    8.72
   2  -1   5  140.82    6.94
  -3   1  -5  93.212   9.261
  -3   1  -5  89.089   4.139
  -3   1  -5  99.479   7.610
  -3   1  -5  90.357   4.227
  -3   1  -5  89.544   6.377
  -3   1  -5  80.571   8.146
   3  -1   5  91.485   3.984
   3  -1   5  89.967   6.422
   3  -1   5  98.363   6.570
   3  -1   5  92.797   8.184
   3  -1   5  87.932   3.918
   3  -1   5  95.101   8.510
  -4   1  -5  164.08   13.73
  -4   1  -5  139.13    4.71
  -4   1  -5  137.42    5.39
  -4   1  -5  151.68    5.52
  -4   1  -5  144.14    4.85
  -4   1  -5  134.71   12.20
   4  -1   5  146.20    8.97
   4  -1   5  154.74    9.43
  -5   1  -5  85.333  13.100
  -5   1  -5  84.077  12.542
   5  -1   5  80.512   8.998
   5  -1   5  87.954   9.627
  -6   1  -5  18.443   8.289
  -6   1  -5  27.961   9.240
   6  -1   5  14.513   5.363
   6  -1   5  14.989   5.213
   6   0  -5  10.173   3.820
   6   0  -5  6.4073  3.4002
  -6   0   5  11.484   3.928
  -6   0   5  10.979   3.816
  -6   0   5  12.686   6.588
  -6   0   5  10.709   6.137
   5   0  -5  28.347   4.798
   5   0  -5  29.746   4.748
  -5   0   5  32.545   8.347
  -5   0   5  24.876   4.567
  -5   0   5  29.204   7.907
  -5   0   5  30.741   4.900
   4   0  -5  40.106   4.611
   4   0  -5  43.612   4.859
   4   0  -5  42.776   5.240
   4   0  -5  34.187   5.468
   4   0  -5  38.360   5.003
  -4   0   5  39.189   4.896
  -4   0   5  40.620   4.632
  -4   0   5  43.656   5.273
  -4   0   5  46.152   4.887
   3   0  -5  80.380   6.002
   3   0  -5  74.172   4.189
   3   0  -5  70.818   5.154
   3   0  -5  70.936   5.100
   3   0  -5  72.238   4.285
   3   0  -5  82.661   7.522
  -3   0   5  65.961   4.996
  -3   0   5  73.343   4.230
  -3   0   5  70.187   5.533
  -3   0   5  68.533   4.144
  -3   0   5  77.489   7.497
  -3   0   5  68.244   4.999
   2   0  -5  271.20    9.06
   2   0  -5  250.97    6.34
   2   0  -5  254.51    8.97
   2   0  -5  247.40    8.59
   2   0  -5  258.19    8.59
   2   0  -5  252.47    6.39
  -2   0   5  246.49    8.72
  -2   0   5  252.65    8.68
  -2   0   5  254.92    8.63
  -2   0   5  265.06    6.26
  -2   0   5  265.06    8.89
   1   0  -5 1000.71   14.35
   1   0  -5 1016.55   18.89
   1   0  -5 1012.13   18.38
   1   0  -5  988.89   18.49
   1   0  -5  989.02   18.53
   1   0  -5 1008.65   14.19
  -1   0   5  984.70   14.07
  -1   0   5  966.94   18.07
  -1   0   5  970.30   18.61
  -1   0   5  990.23   18.44
  -1   0   5  981.78   13.87
  -1   0   5  990.37   18.52
   0   0  -5  339.90    8.22
   0   0  -5  352.25    8.29
   0   0  -5  343.65    8.16
   0   0  -5  330.16    6.70
   0   0  -5  329.00    8.15
   0   0  -5  326.38    6.77
   0   0   5  343.27    8.23
   0   0   5  334.40    6.73
   0   0   5  326.63    8.02
   0   0   5  348.20    8.38
   0   0   5  335.62    6.81
  -1   0  -5  297.84   11.15
  -1   0  -5  301.39   11.54
  -1   0  -5  294.76    6.44
  -1   0  -5  291.79    6.49
  -1   0  -5  299.98    8.12
  -1   0  -5  290.66    7.94
   1   0   5  299.80   11.21
   1   0   5  287.67    6.37
   1   0   5  289.05    6.46
   1   0   5  297.39    8.09
   1   0   5  299.03   11.49
   1   0   5  299.67    8.18
  -2   0  -5  70.099   7.086
  -2   0  -5  70.754   4.611
  -2   0  -5  62.243   2.052
  -2   0  -5  72.156   6.555
  -2   0  -5  66.748   2.049
  -2   0  -5  64.337   4.484
   2   0   5  68.282   2.276
   2   0   5  70.917   4.753
   2   0   5  70.744   6.502
   2   0   5  79.736   4.956
   2   0   5  68.685   2.252
   2   0   5  73.476   6.514
  -3   0  -5  116.54   10.09
  -3   0  -5  116.35    7.02
  -3   0  -5  110.71    6.78
  -3   0  -5  98.092   9.120
   3   0   5  118.72    9.06
   3   0   5  98.505   6.533
   3   0   5  100.62    8.98
   3   0   5  116.26    7.00
  -4   0  -5  24.769   6.875
  -4   0  -5  30.792   7.688
   4   0   5  28.362   5.207
   4   0   5  24.858   4.773
  -5   0  -5  50.388  10.527
  -5   0  -5  53.599  10.576
   5   0   5  42.291   6.733
   5   0   5  45.470   7.178
  -6   0  -5  30.077   9.388
  -6   0  -5  36.388  10.046
   6   0   5  25.451   6.442
   6   0   5  10.863   4.883
   6  -1  -5  10.093   3.876
   6  -1  -5  9.6509  3.8883
  -6   1   5  13.760   4.079
  -6   1   5  14.604   6.987
  -6   1   5  8.2798  3.5091
  -6   1   5  18.229   7.651
   5  -1  -5  22.307   4.272
   5  -1  -5  29.164   4.893
  -5   1   5  22.975   7.184
  -5   1   5  23.678   4.646
  -5   1   5  28.084   4.875
  -5   1   5  20.360   7.105
   4  -1  -5  79.272   7.904
   4  -1  -5  92.785   6.026
   4  -1  -5  86.144   8.250
   4  -1  -5  121.07    7.78
   4  -1  -5  107.94    6.20
  -4   1   5  98.672   6.137
  -4   1   5  91.887   6.608
  -4   1   5  102.81    6.94
  -4   1   5  96.972   6.041
   3  -1  -5  83.341   5.674
   3  -1  -5  86.661   4.618
   3  -1  -5  100.36    6.68
   3  -1  -5  84.430   5.726
   3  -1  -5  83.659   4.669
   3  -1  -5  86.845   6.235
  -3   1   5  78.735   5.432
  -3   1   5  80.419   4.472
  -3   1   5  89.199   4.684
  -3   1   5  87.067   5.744
  -3   1   5  84.520   5.978
   2  -1  -5  117.54    4.18
   2  -1  -5  123.21    6.12
   2  -1  -5  114.49    6.10
   2  -1  -5  121.16    6.16
   2  -1  -5  116.98    4.09
   2  -1  -5  110.24    5.82
  -2   1   5  114.42    5.96
  -2   1   5  108.60    5.68
  -2   1   5  116.35    4.07
  -2   1   5  111.81    4.00
  -2   1   5  110.96    5.80
  -2   1   5  108.76    5.73
   1  -1  -5 1004.82   18.89
   1  -1  -5 1000.03   18.98
   1  -1  -5 1031.38   18.78
  -1   1   5 1028.73   18.99
  -1   1   5 1036.42   19.24
  -1   1   5  998.16   18.56
  -1   1   5  994.27   14.78
  -1   1   5  999.41   14.33
  -1   1   5  995.21   14.61
  -1   1   5 1021.18   14.56
  -1   1   5 1025.97   19.37
   0  -1  -5  67.456   3.558
   0  -1  -5  67.667   2.666
   0  -1  -5  68.679   3.649
   0  -1  -5  69.211   3.577
   0  -1  -5  71.814   3.741
   0  -1  -5  71.680   2.665
   0   1   5  70.649   3.635
   0   1   5  67.363   2.638
   0   1   5  62.748   2.598
   0   1   5  67.109   3.568
   0   1   5  63.251   3.413
  -1  -1  -5  215.51    6.70
  -1  -1  -5  217.22    5.38
  -1  -1  -5  211.04    9.29
  -1  -1  -5  227.65    9.79
  -1  -1  -5  227.11    6.87
   1   1   5  218.85    5.35
   1   1   5  227.89   10.20
   1   1   5  222.70    6.80
   1   1   5  222.47    6.88
   1   1   5  208.14    9.61
   1   1   5  218.48    5.39
  -2  -1  -5  160.81    6.99
  -2  -1  -5  170.67   10.22
  -2  -1  -5  179.73   10.04
  -2  -1  -5  168.77    7.15
   2   1   5  163.76    7.00
   2   1   5  166.77    7.12
   2   1   5  140.79    9.12
   2   1   5  171.61    9.41
  -3  -1  -5  153.94    7.98
  -3  -1  -5  148.67   11.76
  -3  -1  -5  142.72   11.21
  -3  -1  -5  165.92    8.16
   3   1   5  159.21   10.64
   3   1   5  160.01   10.94
   3   1   5  154.16    7.94
   3   1   5  162.58    8.19
  -4  -1  -5  37.662   7.916
  -4  -1  -5  49.518   8.925
   4   1   5  41.905   5.849
   4   1   5  41.270   5.816
  -5  -1  -5  91.779  13.415
  -5  -1  -5  84.008  12.837
   5   1   5  83.157   8.663
   5   1   5  94.195   9.536
  -6  -1  -5  16.607   7.927
  -6  -1  -5  10.742   6.990
   6   1   5  12.031   5.023
   6   1   5 -0.9745  3.5903
   6  -2  -5  8.4114  4.0054
   6  -2  -5  2.3436  3.4409
  -6   2   5  12.333   4.245
  -6   2   5  17.930   7.519
  -6   2   5  7.0310  3.7195
  -6   2   5  17.976   6.937
   5  -2  -5  59.806   6.767
   5  -2  -5  61.154   6.822
  -5   2   5  71.789  11.883
  -5   2   5  45.592   6.140
  -5   2   5  67.470  11.114
  -5   2   5  66.386   7.354
   4  -2  -5  21.672   4.898
   4  -2  -5  23.364   3.777
   4  -2  -5  24.502   3.948
  -4   2   5  18.806   3.973
  -4   2   5  17.948   3.322
  -4   2   5  20.606   4.100
  -4   2   5  17.305   3.428
   3  -2  -5  85.270   6.337
   3  -2  -5  69.024   6.849
  -3   2   5  82.225   5.944
  -3   2   5  93.338   5.125
  -3   2   5  86.692   5.020
  -3   2   5  87.502   6.424
  -3   2   5  75.073   5.739
  -3   2   5  79.012   5.800
  -3   2   5  88.156   6.339
   2  -2  -5  39.411   4.340
   2  -2  -5  33.287   3.921
  -2   2   5  30.861   2.897
  -2   2   5  35.037   3.150
  -2   2   5  28.194   3.485
  -2   2   5  33.903   4.351
  -2   2   5  29.166   2.849
  -2   2   5  32.188   4.208
  -2   2   5  28.931   3.866
  -2   2   5  31.954   2.947
  -2   2   5  39.459   4.075
  -2   2   5  29.924   4.035
   1  -2  -5  738.31   15.10
   1  -2  -5  713.53   12.67
   1  -2  -5  707.10   12.86
   1  -2  -5  687.23   14.62
  -1   2   5  707.22   12.88
  -1   2   5  732.74   16.10
  -1   2   5  692.27   16.62
  -1   2   5  718.58   14.98
  -1   2   5  698.69   12.61
  -1   2   5  703.40   15.77
  -1   2   5  711.21   16.78
  -1   2   5  714.07   14.68
   0  -2  -5  34.781   3.059
   0  -2  -5  33.032   3.106
   0  -2  -5  29.655   2.572
   0  -2  -5  33.611   2.533
   0   2   5  31.246   3.187
   0   2   5  26.201   2.972
   0   2   5  30.395   2.387
   0   2   5  28.749   3.078
   0   2   5  30.303   3.705
   0   2   5  29.846   3.167
   0   2   5  31.163   2.340
  -1  -2  -5  97.912   4.753
  -1  -2  -5  92.126   4.312
  -1  -2  -5  90.997   4.286
  -1  -2  -5  90.138   6.194
  -1  -2  -5  90.104   6.062
  -1  -2  -5  95.625   4.655
   1   2   5  94.233   4.824
   1   2   5  86.183   4.174
   1   2   5  92.531   4.746
   1   2   5  99.432   6.834
   1   2   5  90.942   6.842
   1   2   5  90.630   4.243
  -2  -2  -5  143.77    9.61
  -2  -2  -5  154.04    7.21
  -2  -2  -5  162.11   10.33
  -2  -2  -5  153.55    4.83
  -2  -2  -5  155.13    4.86
  -2  -2  -5  154.03    7.18
   2   2   5  143.10    6.80
   2   2   5  147.26    4.89
   2   2   5  154.07    4.91
   2   2   5  150.97    9.22
   2   2   5  159.25    7.28
   2   2   5  157.01    9.58
  -3  -2  -5  71.038   7.197
  -3  -2  -5  74.233   8.954
  -3  -2  -5  89.280   8.860
  -3  -2  -5  74.205   6.761
  -3  -2  -5  69.800   2.554
   3   2   5  73.963   7.536
   3   2   5  75.857   5.952
   3   2   5  69.360   6.573
   3   2   5  76.219   2.429
   3   2   5  77.503   7.531
   3   2   5  75.493   2.433
  -4  -2  -5  71.738  10.297
  -4  -2  -5  93.245  11.462
   4   2   5  94.980   8.780
   4   2   5  80.744   8.135
  -5  -2  -5  141.51   16.34
  -5  -2  -5  119.36   15.11
   5   2   5  129.86    9.80
   5   2   5  121.03    9.66
  -6  -2  -5  88.721  14.785
  -6  -2  -5  79.946  13.875
   6   2   5  87.631  10.699
   6   2   5  71.841   9.423
  -6   3   5  30.967   6.108
  -6   3   5  15.280   4.678
  -6   3   5  33.753   9.308
  -6   3   5  39.186   9.985
  -5   3   5  12.608   3.747
  -5   3   5  0.1523  4.3155
  -5   3   5  2.8025  2.8633
  -5   3   5  9.0578  3.6918
  -5   3   5  10.785   6.154
  -5   3   5  8.1407  3.7493
  -4   3   5  162.84    8.59
  -4   3   5  140.74    8.90
  -4   3   5  134.87    8.69
  -4   3   5  155.51    8.28
  -4   3   5  145.80    8.10
  -4   3   5  153.50    8.29
   3  -3  -5  95.160   6.707
   3  -3  -5  101.89    6.84
  -3   3   5  105.49    7.71
  -3   3   5  110.60    6.17
  -3   3   5  114.06    6.28
  -3   3   5  106.05    5.95
  -3   3   5  111.57    6.20
  -3   3   5  96.838   6.844
  -3   3   5  106.95    7.16
   2  -3  -5  21.990   3.372
   2  -3  -5  25.140   3.560
  -2   3   5  21.249   3.023
  -2   3   5  23.261   3.488
  -2   3   5  27.890   4.333
  -2   3   5  16.645   2.693
  -2   3   5  20.419   2.872
  -2   3   5  22.726   3.810
  -2   3   5  21.222   3.220
  -2   3   5  21.649   3.962
  -2   3   5  19.383   3.259
  -2   3   5  21.037   2.919
   1  -3  -5  848.76   16.86
   1  -3  -5  844.40   17.03
   1  -3  -5  855.56   16.51
   1  -3  -5  835.51   16.68
  -1   3   5  797.16   18.86
  -1   3   5  861.68   17.14
  -1   3   5  859.01   16.57
  -1   3   5  814.98   16.65
  -1   3   5  859.31   20.33
  -1   3   5  870.42   20.48
  -1   3   5  854.52   16.77
   0  -3  -5  33.195   3.098
   0  -3  -5  32.760   4.016
   0  -3  -5  35.386   3.353
   0  -3  -5  32.441   3.041
   0  -3  -5  34.569   3.353
   0  -3  -5  44.881   4.526
   0   3   5  32.299   3.249
   0   3   5  34.609   3.351
   0   3   5  42.088   3.980
   0   3   5  27.240   3.398
   0   3   5  33.146   3.987
   0   3   5  31.512   3.767
  -1  -3  -5  411.18   13.46
  -1  -3  -5  400.93   11.34
  -1  -3  -5  412.20   11.39
  -1  -3  -5  399.12   11.22
  -1  -3  -5  406.77   13.73
  -1  -3  -5  415.25   11.29
   1   3   5  401.63   11.31
   1   3   5  388.94   10.98
   1   3   5  417.27   11.50
   1   3   5  412.46   14.00
   1   3   5  407.95   11.26
   1   3   5  401.88   14.18
  -2  -3  -5  463.74   11.57
  -2  -3  -5  457.82   13.46
  -2  -3  -5  429.11   17.11
  -2  -3  -5  414.87   17.60
  -2  -3  -5  461.14   13.36
  -2  -3  -5  481.25   11.78
   2   3   5  484.60   17.21
   2   3   5  436.70   13.41
   2   3   5  441.54   11.57
   2   3   5  451.21   13.45
   2   3   5  470.89   16.54
   2   3   5  440.86   11.45
  -3  -3  -5  304.93   15.86
  -3  -3  -5  291.50    8.35
  -3  -3  -5  301.98   15.29
  -3  -3  -5  287.44    8.34
   3   3   5  280.78   11.56
   3   3   5  279.94   11.51
   3   3   5  277.23   14.51
   3   3   5  293.98   14.45
  -4  -3  -5  113.51    4.69
  -4  -3  -5  102.34   12.25
  -4  -3  -5  131.60   12.88
  -4  -3  -5  108.81    4.63
   4   3   5  120.50    8.82
   4   3   5  111.42    8.31
   4   3   5  112.87    4.28
   4   3   5  115.41    4.34
  -5  -3  -5  7.2134  7.9409
  -5  -3  -5  9.6326  7.8280
   5   3   5  19.030   4.945
   5   3   5  16.537   5.158
  -6  -3  -5  4.8745  6.6839
  -6  -3  -5  14.832   8.038
   6   3   5  7.5323  4.4158
   6   3   5  7.6856  4.4815
  -5   4   5  63.722  11.154
  -5   4   5  65.897  11.108
  -5   4   5  71.823   7.998
  -5   4   5  54.708   7.721
  -5   4   5  58.268   7.473
  -5   4   5  64.717   8.260
  -4   4   5  14.312   3.766
  -4   4   5  10.658   5.441
  -4   4   5  15.426   4.193
  -4   4   5  17.497   5.741
  -4   4   5  16.147   4.329
  -4   4   5  11.715   3.731
   3  -4  -5  59.904   6.317
   3  -4  -5  59.279   6.337
  -3   4   5  45.021   5.962
  -3   4   5  53.606   6.687
  -3   4   5  49.321   5.327
  -3   4   5  63.567   6.176
  -3   4   5  67.117   6.437
  -3   4   5  49.852   5.496
   2  -4  -5  27.587   3.992
   2  -4  -5  19.786   3.335
  -2   4   5  21.010   3.351
  -2   4   5  25.406   3.655
  -2   4   5  21.708   3.529
  -2   4   5  25.587   3.752
  -2   4   5  27.057   3.781
  -2   4   5  20.048   3.850
  -2   4   5  23.182   3.455
  -2   4   5  21.138   3.961
   1  -4  -5  274.14    8.41
   1  -4  -5  254.95   11.05
   1  -4  -5  267.18   11.13
   1  -4  -5  284.62    9.47
   1  -4  -5  290.18    9.74
   1  -4  -5  274.71    8.55
  -1   4   5  272.29    9.24
  -1   4   5  283.36    9.54
  -1   4   5  264.47   11.18
  -1   4   5  292.53    8.67
  -1   4   5  275.15    8.59
   0  -4  -5  71.706   3.833
   0  -4  -5  74.258   3.974
   0  -4  -5  63.222   5.358
   0  -4  -5  66.315   4.779
   0  -4  -5  69.740   4.773
   0  -4  -5  69.170   5.505
   0   4   5  77.221   5.798
   0   4   5  59.940   4.615
   0   4   5  71.766   5.371
   0   4   5  76.612   6.002
   0   4   5  67.888   5.127
   0   4   5  72.306   4.935
  -1  -4  -5  571.54   15.56
  -1  -4  -5  579.04   15.13
  -1  -4  -5  559.95   15.44
  -1  -4  -5  543.15   16.46
  -1  -4  -5  553.05   15.04
  -1  -4  -5  546.18   16.88
   1   4   5  548.78   16.77
   1   4   5  557.43   15.51
   1   4   5  562.52   14.87
   1   4   5  558.41   17.36
   1   4   5  554.09   15.54
   1   4   5  523.72   14.61
  -2  -4  -5  2.7428  1.8884
  -2  -4  -5  2.5777  3.9857
  -2  -4  -5  2.7550  4.0778
  -2  -4  -5  3.1912  2.1379
  -2  -4  -5  3.3915  2.0361
   2   4   5  5.1927  2.9062
   2   4   5  2.5923  2.1775
   2   4   5  5.2546  2.8593
   2   4   5  0.9889  2.2062
   2   4   5  4.1825  2.2559
   2   4   5  0.9613  2.2587
  -3  -4  -5  60.469   8.841
  -3  -4  -5  60.541   4.830
  -3  -4  -5  55.631   4.657
  -3  -4  -5  58.937   8.870
   3   4   5  51.502   6.158
   3   4   5  68.558   5.240
   3   4   5  58.570   6.464
   3   4   5  70.455   8.749
   3   4   5  55.809   5.147
   3   4   5  60.441   7.846
  -4  -4  -5  47.993   9.300
  -4  -4  -5  52.136   9.577
  -4  -4  -5  57.187   4.702
  -4  -4  -5  60.893   4.738
   4   4   5  55.130   4.172
   4   4   5  75.636   8.719
   4   4   5  71.078   8.240
   4   4   5  58.727   4.295
  -5  -4  -5  33.369  10.054
  -5  -4  -5  43.131  10.872
   5   4   5  68.076   9.035
   5   4   5  64.001   8.820
  -6  -4  -5  39.344  10.663
  -6  -4  -5  27.760  10.041
   6   4   5  51.045   8.411
   6   4   5  47.791   8.006
  -5   5   5  17.387   4.665
  -5   5   5  4.1542  3.4807
  -5   5   5  7.7694  4.1803
  -5   5   5  12.318   5.469
  -5   5   5  9.3142  4.2110
  -5   5   5  19.929   6.894
  -4   5   5  27.560   5.825
  -4   5   5  33.526   5.728
  -4   5   5  31.578   7.330
  -4   5   5  26.571   6.913
  -4   5   5  27.781   5.816
  -4   5   5  27.023   5.487
   3  -5  -5  148.65    8.46
   3  -5  -5  163.81    8.76
  -3   5   5  142.09    8.53
  -3   5   5  153.74    8.79
  -3   5   5  131.46    9.31
  -3   5   5  149.97   10.11
   2  -5  -5  4.9904  3.0458
   2  -5  -5  1.2481  1.9369
   2  -5  -5 -0.0163  2.6491
   2  -5  -5 -0.1147  1.6798
  -2   5   5  0.6476  1.6330
  -2   5   5  2.1422  2.0895
  -2   5   5  -2.297   1.527
  -2   5   5  0.9433  1.5888
   1  -5  -5  106.65    5.26
   1  -5  -5  104.85    6.52
   1  -5  -5  108.03    5.28
   1  -5  -5  113.94    8.20
   1  -5  -5  101.42    7.90
   1  -5  -5  103.76    6.63
  -1   5   5  112.98    6.73
  -1   5   5  95.143   6.426
  -1   5   5  102.91    5.18
  -1   5   5  90.421   4.923
   0  -5  -5  21.146   4.141
   0  -5  -5  27.465   4.737
   0  -5  -5  22.090   3.771
   0  -5  -5  29.865   3.105
   0  -5  -5  32.185   4.485
   0  -5  -5  22.959   2.695
   0   5   5  20.600   3.936
   0   5   5  22.120   3.869
   0   5   5  20.655   3.789
   0   5   5  20.598   3.828
  -1  -5  -5  60.048   3.985
  -1  -5  -5  55.116   3.844
  -1  -5  -5  44.280   5.531
  -1  -5  -5  46.534   5.552
   1   5   5  49.117   5.575
   1   5   5  52.756   5.441
   1   5   5  58.367   6.186
   1   5   5  67.945   6.784
   1   5   5  50.392   5.886
   1   5   5  58.735   6.718
  -2  -5  -5  23.938   4.161
  -2  -5  -5  25.286   5.351
  -2  -5  -5  25.426   5.303
  -2  -5  -5  23.231   4.086
   2   5   5  32.784   5.308
   2   5   5  16.643   3.866
   2   5   5  24.473   4.451
   2   5   5  27.870   4.987
   2   5   5  23.154   4.379
   2   5   5  28.175   4.694
  -3  -5  -5  160.17   16.64
  -3  -5  -5  196.67    9.60
  -3  -5  -5  195.40    9.68
  -3  -5  -5  188.36   16.61
   3   5   5  206.88   10.77
   3   5   5  180.29   10.60
   3   5   5  228.52   11.21
   3   5   5  189.59   10.83
   3   5   5  208.22   12.63
  -4  -5  -5  28.176   4.395
  -4  -5  -5  14.546   7.345
  -4  -5  -5  21.565   7.753
  -4  -5  -5  20.185   3.917
   4   5   5  21.068   3.751
   4   5   5  18.195   4.784
   4   5   5  21.159   3.599
   4   5   5  17.732   4.654
  -5  -5  -5  76.695  12.932
  -5  -5  -5  86.459  13.305
   5   5   5  70.278   9.494
   5   5   5  84.807  10.331
  -6  -5  -5  -5.016   6.573
  -6  -5  -5  6.5242  7.4938
  -4   6   5  6.2935  4.5909
  -4   6   5  1.2941  2.9149
  -4   6   5  0.2384  2.9219
  -4   6   5  -2.286   2.693
  -4   6   5  1.3421  2.9286
  -4   6   5  8.4693  5.1752
  -3   6   5  33.056   5.624
  -3   6   5  37.593   6.430
  -3   6   5  30.651   6.467
  -3   6   5  43.662   6.414
  -3   6   5  30.897   6.162
   2  -6  -5  3.2203  2.1667
   2  -6  -5  -3.520   2.552
   2  -6  -5 -0.7290  3.0286
   2  -6  -5  5.5401  2.2962
  -2   6   5  1.1489  2.4683
  -2   6   5  2.8752  2.0721
  -2   6   5  1.8440  2.6041
  -2   6   5  0.9777  2.0349
   1  -6  -5  15.196   2.492
   1  -6  -5  11.310   4.129
   1  -6  -5  17.378   4.731
   1  -6  -5  15.491   2.637
  -1   6   5  8.6761  3.0648
  -1   6   5  10.724   3.330
   0  -6  -5  19.845   2.552
   0  -6  -5  13.450   4.086
   0  -6  -5  16.508   4.478
   0  -6  -5  17.336   2.379
   0   6   5  9.9031  3.8399
   0   6   5  11.185   3.380
   0   6   5  11.780   3.910
   0   6   5  13.230   3.519
  -1  -6  -5  35.904   5.636
  -1  -6  -5  37.067   3.605
  -1  -6  -5  36.738   5.799
  -1  -6  -5  38.873   3.779
   1   6   5  33.188   4.662
   1   6   5  34.872   5.209
   1   6   5  33.051   5.125
   1   6   5  37.151   4.852
  -2  -6  -5  15.980   4.130
  -2  -6  -5  4.2819  3.7414
  -2  -6  -5  10.290   3.650
  -2  -6  -5  12.179   4.237
   2   6   5  9.8947  3.4878
   2   6   5  15.209   4.058
   2   6   5  22.932   4.526
   2   6   5  10.373   3.367
  -3  -6  -5  53.477   9.050
  -3  -6  -5  48.175   8.991
  -3  -6  -5  48.214   6.321
  -3  -6  -5  51.257   6.556
   3   6   5  53.302   7.315
   3   6   5  45.296   6.987
   3   6   5  54.697   7.734
  -4  -6  -5  38.796  11.310
  -4  -6  -5  37.239   5.928
  -4  -6  -5  33.276   5.432
  -4  -6  -5  29.540  10.764
   4   6   5  37.880   6.721
   4   6   5  32.276   6.320
  -5  -6  -5  4.1291  7.4595
  -5  -6  -5  -7.874   6.777
   5   6   5  2.1001  3.9779
   5   6   5  -1.299   3.496
  -4   7   5  6.3410  4.1205
  -4   7   5  1.2895  3.8475
  -4   7   5  2.7936  4.2971
  -4   7   5  1.7564  4.3453
  -3   7   5  23.634   6.208
  -3   7   5  7.5957  4.0767
  -3   7   5  10.757   4.304
   2  -7  -5  0.3356  3.1736
   2  -7  -5  2.4743  3.2659
  -2   7   5  1.1154  2.7471
  -2   7   5  5.9542  3.2392
   1  -7  -5  9.9400  4.1239
   1  -7  -5  7.6364  3.9891
   1  -7  -5  8.0944  2.1383
   1  -7  -5  5.0229  1.8367
  -1   7   5  3.1996  3.1160
  -1   7   5  4.5448  3.3313
   0  -7  -5  22.279   2.541
   0  -7  -5  18.169   2.410
   0  -7  -5  16.881   4.982
   0  -7  -5  15.407   5.002
   0   7   5  10.915   3.528
   0   7   5  18.877   4.597
  -1  -7  -5  35.625   3.338
  -1  -7  -5  31.176   6.354
  -1  -7  -5  39.592   6.747
  -1  -7  -5  29.156   3.181
   1   7   5  28.549   5.433
   1   7   5  23.476   4.901
  -2  -7  -5  20.202   5.161
  -2  -7  -5  10.798   4.227
   2   7   5  10.459   4.158
   2   7   5  20.596   5.189
  -3  -7  -5  25.985   5.631
  -3  -7  -5  26.887   6.972
  -3  -7  -5  35.348   6.239
  -3  -7  -5  17.744   6.365
   3   7   5  34.882   6.511
   3   7   5  29.420   6.075
  -4  -7  -5  1.9141  8.0271
  -4  -7  -5  7.8578  4.3491
  -4  -7  -5 -0.1558  3.4362
  -4  -7  -5  1.0732  7.9354
   4   7   5  8.9961  4.5090
   4   7   5  8.3544  4.4482
  -5  -7  -5  11.960  11.334
  -3   8   5  14.090   4.985
  -3   8   5  15.351   5.299
   2  -8  -5  27.176   7.043
   2  -8  -5  22.879   6.501
  -2   8   5  15.992   5.533
  -2   8   5  12.183   4.745
   1  -8  -5  35.066   7.380
   1  -8  -5  39.027   7.829
  -1   8   5  21.797   5.207
  -1   8   5  24.347   5.464
   0  -8  -5  5.0608  4.2181
   0  -8  -5  6.0351  4.1358
   0   8   5  2.1765  3.0190
   0   8   5  6.1495  3.5884
  -1  -8  -5  8.5036  4.8814
  -1  -8  -5  10.034   4.554
   1   8   5  8.3615  4.2155
   1   8   5  13.008   4.715
  -2  -8  -5  5.2147  4.1275
  -2  -8  -5  4.8667  4.3728
   2   8   5  3.1937  3.5462
   2   8   5  5.6739  3.7739
  -3  -8  -5  19.042   5.646
  -3  -8  -5  16.211   5.442
   3   8   5  7.8117  4.2516
  -4  -8  -5  22.280   5.723
  -4  -8  -5  17.026   5.780
   1  -9  -5  7.1930  4.8243
  -1   9   5  -1.054   3.504
  -1   9   5  1.6797  3.4901
   0  -9  -5  1.8098  4.4185
   0  -9  -5  2.5239  4.6369
   0   9   5  4.7195  3.7527
   0   9   5  5.7882  4.0752
  -1  -9  -5  15.652   5.917
  -1  -9  -5  3.6295  4.4984
   1   9   5  16.534   5.619
   1   9   5  16.090   5.241
  -2  -9  -5  2.2402  4.4075
  -2  -9  -5  -1.146   4.392
   2   9   5  0.5833  3.7204
   3   8  -6  18.216   6.100
   3   8  -6  19.424   6.678
  -3  -8   6  16.525   7.051
   2   8  -6  32.279   7.018
   2   8  -6  53.720   8.503
  -2  -8   6  36.232   8.907
  -2  -8   6  37.850   9.155
   1   8  -6  94.552  11.029
   1   8  -6  95.850  11.175
  -1  -8   6  81.070  11.810
  -1  -8   6  77.690  11.237
   0   8  -6  1.6548  3.9555
   0   8  -6  3.1980  4.2067
   0  -8   6  -2.155   4.903
   0  -8   6  2.2293  4.9814
  -1   8  -6  38.549   7.896
  -1   8  -6  21.891   6.506
   1  -8   6  36.429   8.335
   1  -8   6  23.586   7.173
   2  -8   6  4.8811  4.6970
   2  -8   6  0.3041  4.3220
  -4  -7   6  -3.534   4.850
  -4  -7   6  -2.120   5.504
   3   7  -6  59.063   8.416
   3   7  -6  44.977   7.672
  -3  -7   6  44.991   9.266
  -3  -7   6  48.757   8.916
   2   7  -6  104.00   10.64
   2   7  -6  101.86   10.53
  -2  -7   6  97.569  12.115
  -2  -7   6  90.188  11.464
   1   7  -6  62.194   8.479
   1   7  -6  73.382   9.249
  -1  -7   6  56.868   9.029
  -1  -7   6  79.869  10.384
   0   7  -6  33.060   6.387
   0   7  -6  37.905   7.048
   0  -7   6  32.400   7.354
   0  -7   6  31.450   7.207
  -1   7  -6  19.635   5.331
  -1   7  -6  14.106   5.019
   1  -7   6  25.359   6.671
   1  -7   6  9.7464  5.2829
  -2   7  -6  0.3281  3.1139
  -2   7  -6  -2.399   3.008
   2  -7   6  1.7034  4.4261
   2  -7   6  6.1549  4.4083
  -3   7  -6  -2.412   2.876
  -3   7  -6  0.8430  3.4977
   3  -7   6  1.8877  3.9993
   3  -7   6  0.6356  3.9244
   4   6  -6  3.8610  3.7904
   4   6  -6  13.569   4.526
  -4  -6   6  7.6305  4.1996
  -4  -6   6 -0.6082  5.0446
  -4  -6   6  13.577   4.876
  -4  -6   6  1.4636  5.2429
   3   6  -6  58.231   7.476
   3   6  -6  68.049   8.034
  -3  -6   6  58.372   9.153
  -3  -6   6  73.359  10.147
  -3  -6   6  52.055   7.450
  -3  -6   6  59.975   7.796
   2   6  -6  29.002   5.601
   2   6  -6  33.473   6.024
  -2  -6   6  25.535   6.983
  -2  -6   6  33.517   7.235
  -2  -6   6  32.174   4.803
  -2  -6   6  28.386   4.534
   1   6  -6  123.51    9.21
   1   6  -6  88.683   9.015
  -1  -6   6  98.165  10.173
  -1  -6   6  103.37   10.66
   0   6  -6  13.250   4.275
   0   6  -6  6.3589  3.4267
   0  -6   6  11.453   4.845
   0  -6   6  13.354   5.203
  -1   6  -6  137.61    9.85
  -1   6  -6  132.37    9.58
   1  -6   6  139.07   11.03
   1  -6   6  145.28   11.19
  -2   6  -6  -1.429   2.538
  -2   6  -6  -1.308   2.246
   2  -6   6  -3.424   2.873
   2  -6   6  1.7574  3.5542
  -3   6  -6  8.8394  4.1994
  -3   6  -6  14.154   5.202
   3  -6   6  23.230   5.706
   3  -6   6  13.690   5.015
  -4   6  -6  -2.830   3.571
  -4   6  -6  7.3712  4.6919
   4  -6   6  -2.794   3.115
   4  -6   6  0.9434  3.4923
   5   5  -6  2.8410  3.3389
   5   5  -6  2.9083  3.2658
  -5  -5   6  13.140   5.439
  -5  -5   6  -1.551   5.172
  -5  -5   6  -5.781   4.579
  -5  -5   6  8.5775  4.7812
   4   5  -6  22.160   4.880
   4   5  -6  16.187   4.573
  -4  -5   6  20.952   6.776
  -4  -5   6  13.376   5.170
  -4  -5   6  28.365   6.690
  -4  -5   6  30.776   7.256
   3   5  -6  15.344   4.149
   3   5  -6  16.639   4.236
  -3  -5   6  18.114   4.835
  -3  -5   6  10.900   4.206
  -3  -5   6  19.305   3.995
  -3  -5   6  18.713   6.018
  -3  -5   6  13.576   5.433
   2   5  -6  206.92   10.24
   2   5  -6  191.81   10.10
  -2  -5   6  209.18   13.22
  -2  -5   6  198.63   10.12
  -2  -5   6  213.74   13.15
  -2  -5   6  198.43    7.44
  -2  -5   6  181.29    7.33
  -2  -5   6  205.53   10.55
   1   5  -6  7.4911  1.6666
   1   5  -6  7.3138  1.7299
   1   5  -6  7.0322  3.1350
   1   5  -6  7.0789  3.1207
  -1  -5   6  14.603   4.838
  -1  -5   6  12.417   4.751
   0   5  -6  205.25    4.83
   0   5  -6  195.54    4.80
   0   5  -6  216.35   10.61
   0   5  -6  179.06    9.54
   0  -5   6  188.75   11.40
   0  -5   6  185.28    6.40
   0  -5   6  180.64    6.50
   0  -5   6  194.78   11.43
  -1   5  -6  45.630   2.833
  -1   5  -6  47.258   6.560
  -1   5  -6  46.364   2.934
  -1   5  -6  42.658   6.230
   1  -5   6  41.710   6.470
   1  -5   6  44.831   3.919
   1  -5   6  49.259   3.951
   1  -5   6  49.285   6.788
  -2   5  -6  14.440   4.387
  -2   5  -6  9.5567  3.5445
  -2   5  -6  12.084   3.955
  -2   5  -6  12.420   4.096
   2  -5   6  13.291   4.341
   2  -5   6  15.754   4.389
  -3   5  -6  10.346   5.845
  -3   5  -6  25.339   5.797
  -3   5  -6  5.3498  3.6669
  -3   5  -6  -1.809   5.560
   3  -5   6  7.8935  3.6629
   3  -5   6  15.213   4.621
  -4   5  -6  29.720   6.686
  -4   5  -6  32.562   8.551
  -4   5  -6  39.005   8.505
  -4   5  -6  31.053   6.680
   4  -5   6  36.172   6.460
   4  -5   6  41.548   6.787
  -5   5  -6  12.115   6.662
  -5   5  -6  11.983   7.864
  -5   5  -6  3.4142  3.8356
   5   4  -6  26.698   5.472
   5   4  -6  25.498   5.355
  -5  -4   6  27.370   6.202
  -5  -4   6  46.648   9.509
  -5  -4   6  27.316   6.314
  -5  -4   6  39.963   9.321
   4   4  -6  1.5397  2.7130
   4   4  -6  6.9732  3.3084
  -4  -4   6  2.3776  3.9216
  -4  -4   6  6.1171  4.6678
  -4  -4   6  1.8549  4.0541
  -4  -4   6  3.8807  3.9540
   3   4  -6  208.76    9.88
   3   4  -6  214.93   10.14
  -3  -4   6  184.41   11.56
  -3  -4   6  176.92   11.43
  -3  -4   6  187.53   11.96
  -3  -4   6  194.13    8.94
   2   4  -6  195.21    7.86
   2   4  -6  191.62    7.71
   2   4  -6  181.42    8.74
   2   4  -6  175.38    8.64
  -2  -4   6  182.01    7.27
  -2  -4   6  181.04    7.40
  -2  -4   6  168.10   10.45
  -2  -4   6  189.94   11.03
  -2  -4   6  196.32    9.34
  -2  -4   6  181.93    8.76
   1   4  -6  70.764   3.958
   1   4  -6  79.812   4.165
   1   4  -6  75.798   5.746
   1   4  -6  92.356   6.316
  -1  -4   6  74.590   5.567
  -1  -4   6  78.725   3.991
  -1  -4   6  92.933   6.111
  -1  -4   6  77.464   4.024
  -1  -4   6  87.437   7.993
  -1  -4   6  71.357   7.467
   0   4  -6  228.99    6.26
   0   4  -6  218.83    9.51
   0   4  -6  229.35    6.18
   0   4  -6  223.64    9.71
   0  -4   6  245.39   11.46
   0  -4   6  217.81    9.02
   0  -4   6  232.83   11.22
   0  -4   6  231.80    9.63
   0  -4   6  246.56   10.00
   0  -4   6  216.80    9.20
  -1   4  -6  42.927   5.591
  -1   4  -6  57.654   6.427
  -1   4  -6  41.600   5.689
   1  -4   6  44.866   4.328
   1  -4   6  46.870   5.726
   1  -4   6  45.747   4.520
   1  -4   6  46.051   5.707
  -2   4  -6  6.7731  3.2851
  -2   4  -6  5.2890  3.5938
  -2   4  -6  6.7346  3.9863
  -2   4  -6  3.8796  2.5465
  -2   4  -6  5.2463  2.8486
   2  -4   6  10.134   3.063
   2  -4   6  10.277   3.376
   2  -4   6  11.416   3.517
   2  -4   6  8.8293  3.0703
  -3   4  -6  54.637   8.636
  -3   4  -6  40.252   6.348
  -3   4  -6  42.431   7.718
  -3   4  -6  36.373   6.204
  -3   4  -6  48.640   6.931
   3  -4   6  41.346   5.756
   3  -4   6  43.885   7.132
   3  -4   6  40.894   5.813
   3  -4   6  41.983   6.646
  -4   4  -6  3.3921  5.1031
  -4   4  -6  7.3267  3.7545
  -4   4  -6  3.3523  3.3276
  -4   4  -6  2.5612  6.4258
   4  -4   6  10.307   3.458
   4  -4   6  3.2725  2.8283
  -5   4  -6  -2.543   6.253
  -5   4  -6  -1.914   2.800
  -5   4  -6  7.6938  6.1249
  -5   4  -6  0.2263  2.8592
   6   3  -6  49.954   7.517
   6   3  -6  55.078   7.544
  -6  -3   6  59.570  11.398
  -6  -3   6  50.664  11.114
   5   3  -6  22.710   4.946
   5   3  -6  12.650   3.867
  -5  -3   6  25.101   7.927
  -5  -3   6  16.409   6.747
  -5  -3   6  23.120   5.110
   4   3  -6  -1.781   2.028
   4   3  -6  1.7016  2.4039
  -4  -3   6  2.6772  3.7058
  -4  -3   6  0.0608  3.2667
   3   3  -6  13.408   3.192
   3   3  -6  9.3830  3.0551
   3   3  -6  16.355   3.413
   3   3  -6  10.358   3.135
  -3  -3   6  16.335   3.280
  -3  -3   6  14.205   3.271
  -3  -3   6  10.907   2.884
  -3  -3   6  18.576   4.198
   2   3  -6  108.72    5.93
   2   3  -6  101.45    6.60
   2   3  -6  112.11    5.89
   2   3  -6  102.41    5.92
   2   3  -6  120.71    7.86
   2   3  -6  110.48    5.95
  -2  -3   6  101.75    5.66
  -2  -3   6  116.91    7.80
  -2  -3   6  91.252   7.092
  -2  -3   6  111.70    6.08
  -2  -3   6  97.864   5.542
  -2  -3   6  105.23    5.84
   1   3  -6  44.263   3.431
   1   3  -6  51.766   4.975
   1   3  -6  51.168   5.414
   1   3  -6  46.416   3.426
   1   3  -6  49.501   5.240
   1   3  -6  46.428   4.528
  -1  -3   6  46.506   3.268
  -1  -3   6  51.928   4.786
  -1  -3   6  44.065   3.291
  -1  -3   6  51.103   4.618
  -1  -3   6  40.187   5.192
  -1  -3   6  33.693   4.836
   0   3  -6  203.29    6.14
   0   3  -6  191.29    8.36
   0   3  -6  201.13    5.98
   0   3  -6  201.82    8.12
   0   3  -6  189.64    7.90
   0   3  -6  200.33    8.44
   0  -3   6  183.65    8.05
   0  -3   6  208.49    8.29
   0  -3   6  198.41    8.01
   0  -3   6  213.91    9.99
   0  -3   6  205.13    8.13
   0  -3   6  230.08   10.21
  -1   3  -6  74.973   5.230
  -1   3  -6  79.583   5.924
  -1   3  -6  63.129   5.021
  -1   3  -6  70.145   5.305
  -1   3  -6  73.700   5.584
  -1   3  -6  72.312   5.332
  -1   3  -6  58.276   5.680
  -1   3  -6  67.680   5.278
   1  -3   6  75.863   6.356
   1  -3   6  50.155   6.537
   1  -3   6  84.835   6.598
   1  -3   6  49.684   6.486
  -2   3  -6  198.76    9.05
  -2   3  -6  169.60   10.83
  -2   3  -6  189.47    8.85
  -2   3  -6  191.38    9.58
  -2   3  -6  188.18    9.48
  -2   3  -6  186.33   11.83
   2  -3   6  204.17   10.23
   2  -3   6  187.04   10.07
   2  -3   6  173.79    8.54
   2  -3   6  189.55    8.83
  -3   3  -6  65.180   8.424
  -3   3  -6  58.209   5.888
  -3   3  -6  58.465   8.522
  -3   3  -6  55.547   5.811
   3  -3   6  61.707   7.121
   3  -3   6  63.186   8.040
   3  -3   6  62.881   5.930
   3  -3   6  60.528   5.842
   3  -3   6  70.172   8.370
  -4   3  -6  67.361   6.598
  -4   3  -6  78.090  10.483
  -4   3  -6  89.924  12.173
  -4   3  -6  67.558   6.567
   4  -3   6  93.946   9.639
   4  -3   6  65.306   5.603
   4  -3   6  72.090   8.404
   4  -3   6  72.202   5.807
  -5   3  -6  58.655  10.927
  -5   3  -6  63.957  11.986
   5  -3   6  63.031   8.650
   5  -3   6  54.786   8.403
  -6   3  -6  13.281   7.227
  -6   3  -6  24.393   9.685
   6  -3   6  4.1352  4.3464
   6   2  -6  8.3442  3.9008
   6   2  -6  7.2602  3.6686
  -6  -2   6  5.9678  5.4880
  -6  -2   6  10.038   4.209
  -6  -2   6  8.1218  4.2293
  -6  -2   6  8.5648  5.3076
   5   2  -6 -0.4152  2.2494
   5   2  -6  1.2720  2.4822
  -5  -2   6  6.9433  4.7646
  -5  -2   6  -1.757   2.600
  -5  -2   6  1.3701  2.8140
  -5  -2   6  2.5643  4.4715
   4   2  -6  50.823   5.625
   4   2  -6  54.703   5.749
  -4  -2   6  51.315   5.465
  -4  -2   6  49.638   5.908
  -4  -2   6  57.834   6.418
  -4  -2   6  58.555   5.710
   3   2  -6  86.971   6.420
   3   2  -6  96.304   5.608
   3   2  -6  95.913   6.587
   3   2  -6  94.936   5.645
   3   2  -6  101.57    7.42
   3   2  -6  99.208   6.770
  -3  -2   6  104.47    6.66
  -3  -2   6  104.14    5.65
  -3  -2   6  100.50    5.65
  -3  -2   6  91.624   6.381
  -3  -2   6  98.598   6.552
   2   2  -6  126.18    6.51
   2   2  -6  140.53    7.28
   2   2  -6  138.46    5.82
   2   2  -6  130.04    6.41
   2   2  -6  139.47    7.24
   2   2  -6  147.57    6.02
  -2  -2   6  132.88    5.75
  -2  -2   6  137.12    7.17
  -2  -2   6  131.86    5.67
  -2  -2   6  139.16    6.60
  -2  -2   6  137.82    6.48
  -2  -2   6  124.07    6.95
   1   2  -6 1080.00   20.14
   1   2  -6 1085.00   20.22
   1   2  -6 1076.42   22.28
   1   2  -6 1090.84   20.03
   1   2  -6 1090.28   19.84
   1   2  -6 1106.95   22.37
  -1  -2   6 1115.42   22.55
  -1  -2   6 1114.42   20.28
  -1  -2   6 1086.49   20.09
  -1  -2   6 1109.82   19.95
  -1  -2   6 1076.20   22.00
  -1  -2   6 1104.41   19.89
   0   2  -6  168.12    5.65
   0   2  -6  167.60    6.54
   0   2  -6  160.66    6.83
   0   2  -6  148.41    6.10
   0   2  -6  160.74    5.44
   0   2  -6  165.92    6.90
   0  -2   6  158.71    7.49
   0  -2   6  151.24    6.95
   0  -2   6  164.92    7.50
   0  -2   6  157.57    6.18
   0  -2   6  158.19    6.27
   0  -2   6  162.37    7.34
  -1   2  -6  280.18    8.90
  -1   2  -6  287.80    8.79
  -1   2  -6  290.12    9.59
  -1   2  -6  291.34   11.00
  -1   2  -6  287.35    9.76
  -1   2  -6  254.65   10.17
  -1   2  -6  261.03    9.12
  -1   2  -6  273.51    9.21
   1  -2   6  271.86    9.67
   1  -2   6  268.85    9.49
   1  -2   6  285.12   11.52
   1  -2   6  276.56   11.19
  -2   2  -6  81.230   5.115
  -2   2  -6  82.190   5.078
  -2   2  -6  87.075   9.128
  -2   2  -6  77.741   7.732
   2  -2   6  84.881   5.218
   2  -2   6  78.187   5.721
   2  -2   6  78.201   5.712
   2  -2   6  73.025   7.220
   2  -2   6  78.461   4.996
   2  -2   6  68.064   6.787
  -3   2  -6  189.94   12.12
  -3   2  -6  196.46    7.81
  -3   2  -6  187.84   12.65
  -3   2  -6  194.86    7.76
   3  -2   6  211.59   10.27
   3  -2   6  190.26    7.53
   3  -2   6  207.65    7.80
   3  -2   6  207.33   12.35
   3  -2   6  205.64   11.79
   3  -2   6  201.00    9.94
  -4   2  -6  55.368  10.234
  -4   2  -6  49.154   4.659
  -4   2  -6  48.366   9.023
  -4   2  -6  46.929   4.641
   4  -2   6  33.676   5.410
   4  -2   6  47.043   6.598
  -5   2  -6  79.855  12.906
  -5   2  -6  58.985  10.873
   5  -2   6  56.081   7.940
   5  -2   6  79.773   8.981
  -6   2  -6  13.845   7.978
  -6   2  -6  16.075   8.069
   6  -2   6  2.5209  3.7743
   6  -2   6  -1.088   3.548
   6   1  -6  32.449   5.961
   6   1  -6  30.550   5.620
  -6  -1   6  39.204   9.749
  -6  -1   6  51.425   6.853
  -6  -1   6  44.436   6.536
  -6  -1   6  54.176  11.380
   5   1  -6  3.1182  2.5321
   5   1  -6  8.4367  3.0864
  -5  -1   6  5.5945  4.9179
  -5  -1   6  8.6142  3.3755
  -5  -1   6  6.2633  5.4628
  -5  -1   6  3.8415  2.8570
   4   1  -6  101.06    8.05
   4   1  -6  92.870   6.129
   4   1  -6  93.658   8.754
   4   1  -6  101.72    6.26
  -4  -1   6  95.717   6.882
  -4  -1   6  92.250   5.911
  -4  -1   6  89.996   6.761
  -4  -1   6  106.80    6.16
   3   1  -6  0.3930  2.1059
   3   1  -6  4.2964  2.1316
   3   1  -6  7.5938  2.6245
   3   1  -6  3.3244  2.2148
   3   1  -6  3.5418  1.6365
   3   1  -6  6.0489  1.8422
  -3  -1   6  6.3087  1.8364
  -3  -1   6  2.9493  2.0098
  -3  -1   6  2.7490  1.9868
  -3  -1   6  3.8177  1.6194
  -3  -1   6  2.4517  2.0314
   2   1  -6  377.47   11.42
   2   1  -6  362.73   11.45
   2   1  -6  380.94   11.25
   2   1  -6  371.86    8.88
   2   1  -6  354.54   11.05
   2   1  -6  363.92    8.92
  -2  -1   6  338.80   11.03
  -2  -1   6  390.20   11.20
  -2  -1   6  365.48    8.72
  -2  -1   6  352.90   10.93
  -2  -1   6  372.37   11.45
  -2  -1   6  364.81    8.61
   1   1  -6  597.23   11.21
   1   1  -6  624.82   14.44
   1   1  -6  617.78   13.54
   1   1  -6  617.39   11.43
   1   1  -6  628.85   14.65
   1   1  -6  602.46   13.29
  -1  -1   6  612.89   13.24
  -1  -1   6  617.50   11.28
  -1  -1   6  590.15   11.34
  -1  -1   6  602.11   13.41
  -1  -1   6  599.10   14.23
  -1  -1   6  596.01   14.26
   0   1  -6  546.76   11.71
   0   1  -6  551.64   12.47
   0   1  -6  557.53   12.58
   0   1  -6  555.26   11.51
   0   1  -6  565.41   11.44
   0   1  -6  548.87   11.94
   0   1  -6  551.48   11.27
   0   1  -6  556.37   11.57
   0  -1   6  557.17   12.50
   0  -1   6  551.03   15.24
   0  -1   6  545.08   15.56
   0  -1   6  557.20   12.62
  -1   1  -6  45.619   3.129
  -1   1  -6  41.015   4.746
  -1   1  -6  39.708   2.925
  -1   1  -6  28.105   3.086
  -1   1  -6  47.477   4.780
  -1   1  -6  41.806   3.345
   1  -1   6  37.025   3.487
   1  -1   6  40.885   5.237
   1  -1   6  34.976   3.439
   1  -1   6  32.700   3.375
   1  -1   6  48.121   5.624
   1  -1   6  49.490   3.662
  -2   1  -6  136.08   10.39
  -2   1  -6  139.95    6.94
  -2   1  -6  131.93    9.76
  -2   1  -6  136.81    6.95
  -2   1  -6  140.20    4.95
  -2   1  -6  143.97    4.95
   2  -1   6  141.39    5.33
   2  -1   6  138.58    6.79
   2  -1   6  152.25    7.20
   2  -1   6  137.44    5.36
   2  -1   6  128.46    9.34
   2  -1   6  123.27    9.48
  -3   1  -6  135.99   10.49
  -3   1  -6  124.94   10.68
   3  -1   6  144.83   10.26
   3  -1   6  137.48    9.80
   3  -1   6  129.58    4.81
   3  -1   6  149.36    8.10
   3  -1   6  129.18    7.78
   3  -1   6  134.02    4.85
  -4   1  -6  171.67   13.68
  -4   1  -6  189.13   14.79
  -4   1  -6  176.55    5.02
  -4   1  -6  173.45    5.05
   4  -1   6  173.61    9.97
   4  -1   6  169.73    9.71
  -5   1  -6  130.28   15.55
  -5   1  -6  125.48   15.97
   5  -1   6  134.24   10.36
   5  -1   6  135.28   10.14
  -6   1  -6  20.973   8.615
  -6   1  -6  19.221   8.486
   6  -1   6  6.2857  4.1130
   6  -1   6  8.3313  4.1533
  -6   0   6  28.712   5.472
  -6   0   6  37.006   9.843
  -6   0   6  33.604   5.629
  -6   0   6  32.055   9.451
   5   0  -6  163.14    8.81
   5   0  -6  167.17    8.95
  -5   0   6  162.71    9.58
  -5   0   6  165.25    9.57
  -5   0   6  137.30   13.31
  -5   0   6  164.92   14.72
   4   0  -6  83.571   8.556
   4   0  -6  66.957   5.077
   4   0  -6  88.234   8.545
   4   0  -6  66.148   5.770
  -4   0   6  74.900   6.822
  -4   0   6  81.361   6.340
  -4   0   6  74.601   5.321
   3   0  -6  154.21    5.92
   3   0  -6  172.81    8.07
   3   0  -6  145.00    7.59
   3   0  -6  163.03    8.53
   3   0  -6  161.07    6.09
   3   0  -6  144.08    7.92
  -3   0   6  171.30    9.45
  -3   0   6  154.69    7.72
  -3   0   6  139.65    7.44
   2   0  -6  117.27    3.91
   2   0  -6  114.90    6.21
   2   0  -6  125.12    3.97
   2   0  -6  121.59    6.28
   2   0  -6  114.27    6.13
   2   0  -6  130.57    6.32
  -2   0   6  126.93    6.40
  -2   0   6  119.67    3.78
  -2   0   6  103.87    5.79
  -2   0   6  106.34    5.93
  -2   0   6  130.24    6.37
  -2   0   6  123.09    3.89
   1   0  -6  258.84    8.14
   1   0  -6  232.99    8.04
   1   0  -6  261.72    8.32
   1   0  -6  254.54    7.96
  -1   0   6  272.01    8.09
  -1   0   6  250.04    8.19
  -1   0   6  261.19    8.10
  -1   0   6  250.74    8.20
   0   0  -6  615.21   12.98
   0   0  -6  604.28   10.93
   0   0  -6  599.87   12.92
   0   0  -6  614.02   12.77
   0   0  -6  599.51   11.03
   0   0   6  615.95   12.71
   0   0   6  626.07   11.13
   0   0   6  625.04   16.68
   0   0   6  633.56   10.98
   0   0   6  618.07   12.85
  -1   0  -6  125.31    4.39
  -1   0  -6  133.91    4.57
  -1   0  -6  145.59    5.58
  -1   0  -6  143.81    7.80
  -1   0  -6  126.36    5.30
  -1   0  -6  142.89    8.08
   1   0   6  139.24    8.60
   1   0   6  134.54    5.41
   1   0   6  129.16    4.42
   1   0   6  131.93    4.45
   1   0   6  130.83    8.21
   1   0   6  129.14    5.38
  -2   0  -6  49.616   6.747
  -2   0  -6  42.976   6.607
  -2   0  -6  55.359   5.051
  -2   0  -6  59.887   4.569
  -2   0  -6  47.343   2.205
  -2   0  -6  50.683   2.189
   2   0   6  48.007   4.615
   2   0   6  46.687   2.502
   2   0   6  43.950   2.504
   2   0   6  48.402   4.665
   2   0   6  42.295   5.932
   2   0   6  46.583   6.150
  -3   0  -6  301.47   15.15
  -3   0  -6  333.46   13.57
  -3   0  -6  295.28   11.43
  -3   0  -6  316.05   16.24
   3   0   6  288.37   11.40
   3   0   6  312.17   11.71
   3   0   6  310.70   15.34
   3   0   6  296.93   14.61
  -4   0  -6  11.240   5.580
  -4   0  -6  19.705   6.326
   4   0   6  16.608   4.272
   4   0   6  13.989   3.910
  -5   0  -6  91.741  13.697
  -5   0  -6  78.103  12.560
   5   0   6  93.034   9.467
   5   0   6  97.353   9.452
  -6   0  -6  19.051   8.209
  -6   0  -6  16.554   7.589
   6   0   6  8.9307  4.3192
   6   0   6 -0.2321  3.4860
  -6   1   6  15.304   4.276
  -6   1   6  16.175   6.911
  -6   1   6  12.959   7.014
  -6   1   6  10.733   3.832
   5  -1  -6  108.61    7.27
   5  -1  -6  102.10    7.04
  -5   1   6  87.142   8.301
  -5   1   6  106.84   14.08
  -5   1   6  114.88   14.83
  -5   1   6  95.181   8.770
   4  -1  -6  90.114   5.592
   4  -1  -6  87.177   8.334
   4  -1  -6  81.972   8.342
   4  -1  -6  89.269   5.620
  -4   1   6  88.313   5.644
  -4   1   6  88.314   6.859
  -4   1   6  86.589   5.624
  -4   1   6  90.269   6.850
   3  -1  -6  35.986   4.871
   3  -1  -6  43.022   3.308
   3  -1  -6  36.996   3.479
   3  -1  -6  28.207   4.368
   3  -1  -6  36.185   4.671
   3  -1  -6  38.573   4.652
  -3   1   6  35.501   3.356
  -3   1   6  32.176   4.460
  -3   1   6  35.603   3.324
  -3   1   6  43.417   5.133
   2  -1  -6  37.005   4.156
   2  -1  -6  40.673   2.283
   2  -1  -6  38.435   2.284
   2  -1  -6  43.870   4.484
   2  -1  -6  44.045   4.673
   2  -1  -6  45.755   4.585
  -2   1   6  40.415   2.282
  -2   1   6  39.292   4.393
  -2   1   6  34.977   3.893
  -2   1   6  31.205   3.791
  -2   1   6  37.456   2.205
  -2   1   6  29.877   3.968
   1  -1  -6  261.53    8.47
   1  -1  -6  267.40    8.35
   1  -1  -6  284.06    8.89
   1  -1  -6  289.59    8.93
  -1   1   6  281.51    8.77
  -1   1   6  282.89    8.87
  -1   1   6  290.26    8.66
  -1   1   6  290.85    8.48
   0  -1  -6  91.254   4.398
   0  -1  -6  92.445   4.528
   0  -1  -6  94.988   4.617
   0  -1  -6  86.890   4.305
   0  -1  -6  87.455   3.217
   0   1   6  93.924   4.408
   0   1   6  98.810   4.420
   0   1   6  95.697   5.877
   0   1   6  93.505   3.310
   0   1   6  100.48    3.37
  -1  -1  -6  113.82    4.10
  -1  -1  -6  117.79    4.97
  -1  -1  -6  120.18    4.12
  -1  -1  -6  116.87    5.01
  -1  -1  -6  112.26    7.19
  -1  -1  -6  119.14    7.31
   1   1   6  118.70    4.13
   1   1   6  109.86    7.83
   1   1   6  117.19    4.13
   1   1   6  115.83    8.17
   1   1   6  117.94    5.03
   1   1   6  101.51    4.75
  -2  -1  -6  97.925   5.568
  -2  -1  -6  107.07    5.75
  -2  -1  -6  106.36    8.61
  -2  -1  -6  90.984   8.449
   2   1   6  87.536   5.251
   2   1   6  92.485   5.444
   2   1   6  93.311   2.553
   2   1   6  96.969   8.234
   2   1   6  90.434   2.676
   2   1   6  97.802   2.595
   2   1   6  95.730   8.029
  -3  -1  -6  14.090   5.034
  -3  -1  -6  11.950   4.991
  -3  -1  -6  17.319   3.558
  -3  -1  -6  14.315   3.379
   3   1   6  14.277   4.792
   3   1   6  11.227   4.241
   3   1   6  10.071   2.763
   3   1   6  13.372   3.025
  -4  -1  -6  258.32   16.17
  -4  -1  -6  236.22   16.12
   4   1   6  210.02   10.92
   4   1   6  212.51   10.67
  -5  -1  -6  50.485  10.517
  -5  -1  -6  33.485   9.181
   5   1   6  61.182   8.256
   5   1   6  54.935   7.728
  -6  -1  -6  27.108   9.188
  -6  -1  -6  27.756   9.168
   6   1   6  35.378   7.243
   6   1   6  30.405   6.729
  -6   2   6  15.306   7.238
  -6   2   6  22.888   8.521
  -6   2   6  6.5048  3.8112
  -6   2   6  10.534   4.051
   5  -2  -6  158.61    9.04
   5  -2  -6  165.97    9.01
  -5   2   6  187.25   15.60
  -5   2   6  152.13    9.78
  -5   2   6  150.93    9.89
  -5   2   6  155.03   14.95
   4  -2  -6  30.753   4.200
   4  -2  -6  20.899   5.002
   4  -2  -6  30.344   4.039
   4  -2  -6  31.442   5.650
  -4   2   6  21.410   4.278
  -4   2   6  25.902   4.667
  -4   2   6  25.738   3.773
  -4   2   6  27.228   3.920
   3  -2  -6  136.21    7.84
   3  -2  -6  150.86    8.37
  -3   2   6  154.23    8.47
  -3   2   6  152.83    6.30
  -3   2   6  134.85    7.62
  -3   2   6  150.34    6.21
  -3   2   6  141.88    6.02
  -3   2   6  141.16    7.82
  -3   2   6  160.22    6.41
   2  -2  -6  29.778   3.734
   2  -2  -6  38.920   4.376
  -2   2   6  32.344   2.564
  -2   2   6  44.176   4.693
  -2   2   6  31.580   2.499
  -2   2   6  42.435   4.665
  -2   2   6  36.292   2.650
  -2   2   6  32.271   4.258
  -2   2   6  35.636   2.556
  -2   2   6  29.417   4.061
   1  -2  -6  230.65    7.81
   1  -2  -6  252.87    8.27
   1  -2  -6  235.22    5.80
   1  -2  -6  250.54    6.05
  -1   2   6  233.44    5.80
  -1   2   6  237.65    7.85
  -1   2   6  241.61    8.71
  -1   2   6  236.53    5.94
  -1   2   6  233.20    7.86
  -1   2   6  250.11    8.81
   0  -2  -6  150.61    5.78
   0  -2  -6  147.31    5.84
   0  -2  -6  145.76    4.94
   0  -2  -6  152.21    5.01
   0   2   6  152.58    5.07
   0   2   6  150.25    6.43
   0   2   6  154.79    7.69
   0   2   6  147.54    4.92
   0   2   6  143.82    6.05
   0   2   6  150.49    6.43
   0   2   6  154.53    7.52
   0   2   6  148.43    6.08
  -1  -2  -6  46.315   5.478
  -1  -2  -6  44.063   3.789
  -1  -2  -6  37.449   5.022
  -1  -2  -6  45.263   3.512
   1   2   6  43.161   3.448
   1   2   6  38.399   3.652
   1   2   6  41.982   3.250
   1   2   6  39.422   5.633
   1   2   6  41.304   3.063
   1   2   6  37.631   3.155
   1   2   6  43.561   5.945
   1   2   6  42.099   3.040
  -2  -2  -6  67.136   9.104
  -2  -2  -6  85.042   5.385
  -2  -2  -6  74.443   5.105
  -2  -2  -6  61.779   9.072
   2   2   6  78.800   3.303
   2   2   6  70.847   3.539
   2   2   6  83.144   7.556
   2   2   6  81.740   5.305
   2   2   6  80.903   3.363
   2   2   6  91.688   7.675
   2   2   6  71.418   3.522
   2   2   6  75.063   5.157
  -3  -2  -6  168.46    8.60
  -3  -2  -6  158.50   12.05
  -3  -2  -6  170.38   11.86
   3   2   6  149.81    8.23
   3   2   6  153.10    8.29
   3   2   6  159.41   10.97
  -4  -2  -6  58.938   9.791
  -4  -2  -6  60.984   9.989
   4   2   6  64.938   7.471
   4   2   6  67.709   7.571
  -5  -2  -6  162.55   17.92
  -5  -2  -6  137.63   16.53
   5   2   6  165.39   11.25
   5   2   6  174.06   11.27
  -6  -2  -6  21.637   9.031
  -6  -2  -6  25.226   8.790
   6   2   6  13.653   5.022
   6   2   6  12.860   4.889
  -6   3   6  11.058   4.146
  -6   3   6  7.6531  4.0870
  -6   3   6  28.601   8.549
  -5   3   6  32.294   5.966
  -5   3   6  25.668   5.556
  -5   3   6  31.858   8.359
  -5   3   6  26.517   4.882
  -5   3   6  29.983   8.039
  -5   3   6  22.177   4.592
   4  -3  -6  134.52    9.19
   4  -3  -6  132.62    9.19
  -4   3   6  115.66    8.36
  -4   3   6  135.77    7.61
  -4   3   6  126.94    7.34
  -4   3   6  114.55    8.39
  -4   3   6  124.58    7.22
  -4   3   6  129.91    7.52
   3  -3  -6  90.569   6.874
   3  -3  -6  90.892   6.774
  -3   3   6  90.253   6.841
  -3   3   6  89.712   5.414
  -3   3   6  79.224   5.071
  -3   3   6  89.989   5.451
  -3   3   6  89.403   5.417
  -3   3   6  87.062   6.864
   2  -3  -6  26.915   3.871
   2  -3  -6  26.035   3.735
  -2   3   6  25.021   3.022
  -2   3   6  27.118   3.808
  -2   3   6  22.188   3.888
  -2   3   6  27.175   4.248
  -2   3   6  28.499   3.291
  -2   3   6  28.689   3.877
  -2   3   6  21.548   3.972
  -2   3   6  20.460   3.896
  -2   3   6  33.072   3.522
  -2   3   6  32.640   3.446
   1  -3  -6  297.80    9.15
   1  -3  -6  300.95    8.37
   1  -3  -6  300.68    9.26
   1  -3  -6  297.93    8.46
  -1   3   6  291.76   11.07
  -1   3   6  303.45   10.54
  -1   3   6  305.03    9.15
  -1   3   6  298.26    8.44
  -1   3   6  294.70   10.53
  -1   3   6  316.81    8.48
  -1   3   6  312.89    9.40
  -1   3   6  288.95   10.87
   0  -3  -6  18.053   2.566
   0  -3  -6  17.440   3.075
   0  -3  -6  17.322   2.542
   0  -3  -6  19.178   2.665
   0  -3  -6  16.550   2.528
   0   3   6  19.643   3.416
   0   3   6  14.714   2.764
   0   3   6  13.570   2.331
   0   3   6  13.700   2.859
   0   3   6  14.823   2.726
   0   3   6  17.519   2.518
  -1  -3  -6  209.15    7.86
  -1  -3  -6  224.30    8.14
  -1  -3  -6  223.88   10.06
  -1  -3  -6  210.46    7.95
  -1  -3  -6  208.96   10.05
  -1  -3  -6  227.55    8.16
   1   3   6  221.65    8.14
   1   3   6  214.59    8.07
   1   3   6  211.05   11.17
   1   3   6  220.00    8.20
   1   3   6  226.03   11.15
  -2  -3  -6  993.99   29.42
  -2  -3  -6 1051.02   22.64
  -2  -3  -6 1045.51   20.44
  -2  -3  -6 1073.87   22.57
  -2  -3  -6 1017.82   30.42
  -2  -3  -6 1029.76   20.22
   2   3   6 1033.98   22.75
   2   3   6 1009.73   20.02
   2   3   6 1039.12   29.01
   2   3   6 1032.42   28.24
   2   3   6  998.31   20.24
   2   3   6 1024.00   22.83
  -3  -3  -6  43.206   3.163
  -3  -3  -6  36.850   3.049
  -3  -3  -6  45.009   7.974
  -3  -3  -6  34.336   7.251
   3   3   6  44.322   6.952
   3   3   6  47.063   5.884
   3   3   6  45.743   3.417
   3   3   6  42.615   5.521
   3   3   6  48.171   3.502
  -4  -3  -6  225.98    5.87
  -4  -3  -6  231.88   16.49
  -4  -3  -6  164.36   14.54
  -4  -3  -6  234.32    5.88
   4   3   6  241.82   12.10
   4   3   6  218.46    5.38
   4   3   6  196.21   11.35
  -5  -3  -6  -4.996   6.562
  -5  -3  -6  -3.567   6.988
   5   3   6  5.1334  3.5814
   5   3   6  4.6098  3.4394
  -6  -3  -6  25.074   9.910
  -6  -3  -6  12.005   7.425
   6   3   6  18.699   5.629
   6   3   6  20.947   5.883
  -5   4   6  35.495   8.777
  -5   4   6  30.776   5.545
  -5   4   6  20.813   5.150
  -5   4   6  30.060   8.321
  -5   4   6  28.521   5.795
  -5   4   6  26.312   5.061
   4  -4  -6  40.383   6.366
  -4   4   6  31.808   4.876
  -4   4   6  38.418   6.172
  -4   4   6  39.481   6.168
  -4   4   6  31.065   4.841
   3  -4  -6  19.298   4.127
   3  -4  -6  21.362   4.237
  -3   4   6  21.596   4.333
  -3   4   6  17.724   4.039
  -3   4   6  19.648   3.570
  -3   4   6  22.134   3.757
  -3   4   6  25.482   4.087
  -3   4   6  22.066   3.843
   2  -4  -6  41.154   4.625
   2  -4  -6  40.203   4.629
  -2   4   6  40.459   4.487
  -2   4   6  50.273   5.300
  -2   4   6  41.883   5.691
  -2   4   6  41.191   4.468
  -2   4   6  40.602   5.474
  -2   4   6  38.663   4.266
  -2   4   6  43.528   4.572
  -2   4   6  51.030   5.087
   1  -4  -6  28.742   3.625
   1  -4  -6  30.740   3.650
   1  -4  -6  29.723   3.633
   1  -4  -6  32.717   3.689
   1  -4  -6  24.928   3.984
  -1   4   6  29.715   3.559
  -1   4   6  35.005   3.873
  -1   4   6  33.509   3.979
  -1   4   6  38.042   5.781
  -1   4   6  29.233   4.681
  -1   4   6  34.588   4.028
   0  -4  -6  14.800   3.430
   0  -4  -6  16.829   2.876
   0  -4  -6  12.204   2.544
   0  -4  -6  13.873   2.449
   0  -4  -6  14.021   3.316
   0  -4  -6  17.823   2.716
   0   4   6  15.034   2.818
   0   4   6  18.215   3.051
   0   4   6  17.016   3.540
   0   4   6  15.693   3.318
   0   4   6  16.283   3.240
   0   4   6  20.597   3.781
  -1  -4  -6  207.54    8.97
  -1  -4  -6  191.90    9.74
  -1  -4  -6  215.45    8.94
  -1  -4  -6  189.01    9.99
  -1  -4  -6  214.67    8.72
  -1  -4  -6  211.94    9.13
   1   4   6  211.19    8.72
   1   4   6  197.50    8.86
   1   4   6  192.15    8.27
   1   4   6  211.08   10.85
   1   4   6  222.75   10.76
   1   4   6  184.61    8.53
  -2  -4  -6  51.634   7.105
  -2  -4  -6  58.569   7.522
  -2  -4  -6  47.854   4.907
  -2  -4  -6  46.032   4.754
  -2  -4  -6  64.230   6.464
   2   4   6  49.567   5.580
   2   4   6  48.487   4.960
   2   4   6  72.597   6.906
   2   4   6  57.615   5.429
   2   4   6  58.324   5.964
   2   4   6  60.003   7.313
  -3  -4  -6  21.370   6.715
  -3  -4  -6  30.872   7.607
  -3  -4  -6  24.915   3.447
  -3  -4  -6  19.461   3.145
   3   4   6  27.215   4.913
   3   4   6  25.007   4.643
   3   4   6  22.601   5.437
   3   4   6  26.283   3.763
   3   4   6  17.775   3.388
  -4  -4  -6  41.646   4.131
  -4  -4  -6  52.861  10.278
  -4  -4  -6  43.156   4.112
  -4  -4  -6  46.479   9.738
   4   4   6  36.032   6.027
   4   4   6  47.911   6.649
   4   4   6  45.995   3.998
   4   4   6  42.568   3.881
  -5  -4  -6 -0.4560  7.9838
  -5  -4  -6  -7.235   7.438
   5   4   6  17.765   5.109
   5   4   6  22.293   5.595
  -6  -4  -6  56.989  12.921
  -6  -4  -6  52.303  12.486
   6   4   6  52.256   8.686
   6   4   6  50.169   8.438
  -5   5   6  0.7664  4.0846
  -5   5   6  0.5743  3.1167
  -5   5   6  1.6603  3.7293
  -5   5   6  5.5478  3.7802
  -5   5   6  2.8286  2.9421
  -5   5   6  6.4961  4.7874
  -4   5   6  13.286   3.884
  -4   5   6  18.454   4.965
  -4   5   6  20.472   6.689
  -4   5   6  21.250   5.399
  -4   5   6  13.663   4.146
   3  -5  -6  21.537   4.371
   3  -5  -6  29.683   4.889
  -3   5   6  26.010   4.306
  -3   5   6  24.150   4.466
  -3   5   6  21.246   5.142
  -3   5   6  24.267   5.201
   2  -5  -6  15.630   3.295
   2  -5  -6  16.974   3.421
  -2   5   6  20.158   3.724
  -2   5   6  18.738   3.425
  -2   5   6  14.847   3.460
  -2   5   6  12.615   3.171
  -2   5   6  17.034   3.277
  -2   5   6  21.476   4.715
   1  -5  -6  65.319   6.036
   1  -5  -6  70.011   4.485
   1  -5  -6  54.911   6.685
   1  -5  -6  60.015   6.009
   1  -5  -6  59.994   4.364
   1  -5  -6  62.205   6.980
  -1   5   6  64.736   6.077
  -1   5   6  57.401   4.316
  -1   5   6  61.113   5.878
  -1   5   6  59.277   4.410
   0  -5  -6  2.2759  2.5230
   0  -5  -6  2.3780  2.1123
   0  -5  -6  2.7405  1.4895
   0  -5  -6  2.7501  2.2567
   0  -5  -6 -0.5789  1.1118
   0  -5  -6  3.4552  2.5698
   0   5   6  2.2613  2.0614
   0   5   6  6.6507  2.4745
   0   5   6  2.4119  2.4367
   0   5   6  2.7005  2.4074
  -1  -5  -6  19.990   3.027
  -1  -5  -6  23.828   4.319
  -1  -5  -6  14.502   3.612
  -1  -5  -6  20.632   2.998
   1   5   6  21.218   4.216
   1   5   6  22.779   4.349
   1   5   6  20.056   4.278
   1   5   6  13.059   3.352
   1   5   6  17.709   3.556
  -2  -5  -6  121.52    9.17
  -2  -5  -6  125.84    7.88
  -2  -5  -6  140.43    8.12
  -2  -5  -6  119.53    8.77
   2   5   6  136.31    8.24
   2   5   6  140.83    9.33
   2   5   6  138.07    9.52
   2   5   6  118.04    7.83
  -3  -5  -6  103.96   14.51
  -3  -5  -6  72.508   6.188
  -3  -5  -6  72.397   6.009
  -3  -5  -6  81.489  13.146
   3   5   6  73.187   8.440
   3   5   6  71.990   7.303
   3   5   6  73.637   8.116
   3   5   6  76.805   7.312
  -4  -5  -6  33.605   4.742
  -4  -5  -6  33.845   9.724
  -4  -5  -6  32.064   4.527
  -4  -5  -6  19.155   8.923
   4   5   6  22.842   5.216
   4   5   6  39.294   6.459
  -5  -5  -6  18.345   9.231
  -5  -5  -6  33.899   9.993
   5   5   6  34.357   6.815
   5   5   6  31.786   6.596
  -4   6   6  19.159   5.049
  -4   6   6  10.943   4.882
  -4   6   6  19.653   6.234
  -4   6   6  16.759   4.698
  -4   6   6  25.603   7.021
   3  -6  -6  0.5857  2.6839
   3  -6  -6  4.4138  2.7691
  -3   6   6  2.9079  3.4921
  -3   6   6  4.3158  3.0844
  -3   6   6  5.5790  3.5816
  -3   6   6  2.9955  2.7630
   2  -6  -6  4.2020  2.2680
   2  -6  -6 -0.0855  3.0444
   2  -6  -6  3.0902  2.3292
  -2   6   6  5.6212  2.9069
  -2   6   6  2.4635  2.5341
  -2   6   6  5.8419  2.5888
  -2   6   6  6.6963  2.5061
   1  -6  -6  2.5643  3.2126
   1  -6  -6  3.4513  1.8578
   1  -6  -6  3.8816  1.9713
   1  -6  -6  2.1679  3.0483
  -1   6   6  4.8221  2.8414
  -1   6   6  11.911   3.330
   0  -6  -6 -0.8299  1.2141
   0  -6  -6  0.0109  2.2646
   0  -6  -6  0.7821  1.4322
   0  -6  -6  2.2096  2.5713
   0   6   6  -7.720   2.679
   0   6   6 -0.1981  1.8833
   0   6   6  1.7839  2.2931
   0   6   6  -7.590   2.648
  -1  -6  -6  23.455   4.948
  -1  -6  -6  23.445   4.917
  -1  -6  -6  23.004   3.227
  -1  -6  -6  30.121   3.473
   1   6   6  30.722   4.821
   1   6   6  26.267   4.616
   1   6   6  21.476   4.268
   1   6   6  24.271   4.354
  -2  -6  -6  25.472   5.262
  -2  -6  -6  20.675   4.366
  -2  -6  -6  31.584   5.387
  -2  -6  -6  20.702   5.004
   2   6   6  30.188   5.485
   2   6   6  22.505   4.887
   2   6   6  21.356   4.866
   2   6   6  25.274   5.133
  -3  -6  -6  20.804   6.857
  -3  -6  -6  16.379   4.346
  -3  -6  -6  26.065   5.147
  -3  -6  -6  21.149   6.890
   3   6   6  17.181   4.719
   3   6   6  32.128   6.298
  -4  -6  -6  4.7210  3.3232
  -4  -6  -6  -10.68    7.14
  -4  -6  -6  6.3249  3.1342
  -4  -6  -6  5.3861  8.5017
   4   6   6  4.8297  3.4976
   4   6   6  4.5570  3.5682
  -5  -6  -6  1.0925  8.4308
  -5  -6  -6  3.5938  8.6950
   5   6   6  11.617   4.937
   5   6   6  6.7049  4.3359
  -4   7   6  2.4320  3.8943
  -4   7   6  6.2068  4.0696
  -4   7   6  0.3552  3.4801
  -4   7   6  6.4102  3.7390
  -3   7   6  0.8739  3.3199
  -3   7   6  -2.950   2.814
  -3   7   6 -0.4597  2.9353
  -3   7   6  4.0941  3.5442
   2  -7  -6  0.6841  3.2739
   2  -7  -6  2.4177  3.5641
   2  -7  -6  -2.013   1.639
   2  -7  -6  4.4901  2.3255
  -2   7   6  1.3674  2.6611
  -2   7   6  -3.070   2.318
   1  -7  -6  11.477   4.371
   1  -7  -6  9.1614  4.3482
   1  -7  -6  9.4500  2.3447
   1  -7  -6  9.0623  2.2608
  -1   7   6  9.1044  3.6941
  -1   7   6  13.294   4.015
   0  -7  -6  6.3841  3.8526
   0  -7  -6  6.4720  1.8948
   0  -7  -6  6.4916  1.9288
   0  -7  -6  5.3177  3.4316
   0   7   6  7.7787  3.3732
   0   7   6  6.8325  3.3352
  -1  -7  -6  30.722   3.463
  -1  -7  -6  40.290   6.915
  -1  -7  -6  32.163   3.538
  -1  -7  -6  32.206   6.211
   1   7   6  27.608   5.722
   1   7   6  34.779   5.837
  -2  -7  -6  12.779   4.546
  -2  -7  -6  21.100   5.476
   2   7   6  23.107   5.473
   2   7   6  24.790   5.462
  -3  -7  -6  11.560   5.195
  -3  -7  -6  11.739   5.149
  -3  -7  -6  22.537   5.302
  -3  -7  -6  14.393   4.869
   3   7   6  10.178   4.515
   3   7   6  17.157   5.276
  -4  -7  -6  5.5591  3.8476
  -4  -7  -6  2.0906  3.6572
  -4  -7  -6  -9.538   6.325
  -4  -7  -6  -3.868   6.948
   4   7   6  2.5583  3.4635
   4   7   6  3.6565  3.6300
  -3   8   6  5.7785  4.8032
  -3   8   6  9.6585  4.4531
  -3   8   6  -1.445   3.501
   2  -8  -6 -0.3451  3.9652
   2  -8  -6  0.3810  3.8290
  -2   8   6  0.1589  3.3481
  -2   8   6  0.2781  2.9882
   1  -8  -6  11.492   5.002
   1  -8  -6  6.2631  4.2074
  -1   8   6  5.0543  3.6451
  -1   8   6  0.1229  2.9997
   0  -8  -6  2.0244  4.0488
   0  -8  -6  6.0229  4.3695
   0   8   6  0.7051  3.0139
   0   8   6  -2.132   2.593
  -1  -8  -6  4.1149  4.1022
  -1  -8  -6  9.2312  4.5668
   1   8   6  5.9724  3.8143
   1   8   6  6.6881  4.0732
  -2  -8  -6  13.958   5.278
  -2  -8  -6  15.410   5.296
   2   8   6  16.158   4.846
   2   8   6  9.9075  4.3758
  -3  -8  -6  7.9858  4.8956
  -3  -8  -6  15.943   5.598
   3   8   6  11.964   4.959
   3   8   6  9.7194  4.5779
   1  -9  -6  20.461   7.015
  -1   9   6  8.1474  4.2848
  -1   9   6  16.654   5.296
   0  -9  -6  4.8474  4.5181
   0  -9  -6  8.4067  5.1906
   0   9   6  1.5391  3.7472
   0   9   6  0.9535  3.4612
  -1  -9  -6  10.829   5.587
  -1  -9  -6  0.1833  4.5428
   1   9   6  7.0838  4.5648
   1   9   6  2.1807  4.0794
  -2  -9  -6  14.581   5.882
  -2  -9  -6  18.495   6.844
   2   9   6  16.951   5.731
   2   8  -7  11.775   4.904
   2   8  -7  4.7511  3.9848
  -2  -8   7  14.898   7.497
   1   8  -7  11.134   5.470
   1   8  -7  15.635   5.721
  -1  -8   7  8.5616  6.4163
  -1  -8   7  16.260   6.919
   0   8  -7  18.474   6.171
   0   8  -7  12.254   5.442
   0  -8   7  10.511   6.004
   0  -8   7  22.748   7.602
  -1   8  -7  2.1039  3.8501
  -1   8  -7  3.9623  3.9383
   1  -8   7  1.2613  4.8535
   1  -8   7  -2.181   4.558
   2  -8   7  2.5162  4.5347
   2  -8   7  4.0044  4.6740
  -4  -7   7  27.303   8.012
  -4  -7   7  35.107   8.971
   3   7  -7  8.0574  4.5712
   3   7  -7  10.457   4.731
  -3  -7   7  -2.905   5.171
  -3  -7   7  12.789   6.627
   2   7  -7  51.717   7.820
   2   7  -7  49.398   7.837
  -2  -7   7  53.224   9.905
  -2  -7   7  50.554   9.258
   1   7  -7  8.4544  4.2667
   1   7  -7  7.7186  4.7192
  -1  -7   7  11.641   5.646
  -1  -7   7  4.3453  4.6139
   0   7  -7  43.920   7.664
   0   7  -7  49.664   7.720
   0  -7   7  49.433   8.524
   0  -7   7  48.720   8.415
  -1   7  -7  7.2636  4.2299
  -1   7  -7  -3.470   2.398
   1  -7   7  18.044   5.789
   1  -7   7  -2.832   4.077
  -2   7  -7  6.3423  4.3334
  -2   7  -7  8.9260  4.7581
   2  -7   7  9.9452  4.9601
   2  -7   7  7.7342  4.8083
  -3   7  -7  2.4812  4.0125
   3  -7   7  -2.728   3.742
   3  -7   7  -6.949   3.393
   4   6  -7  3.3251  3.5640
   4   6  -7  9.5190  4.2526
  -4  -6   7  6.8732  6.2762
  -4  -6   7  -1.347   5.265
   3   6  -7  26.434   5.502
   3   6  -7  22.691   5.358
  -3  -6   7  36.399   7.692
  -3  -6   7  27.743   7.110
  -3  -6   7  35.143   6.406
  -3  -6   7  26.878   5.736
   2   6  -7  176.10   10.64
   2   6  -7  158.00   10.26
  -2  -6   7  152.00    9.08
  -2  -6   7  158.92    8.93
  -2  -6   7  175.95   13.91
  -2  -6   7  179.77   13.90
   1   6  -7  82.236   8.637
   1   6  -7  60.488   7.607
  -1  -6   7  76.624   4.676
  -1  -6   7  79.443   4.655
  -1  -6   7  90.468  10.387
  -1  -6   7  75.971   9.729
   0   6  -7  2.1810  2.6584
   0   6  -7  3.3057  2.8000
   0  -6   7  -2.117   3.702
   0  -6   7  8.0042  4.8830
  -1   6  -7  44.532   7.067
  -1   6  -7  41.425   6.933
   1  -6   7  50.255   7.590
   1  -6   7  46.448   7.469
  -2   6  -7  0.1860  2.9036
  -2   6  -7  1.8399  3.0211
   2  -6   7  9.5515  4.4069
   2  -6   7  6.3581  4.1814
  -3   6  -7  5.4679  3.9070
  -3   6  -7  15.463   5.431
   3  -6   7  13.169   5.074
   3  -6   7  11.177   4.888
  -4   6  -7  2.2989  3.4289
   4  -6   7  2.8338  3.7592
   4  -6   7  2.6231  3.8023
   5   5  -7  7.1710  4.0014
   5   5  -7  5.4435  3.6884
  -5  -5   7 -0.6976  5.4319
  -5  -5   7  5.6989  4.9352
  -5  -5   7  11.885   5.648
  -5  -5   7  -2.400   4.890
   4   5  -7  30.314   5.797
   4   5  -7  20.859   5.091
  -4  -5   7  20.442   6.623
  -4  -5   7  15.109   6.294
  -4  -5   7  25.524   6.652
  -4  -5   7  25.561   6.481
   3   5  -7  7.9567  3.6458
   3   5  -7  11.966   3.851
  -3  -5   7  15.952   4.738
  -3  -5   7  9.4861  5.7197
  -3  -5   7  15.221   4.686
  -3  -5   7  9.6727  5.5838
   2   5  -7  297.70   12.65
   2   5  -7  327.19   10.43
   2   5  -7  294.80   12.42
  -2  -5   7  295.83    9.67
  -2  -5   7  342.28   16.63
  -2  -5   7  300.17    9.86
  -2  -5   7  339.01   16.28
   1   5  -7  7.7083  3.4460
   1   5  -7  3.0193  1.5844
   1   5  -7  5.2497  1.7118
   1   5  -7  3.1785  2.9292
  -1  -5   7  6.3944  4.5372
  -1  -5   7  11.274   2.044
  -1  -5   7  5.8432  4.5011
   0   5  -7  305.75    7.40
   0   5  -7  300.47   12.93
   0   5  -7  301.58    7.28
   0   5  -7  308.12   12.78
   0  -5   7  295.37    9.98
   0  -5   7  287.46   14.14
   0  -5   7  301.20   10.41
   0  -5   7  294.80   14.23
  -1   5  -7  8.1153  3.2466
  -1   5  -7  5.3907  2.6576
  -1   5  -7  6.2200  1.6202
   1  -5   7  7.2287  3.8078
   1  -5   7  5.7160  3.7693
   1  -5   7  2.9109  2.2771
   1  -5   7  4.4764  2.3405
  -2   5  -7  15.567   4.716
  -2   5  -7  13.187   4.372
  -2   5  -7  16.853   3.570
  -2   5  -7  19.420   3.687
   2  -5   7  9.7466  4.2020
   2  -5   7  17.388   4.803
   2  -5   7  17.478   3.785
   2  -5   7  15.717   3.713
  -3   5  -7  13.881   6.314
  -3   5  -7  2.2112  6.3041
  -3   5  -7  10.116   4.248
  -3   5  -7  6.1740  3.8520
   3  -5   7  13.463   4.255
   3  -5   7  13.761   4.579
  -4   5  -7  106.01   12.20
  -4   5  -7  85.072  14.382
  -4   5  -7  71.488  11.945
  -4   5  -7  84.771  10.597
   4  -5   7  92.187   9.416
   4  -5   7  93.441   9.598
  -5   5  -7 -0.2459  6.3627
  -5   5  -7 -0.6102  9.3179
   5   4  -7  26.416   5.587
   5   4  -7  28.951   5.567
  -5  -4   7  19.457   5.614
  -5  -4   7  23.099   6.097
  -5  -4   7  21.765   6.927
  -5  -4   7  24.588   7.090
   4   4  -7  44.040   6.041
   4   4  -7  42.256   6.127
  -4  -4   7  51.616   8.834
  -4  -4   7  46.092   8.556
  -4  -4   7  46.669   8.295
  -4  -4   7  46.376   7.577
   3   4  -7  1.4540  2.4840
   3   4  -7  4.9349  2.8125
   3   4  -7  8.1772  3.2036
   3   4  -7  2.1754  2.4566
  -3  -4   7  1.1821  4.1800
  -3  -4   7  -3.555   3.656
   2   4  -7  33.732   4.306
   2   4  -7  32.947   4.777
   2   4  -7  34.338   4.739
   2   4  -7  30.439   4.000
  -2  -4   7  33.325   5.802
  -2  -4   7  40.922   4.430
  -2  -4   7  38.146   4.190
  -2  -4   7  33.091   4.463
  -2  -4   7  29.591   5.684
   1   4  -7  31.677   4.457
   1   4  -7  29.881   4.477
   1   4  -7  22.772   2.847
   1   4  -7  26.999   3.130
  -1  -4   7  22.459   4.812
  -1  -4   7  27.904   3.060
  -1  -4   7  22.240   4.927
  -1  -4   7  22.100   3.744
  -1  -4   7  27.189   3.071
  -1  -4   7  28.174   4.169
   0   4  -7  57.887   3.427
   0   4  -7  55.800   5.913
   0   4  -7  59.014   3.495
   0   4  -7  54.289   5.865
   0  -4   7  52.649   6.516
   0  -4   7  69.236   6.420
   0  -4   7  54.206   5.477
   0  -4   7  57.201   6.666
   0  -4   7  57.871   5.755
  -1   4  -7  26.261   2.988
  -1   4  -7  28.281   3.105
  -1   4  -7  27.961   4.784
  -1   4  -7  23.070   4.534
   1  -4   7  24.244   4.081
   1  -4   7  23.747   4.664
   1  -4   7  19.608   4.524
   1  -4   7  26.614   4.180
  -2   4  -7  5.0611  3.6016
  -2   4  -7  1.1059  2.4252
  -2   4  -7  2.1976  2.8132
  -2   4  -7  10.663   3.732
  -2   4  -7  0.5478  3.0364
   2  -4   7  8.1241  3.1583
   2  -4   7 -0.1917  2.6489
   2  -4   7  4.7378  2.6945
   2  -4   7  -1.302   2.460
  -3   4  -7  56.463  10.503
  -3   4  -7  50.802   7.230
  -3   4  -7  63.657   8.185
  -3   4  -7  51.623   9.404
   3  -4   7  65.925   8.374
   3  -4   7  71.770   7.397
   3  -4   7  68.733   7.284
  -4   4  -7  -4.813   5.602
  -4   4  -7 -0.1836  3.0205
  -4   4  -7  -5.739   4.971
  -4   4  -7  0.9148  3.0283
   4  -4   7  1.7064  2.5106
   4  -4   7  3.5401  2.7290
  -5   4  -7  20.326   7.758
  -5   4  -7  0.5767  3.6780
  -5   4  -7  22.024   9.019
  -5   4  -7  9.8163  4.3443
  -6  -3   7  9.7706  5.7733
  -6  -3   7  9.3163  5.9734
  -6  -3   7  12.703   4.732
  -6  -3   7  12.839   4.424
   5   3  -7  4.3318  2.9922
   5   3  -7  5.9018  3.4873
  -5  -3   7  9.1231  5.4702
  -5  -3   7  0.1508  3.7933
   4   3  -7  11.130   3.394
   4   3  -7  12.486   3.597
  -4  -3   7  20.227   6.182
  -4  -3   7  23.046   4.898
   3   3  -7  30.149   4.359
   3   3  -7  41.444   5.339
   3   3  -7  35.772   5.183
  -3  -3   7  31.206   5.049
  -3  -3   7  37.922   4.542
  -3  -3   7  35.174   4.529
   2   3  -7  135.34    6.85
   2   3  -7  141.57    7.13
   2   3  -7  160.94    7.24
   2   3  -7  141.33    6.91
  -2  -3   7  152.45    8.91
  -2  -3   7  145.80    6.94
  -2  -3   7  137.76    6.61
  -2  -3   7  146.55    6.87
  -2  -3   7  152.32    7.02
  -2  -3   7  136.05    8.52
   1   3  -7  9.7616  2.5775
   1   3  -7  9.1862  2.9368
   1   3  -7  5.9684  1.9087
   1   3  -7  6.0475  2.1603
   1   3  -7  4.6092  1.7639
  -1  -3   7  10.191   2.396
  -1  -3   7  0.9596  2.8141
  -1  -3   7  8.0659  3.5324
  -1  -3   7  6.2266  1.8758
  -1  -3   7  8.0014  2.0280
  -1  -3   7  9.5217  2.4105
   0   3  -7  610.77   15.85
   0   3  -7  674.59   17.02
   0   3  -7  633.94   16.12
   0   3  -7  649.48   13.39
   0   3  -7  652.85   17.02
   0   3  -7  664.47   13.74
   0  -3   7  664.12   16.40
   0  -3   7  662.28   18.58
   0  -3   7  668.35   17.76
   0  -3   7  665.62   18.27
   0  -3   7  692.40   16.33
   0  -3   7  641.29   18.39
  -1   3  -7  18.170   3.345
  -1   3  -7  20.506   3.680
  -1   3  -7  13.149   2.898
  -1   3  -7  18.121   3.298
  -1   3  -7  22.923   3.727
  -1   3  -7  21.726   3.676
  -1   3  -7  18.911   3.673
   1  -3   7  10.381   3.972
   1  -3   7  19.653   4.050
   1  -3   7  9.3774  3.9767
   1  -3   7  16.394   3.897
  -2   3  -7  42.627   5.005
  -2   3  -7  38.870   6.573
  -2   3  -7  34.420   5.985
  -2   3  -7  33.372   4.418
  -2   3  -7  42.708   5.694
  -2   3  -7  38.536   5.284
   2  -3   7  31.176   5.239
   2  -3   7  41.071   5.824
   2  -3   7  37.205   4.997
   2  -3   7  30.316   4.351
  -3   3  -7  2.5196  5.2054
  -3   3  -7  4.5011  4.7889
  -3   3  -7  10.827   3.024
  -3   3  -7  9.5773  3.1265
   3  -3   7  10.433   2.869
   3  -3   7  10.292   2.964
   3  -3   7  3.1580  3.0087
   3  -3   7  6.5878  3.6392
  -4   3  -7  64.847  11.198
  -4   3  -7  56.493   5.985
  -4   3  -7  61.046  10.043
   4  -3   7  61.961   8.016
   4  -3   7  64.965   6.064
   4  -3   7  59.039   7.402
   4  -3   7  65.368   6.260
  -5   3  -7  13.987   7.065
  -5   3  -7  7.3804  7.3685
   5  -3   7  4.4092  3.4588
   5  -3   7  0.7825  3.3234
  -6  -2   7  24.084   8.602
  -6  -2   7  24.538   5.735
  -6  -2   7  28.123   8.678
  -6  -2   7  24.221   5.624
   5   2  -7  18.661   4.195
   5   2  -7  21.409   4.205
  -5  -2   7  21.675   7.499
  -5  -2   7  11.222   4.072
  -5  -2   7  10.293   5.892
  -5  -2   7  13.485   4.183
   4   2  -7  184.34   10.49
   4   2  -7  172.26   10.29
   4   2  -7  174.24    8.51
   4   2  -7  174.04    8.44
  -4  -2   7  170.23    9.52
  -4  -2   7  164.19    8.12
  -4  -2   7  176.31    8.40
  -4  -2   7  191.10   10.08
   3   2  -7  202.70    8.17
   3   2  -7  214.02    9.89
   3   2  -7  218.45    8.25
   3   2  -7  181.72    9.15
  -3  -2   7  173.19    9.03
  -3  -2   7  198.19    7.84
  -3  -2   7  184.04    7.52
  -3  -2   7  191.04    9.42
   2   2  -7  64.926   6.166
   2   2  -7  69.205   4.202
   2   2  -7  61.935   4.849
   2   2  -7  76.755   4.415
   2   2  -7  65.483   4.863
   2   2  -7  72.257   5.670
  -2  -2   7  68.160   4.869
  -2  -2   7  64.376   4.092
  -2  -2   7  67.331   5.257
  -2  -2   7  72.867   4.167
  -2  -2   7  64.307   4.782
  -2  -2   7  50.876   5.334
   1   2  -7  972.39   20.88
   1   2  -7  952.80   19.01
   1   2  -7  929.84   18.24
   1   2  -7  952.70   18.05
   1   2  -7  961.65   18.78
   1   2  -7  955.58   20.91
  -1  -2   7  962.44   18.56
  -1  -2   7  939.18   20.84
  -1  -2   7  926.05   18.18
  -1  -2   7  949.91   18.11
  -1  -2   7  946.88   18.84
  -1  -2   7  940.88   20.76
   0   2  -7  272.90    8.76
   0   2  -7  285.90    8.86
   0   2  -7  269.32    7.86
   0   2  -7  269.10    8.53
   0   2  -7  278.05    9.43
   0   2  -7  275.05    8.10
   0   2  -7  277.31    8.66
   0   2  -7  263.39    9.21
   0  -2   7  279.65   10.24
   0  -2   7  256.56   10.00
   0  -2   7  281.28   10.49
   0  -2   7  279.21   10.71
  -1   2  -7  17.902   3.228
  -1   2  -7  21.110   3.118
  -1   2  -7  14.309   3.614
  -1   2  -7  12.817   2.708
  -1   2  -7  14.602   2.657
  -1   2  -7  18.637   3.700
  -1   2  -7  14.734   2.985
  -1   2  -7  14.471   3.013
  -2   2  -7  298.40    9.11
  -2   2  -7  282.14   14.10
  -2   2  -7  278.42   14.76
  -2   2  -7  284.43   10.98
  -2   2  -7  290.08   10.96
   2  -2   7  274.31   10.67
   2  -2   7  308.55   11.27
   2  -2   7  279.44   13.31
   2  -2   7  295.47    9.80
   2  -2   7  299.81   13.28
   2  -2   7  295.70    9.77
  -3   2  -7  74.122   9.515
  -3   2  -7  66.945   8.872
  -3   2  -7  71.995   4.896
  -3   2  -7  83.804   5.102
   3  -2   7  63.052   8.469
   3  -2   7  65.086   4.567
   3  -2   7  67.823   4.789
   3  -2   7  82.408   8.096
   3  -2   7  86.181   7.982
  -4   2  -7  20.168   7.160
  -4   2  -7  28.296   8.524
  -4   2  -7  23.152   3.286
  -4   2  -7  28.696   3.418
   4  -2   7  23.055   5.070
   4  -2   7  26.227   3.364
   4  -2   7  25.719   3.330
   4  -2   7  15.759   4.435
  -5   2  -7  78.927  12.353
  -5   2  -7  78.365  13.503
   5  -2   7  76.208   9.458
   5  -2   7  75.479   9.472
  -6   2  -7  26.221   9.236
  -6   2  -7  38.032  11.146
   6  -2   7  34.360   7.138
   6  -2   7  31.343   7.099
  -6  -1   7  2.3644  3.0079
  -6  -1   7  2.0613  4.7335
  -6  -1   7  3.5637  3.5524
  -6  -1   7  2.9588  5.0075
   5   1  -7  2.6807  2.3833
   5   1  -7  0.0568  2.0312
  -5  -1   7  4.1847  3.0041
  -5  -1   7  0.2107  2.8358
  -5  -1   7  4.1236  5.1158
  -5  -1   7  3.1254  4.9155
   4   1  -7  330.99   11.02
   4   1  -7  323.35   13.80
   4   1  -7  313.23   13.44
   4   1  -7  322.42   10.79
  -4  -1   7  312.28   10.36
  -4  -1   7  295.12   12.40
  -4  -1   7  316.12   12.69
  -4  -1   7  317.39   10.70
   3   1  -7  7.2667  2.0039
   3   1  -7  5.5773  2.5181
   3   1  -7  6.6637  2.6851
   3   1  -7  9.4693  2.1534
   3   1  -7  10.543   3.176
  -3  -1   7  12.212   2.234
  -3  -1   7  7.5240  2.7134
  -3  -1   7  8.2439  2.7754
  -3  -1   7  8.7440  1.9620
   2   1  -7  991.88   17.85
   2   1  -7 1022.14   17.78
   2   1  -7  993.24   21.18
   2   1  -7 1000.48   21.52
   2   1  -7 1038.02   22.35
   2   1  -7 1023.07   22.06
  -2  -1   7  982.41   21.73
  -2  -1   7 1021.00   21.28
  -2  -1   7 1012.00   22.00
  -2  -1   7 1006.80   21.47
  -2  -1   7  972.68   17.40
  -2  -1   7  970.31   17.18
   1   1  -7  83.184   5.143
   1   1  -7  74.722   4.894
   1   1  -7  87.126   4.831
   1   1  -7  76.790   3.435
   1   1  -7  80.004   3.404
   1   1  -7  69.631   4.514
  -1  -1   7  77.236   5.185
  -1  -1   7  76.580   4.508
  -1  -1   7  80.462   5.255
  -1  -1   7  81.982   4.680
  -1  -1   7  82.288   3.408
  -1  -1   7  72.161   3.323
   0   1  -7  9.4712  2.1762
   0   1  -7  7.0750  1.9358
   0   1  -7  7.3665  1.6602
   0   1  -7  16.513   2.524
   0   1  -7  10.421   1.865
   0   1  -7  7.5451  1.8801
   0   1  -7  8.3752  1.7521
   0   1  -7  9.3069  1.7909
   0  -1   7  11.675   2.390
   0  -1   7  15.434   3.080
   0  -1   7  15.849   2.650
   0  -1   7  14.668   2.992
  -1   1  -7  66.183   5.441
  -1   1  -7  65.516   4.374
  -1   1  -7  63.445   5.803
  -1   1  -7  65.625   3.908
  -1   1  -7  70.047   4.452
  -1   1  -7  66.455   3.931
   1  -1   7  64.153   7.231
   1  -1   7  60.729   4.247
   1  -1   7  56.589   4.276
   1  -1   7  72.779   4.485
   1  -1   7  59.109   4.294
   1  -1   7  74.115   7.256
  -2   1  -7  618.54   16.05
  -2   1  -7  597.20   22.19
  -2   1  -7  620.96   12.82
  -2   1  -7  628.81   21.87
  -2   1  -7  645.81   12.83
  -2   1  -7  632.59   16.41
   2  -1   7  659.68   20.98
   2  -1   7  626.68   16.35
   2  -1   7  627.83   13.74
   2  -1   7  636.39   13.83
   2  -1   7  645.70   21.21
   2  -1   7  638.51   16.30
  -3   1  -7  6.5263  4.1889
  -3   1  -7  5.7304  1.4281
  -3   1  -7  5.2388  1.4096
  -3   1  -7  0.9726  4.0733
   3  -1   7  3.8427  3.4642
   3  -1   7  3.3278  1.3101
   3  -1   7  3.3792  2.1874
   3  -1   7  4.2457  1.3871
   3  -1   7  1.7128  1.7994
  -4   1  -7  118.19    3.86
  -4   1  -7  118.23    3.91
  -4   1  -7  122.35   13.37
  -4   1  -7  116.81    3.79
  -4   1  -7  112.90    3.79
  -4   1  -7  127.49   14.40
   4  -1   7  110.56    8.51
   4  -1   7  108.76    8.31
  -5   1  -7  44.972  10.521
  -5   1  -7  46.428  11.357
   5  -1   7  57.274   8.108
   5  -1   7  44.820   7.235
  -6   1  -7  12.590   8.465
  -6   1  -7  1.5362  6.5023
   6  -1   7  -1.246   2.809
   6  -1   7  0.1316  3.2038
  -6   0   7  35.653   6.037
  -6   0   7  34.489   9.407
  -6   0   7  37.101   6.157
  -6   0   7  52.432  11.433
   5   0  -7  10.962   3.141
   5   0  -7  11.058   3.353
  -5   0   7  21.685   7.006
  -5   0   7  10.407   3.468
  -5   0   7  7.3410  3.5822
   4   0  -7  12.435   3.888
   4   0  -7  17.162   2.990
   4   0  -7  18.941   4.612
   4   0  -7  15.509   2.966
  -4   0   7  16.028   2.930
  -4   0   7  11.449   3.385
  -4   0   7  18.519   4.015
  -4   0   7  13.087   2.726
   3   0  -7  161.25    5.79
   3   0  -7  167.25    8.39
   3   0  -7  163.24    5.87
   3   0  -7  163.00    8.55
   3   0  -7  158.56    8.61
   3   0  -7  189.43    8.90
  -3   0   7  167.10    5.77
  -3   0   7  151.56    8.07
  -3   0   7  157.58    5.72
  -3   0   7  157.96    8.24
   2   0  -7  442.83   12.91
   2   0  -7  417.92   12.54
   2   0  -7  435.03   12.84
   2   0  -7  425.76    8.29
   2   0  -7  449.27   12.75
   2   0  -7  422.27    8.20
  -2   0   7  438.46    8.14
  -2   0   7  418.65   12.70
  -2   0   7  428.84   12.46
  -2   0   7  440.69    8.04
  -2   0   7  423.20   12.60
  -2   0   7  428.98   12.77
   1   0  -7  192.31    7.52
   1   0  -7  215.90    7.94
   1   0  -7  198.46    3.85
   1   0  -7  216.75    7.68
   1   0  -7  211.75    3.80
   1   0  -7  212.09    7.73
   1   0  -7  211.67    3.87
  -1   0   7  225.15    7.79
  -1   0   7  217.96    7.60
  -1   0   7  206.71    7.88
  -1   0   7  217.93    7.98
   0   0  -7  112.28    5.13
   0   0  -7  109.44    5.18
   0   0  -7  106.03    3.86
   0   0  -7  109.57    5.02
   0   0  -7  102.05    3.75
   0   0  -7  106.34    5.08
   0   0   7  111.03    3.84
   0   0   7  98.129   4.858
   0   0   7  111.27    6.46
   0   0   7  103.05    4.92
   0   0   7  98.322   3.744
  -1   0  -7  434.94   14.60
  -1   0  -7  440.66    9.89
  -1   0  -7  429.48   10.90
  -1   0  -7  437.06   14.99
  -1   0  -7  430.51   10.82
  -1   0  -7  440.76    9.74
   1   0   7  440.67   10.97
   1   0   7  436.92   10.85
   1   0   7  419.55    9.69
   1   0   7  447.07    9.84
   1   0   7  420.26   15.86
   1   0   7  428.67   16.37
  -2   0  -7  511.90    9.75
  -2   0  -7  503.81   19.91
  -2   0  -7  504.39   20.64
  -2   0  -7  517.30   14.14
  -2   0  -7  517.52    9.67
  -2   0  -7  512.76   13.97
   2   0   7  544.26   11.00
   2   0   7  510.56   19.03
   2   0   7  519.58   14.07
   2   0   7  502.19   14.02
   2   0   7  521.52   19.63
   2   0   7  540.09   10.87
  -3   0  -7  34.158   7.028
  -3   0  -7  29.054   4.675
  -3   0  -7  37.545   7.445
   3   0   7  38.676   6.902
   3   0   7  27.340   4.181
   3   0   7  28.486   4.315
  -4   0  -7  57.414   9.604
  -4   0  -7  70.169  10.780
   4   0   7  68.303   7.813
   4   0   7  61.592   7.442
  -5   0  -7  51.298  10.848
  -5   0  -7  79.823  13.371
   5   0   7  80.514   9.394
   5   0   7  58.609   8.150
  -6   0  -7  56.473  12.489
  -6   0  -7  61.141  12.497
   6   0   7  60.653   8.865
   6   0   7  51.197   8.452
  -6   1   7  2.5260  3.1432
  -6   1   7 -0.6284  4.1389
  -6   1   7  1.9708  3.2488
  -6   1   7  3.6916  4.6294
   5  -1  -7  37.327   4.851
   5  -1  -7  38.033   5.087
  -5   1   7  36.762   8.810
  -5   1   7  39.683   6.224
  -5   1   7  28.787   5.478
   4  -1  -7  155.15   10.06
   4  -1  -7  169.06    7.23
   4  -1  -7  161.52   10.05
   4  -1  -7  173.35    7.48
  -4   1   7  168.81    7.46
  -4   1   7  176.96    9.66
  -4   1   7  157.09    7.13
  -4   1   7  159.40    9.13
   3  -1  -7  41.273   5.375
   3  -1  -7  44.523   3.134
   3  -1  -7  52.078   5.724
   3  -1  -7  29.933   4.637
   3  -1  -7  36.905   3.307
  -3   1   7  44.718   5.332
  -3   1   7  40.250   3.012
  -3   1   7  39.399   5.121
  -3   1   7  45.894   3.094
   2  -1  -7 1412.71   27.90
   2  -1  -7 1495.61   28.03
   2  -1  -7 1437.11   27.71
   2  -1  -7 1475.64   28.12
  -2   1   7 1419.19   27.95
  -2   1   7 1412.40   21.28
  -2   1   7 1460.79   28.01
  -2   1   7 1413.53   20.69
  -2   1   7 1421.60   21.10
  -2   1   7 1382.79   20.91
  -2   1   7 1418.99   27.28
  -2   1   7 1370.23   27.36
   1  -1  -7  62.207   4.346
   1  -1  -7  46.186   4.274
   1  -1  -7  55.671   4.317
   1  -1  -7  50.808   3.869
  -1   1   7  46.367   4.293
  -1   1   7  48.286   3.742
  -1   1   7  52.361   3.810
  -1   1   7  53.554   4.149
   0  -1  -7  820.68   16.40
   0  -1  -7  832.68   16.34
   0  -1  -7  808.35   13.97
   0  -1  -7  802.11   13.76
   0  -1  -7  770.48   16.54
   0   1   7  795.80   13.73
   0   1   7  818.71   16.28
   0   1   7  806.11   16.35
   0   1   7  827.40   21.47
   0   1   7  794.63   13.89
  -1  -1  -7  226.63    7.35
  -1  -1  -7  235.87    6.62
  -1  -1  -7  236.83    7.44
  -1  -1  -7  226.51   10.39
  -1  -1  -7  226.95    6.46
  -1  -1  -7  219.43   10.54
   1   1   7  243.85   11.93
   1   1   7  238.44    6.56
   1   1   7  220.08   11.79
   1   1   7  231.55    7.33
   1   1   7  225.40    7.35
   1   1   7  228.83    6.59
  -2  -1  -7 1709.12   31.02
  -2  -1  -7 1741.35   30.86
  -2  -1  -7 1531.38   40.94
  -2  -1  -7 1515.56   41.93
   2   1   7 1695.57   25.73
   2   1   7 1691.16   23.99
   2   1   7 1645.53   30.69
   2   1   7 1636.41   30.39
   2   1   7 1735.45   40.65
   2   1   7 1643.42   41.05
   2   1   7 1635.34   24.15
   2   1   7 1659.63   25.94
  -3  -1  -7  32.700   6.812
  -3  -1  -7  30.291   4.339
  -3  -1  -7  34.346   7.135
   3   1   7  33.484   4.717
   3   1   7  32.160   6.570
   3   1   7  32.876   4.746
  -4  -1  -7  296.04   17.44
  -4  -1  -7  295.45   18.45
   4   1   7  280.49   12.65
   4   1   7  294.59   13.14
  -5  -1  -7  68.921  12.563
  -5  -1  -7  56.711  11.274
   5   1   7  83.199   9.585
   5   1   7  72.232   8.648
  -6  -1  -7  6.5185  6.4270
  -6  -1  -7 -0.4349  5.8798
   6   1   7  1.9080  3.6205
   6   1   7  1.2437  3.1576
  -6   2   7  19.613   8.147
  -6   2   7  4.9372  3.6925
  -6   2   7  8.4819  4.3236
   5  -2  -7  21.174   4.011
  -5   2   7  16.328   6.765
  -5   2   7  13.783   4.122
  -5   2   7  19.146   4.670
   4  -2  -7  47.194   6.683
   4  -2  -7  63.150   7.500
  -4   2   7  63.579   7.271
  -4   2   7  65.488   4.923
  -4   2   7  59.172   5.357
  -4   2   7  52.218   6.614
   3  -2  -7  110.94    7.49
   3  -2  -7  123.55    7.60
  -3   2   7  122.49    5.31
  -3   2   7  116.47    5.28
  -3   2   7  130.04    7.71
  -3   2   7  113.04    7.25
  -3   2   7  115.99    5.29
  -3   2   7  120.13    5.32
   2  -2  -7  543.08   14.93
   2  -2  -7  562.17   15.58
   2  -2  -7  597.66   15.94
   2  -2  -7  594.17   15.56
  -2   2   7  573.17   11.37
  -2   2   7  551.82   15.02
  -2   2   7  551.72   15.65
  -2   2   7  549.11   10.81
  -2   2   7  569.24   14.94
  -2   2   7  551.98   10.98
  -2   2   7  570.49   11.23
  -2   2   7  571.48   15.88
   1  -2  -7  155.59    6.86
   1  -2  -7  175.36    4.69
   1  -2  -7  171.60    7.02
   1  -2  -7  167.06    4.52
   1  -2  -7  159.49    7.18
   1  -2  -7  155.40    7.09
  -1   2   7  166.97    4.59
  -1   2   7  168.81    6.97
  -1   2   7  151.61    7.17
  -1   2   7  163.19    4.50
  -1   2   7  173.15    6.89
  -1   2   7  157.02    7.22
   0  -2  -7  284.53    8.93
   0  -2  -7  289.17    7.37
   0  -2  -7  290.64    7.29
   0  -2  -7  298.20    8.90
   0   2   7  286.99    7.53
   0   2   7  290.43    9.12
   0   2   7  286.52    7.42
   0   2   7  296.84   11.51
   0   2   7  270.24    8.83
   0   2   7  290.10    9.52
   0   2   7  289.70   11.64
  -1  -2  -7  75.548   4.374
  -1  -2  -7  78.282   4.407
  -1  -2  -7  73.413   6.307
  -1  -2  -7  71.903   6.461
   1   2   7  77.286   4.521
   1   2   7  71.124   4.005
   1   2   7  72.141   7.906
   1   2   7  75.451   4.319
   1   2   7  75.109   4.437
   1   2   7  69.228   3.991
   1   2   7  64.122   7.497
   1   2   7  75.155   4.285
  -2  -2  -7  88.569   5.638
  -2  -2  -7  82.010   9.754
  -2  -2  -7  88.603   5.562
  -2  -2  -7  105.95   10.86
   2   2   7  86.125   3.894
   2   2   7  85.359   3.668
   2   2   7  91.064   5.865
   2   2   7  79.476   8.109
   2   2   7  82.000   8.148
   2   2   7  86.182   3.888
   2   2   7  82.585   3.588
   2   2   7  88.480   5.804
  -3  -2  -7  6.2755  4.5589
  -3  -2  -7  10.278   5.103
   3   2   7  8.4070  2.7316
   3   2   7  8.1703  2.7225
  -4  -2  -7  56.336  10.123
  -4  -2  -7  57.571   9.787
   4   2   7  69.466   7.795
   4   2   7  60.451   7.173
  -5  -2  -7  9.2077  8.3219
  -5  -2  -7  1.5762  6.4580
   5   2   7  8.5405  4.2207
   5   2   7  -1.090   3.026
  -6  -2  -7  10.346   7.895
  -6  -2  -7  14.895   8.399
   6   2   7  18.966   5.829
   6   2   7  12.284   4.787
  -5   3   7  30.072   4.849
  -5   3   7  32.900   5.087
  -5   3   7  33.696   6.047
  -5   3   7  31.521   6.162
  -5   3   7  34.142   8.677
  -5   3   7  30.721   8.634
   4  -3  -7  29.393   5.965
   4  -3  -7  36.122   5.950
  -4   3   7  51.954   5.462
  -4   3   7  32.478   4.440
  -4   3   7  36.962   4.680
  -4   3   7  43.910   6.358
  -4   3   7  36.168   4.688
  -4   3   7  40.029   6.219
   3  -3  -7  9.0179  3.1688
   3  -3  -7  7.8155  3.1567
  -3   3   7  9.4294  2.2372
  -3   3   7  7.8976  3.0459
  -3   3   7  10.152   3.387
  -3   3   7  7.9620  2.1546
  -3   3   7  7.5763  2.1402
  -3   3   7  10.942   2.414
   2  -3  -7  342.10   11.60
   2  -3  -7  345.53   11.73
  -2   3   7  365.89   12.94
  -2   3   7  385.94   12.17
  -2   3   7  380.06   11.92
  -2   3   7  374.13    9.75
  -2   3   7  343.18    9.33
  -2   3   7  367.30    9.69
  -2   3   7  353.25   13.42
  -2   3   7  377.66    9.91
  -2   3   7  369.19   13.06
   1  -3  -7  49.502   4.671
   1  -3  -7  55.576   3.422
   1  -3  -7  51.392   3.369
   1  -3  -7  49.743   4.652
  -1   3   7  51.866   3.321
  -1   3   7  46.083   5.250
  -1   3   7  57.332   4.889
  -1   3   7  53.540   4.250
  -1   3   7  48.109   5.046
  -1   3   7  48.854   5.166
  -1   3   7  45.523   5.250
  -1   3   7  50.781   3.425
   0  -3  -7  192.69    6.78
   0  -3  -7  205.95    7.58
   0  -3  -7  197.31    7.29
   0  -3  -7  200.49    7.03
   0   3   7  211.56    7.07
   0   3   7  206.73    8.27
   0   3   7  198.32    8.18
   0   3   7  204.67    8.67
   0   3   7  203.49    9.63
   0   3   7  207.61    9.91
   0   3   7  196.33    6.82
   0   3   7  212.42    8.77
  -1  -3  -7  131.00    8.71
  -1  -3  -7  135.79    6.26
  -1  -3  -7  122.17    8.92
  -1  -3  -7  147.11    6.64
   1   3   7  150.39   10.49
   1   3   7  141.34    9.99
   1   3   7  146.40    6.76
   1   3   7  147.42    6.75
   1   3   7  155.29    6.82
   1   3   7  152.72    6.57
   1   3   7  150.65    6.86
  -2  -3  -7  792.88   24.69
  -2  -3  -7  756.36   25.07
  -2  -3  -7  807.48   18.96
  -2  -3  -7  741.66   16.37
   2   3   7  748.55   24.03
   2   3   7  772.89   16.75
   2   3   7  803.64   25.15
   2   3   7  781.72   19.30
   2   3   7  767.79   19.00
   2   3   7  773.66   16.60
  -3  -3  -7  63.277  10.079
  -3  -3  -7  74.231  10.480
   3   3   7  71.564   4.184
   3   3   7  68.688   6.818
   3   3   7  64.080   4.041
   3   3   7  64.740   6.556
  -4  -3  -7  325.42   19.43
  -4  -3  -7  325.45   20.11
   4   3   7  341.19   14.47
   4   3   7  359.86   15.01
  -5  -3  -7  51.463  12.120
  -5  -3  -7  53.863  11.963
   5   3   7  66.071   8.730
   5   3   7  62.207   8.333
  -6  -3  -7  13.747   8.277
  -6  -3  -7  5.3727  7.2067
   6   3   7  5.0111  4.0102
   6   3   7  1.8603  3.5250
  -5   4   7  4.3961  3.7656
  -5   4   7  15.749   6.673
  -5   4   7  3.2706  4.7771
  -5   4   7 -0.6194  3.1705
   4  -4  -7  24.422   5.345
   4  -4  -7  19.069   4.788
  -4   4   7  23.870   5.089
  -4   4   7  24.244   4.171
  -4   4   7  21.237   4.064
  -4   4   7  19.597   4.846
   3  -4  -7  15.074   3.858
   3  -4  -7  13.929   3.710
  -3   4   7  19.226   3.440
  -3   4   7  21.634   4.639
  -3   4   7  13.347   3.916
  -3   4   7  18.575   3.320
  -3   4   7  21.354   3.543
  -3   4   7  14.797   3.156
   2  -4  -7  10.767   2.928
   2  -4  -7  11.171   2.876
  -2   4   7  11.545   2.560
  -2   4   7  8.2372  2.2748
  -2   4   7  9.5562  3.2420
  -2   4   7  10.556   2.420
  -2   4   7  9.5687  2.3500
  -2   4   7  8.3148  2.6350
  -2   4   7  10.223   2.751
  -2   4   7  7.6594  2.9601
   1  -4  -7  112.77    5.65
   1  -4  -7  114.30    5.91
   1  -4  -7  119.25    5.86
   1  -4  -7  114.66    5.86
  -1   4   7  102.94    7.29
  -1   4   7  116.23    6.01
  -1   4   7  108.12    5.65
  -1   4   7  113.72    5.84
  -1   4   7  107.95    7.01
  -1   4   7  107.09    5.87
  -1   4   7  101.94    6.94
   0  -4  -7  44.200   5.180
   0  -4  -7  53.672   4.013
   0  -4  -7  49.499   4.665
   0  -4  -7  51.190   4.829
   0  -4  -7  35.648   4.657
   0  -4  -7  44.625   4.204
   0   4   7  48.650   5.553
   0   4   7  51.287   4.739
   0   4   7  48.205   5.523
   0   4   7  50.887   5.161
   0   4   7  41.538   4.427
   0   4   7  51.808   5.078
  -1  -4  -7  75.302   5.472
  -1  -4  -7  77.492   5.668
  -1  -4  -7  77.581   5.717
  -1  -4  -7  77.970   5.494
  -1  -4  -7  72.606   6.416
   1   4   7  73.790   8.217
   1   4   7  64.580   5.408
   1   4   7  69.714   7.952
   1   4   7  73.779   5.722
   1   4   7  69.237   5.016
   1   4   7  71.608   5.186
  -2  -4  -7  520.72   19.36
  -2  -4  -7  486.65   14.04
  -2  -4  -7  501.58   18.63
  -2  -4  -7  494.68   13.99
   2   4   7  513.72   19.30
   2   4   7  501.73   18.70
   2   4   7  476.28   13.74
   2   4   7  489.83   15.38
   2   4   7  493.25   15.56
   2   4   7  506.90   14.15
  -3  -4  -7  135.48    6.56
  -3  -4  -7  130.25    6.42
  -3  -4  -7  101.33   12.77
  -3  -4  -7  115.34   13.25
   3   4   7  116.06    8.08
   3   4   7  124.82    6.73
   3   4   7  117.68    6.61
   3   4   7  144.01    8.90
  -4  -4  -7  75.188  12.113
  -4  -4  -7  62.446   4.307
  -4  -4  -7  64.851   4.315
  -4  -4  -7  58.215  10.863
   4   4   7  70.451   8.546
   4   4   7  62.113   3.937
   4   4   7  62.859   4.008
   4   4   7  81.263   9.123
  -5  -4  -7  15.997   9.444
  -5  -4  -7  10.768   9.099
   5   4   7  37.240   6.830
   5   4   7  26.391   6.138
  -6  -4  -7  4.6195  8.7699
  -6  -4  -7  18.570  10.171
   6   4   7  17.498   6.001
  -5   5   7  0.2495  3.3853
  -5   5   7  5.2844  3.8356
  -5   5   7  9.2550  5.6150
  -5   5   7  5.7914  4.6790
   4  -5  -7  40.446   6.696
  -4   5   7  44.688   5.953
  -4   5   7  39.775   5.754
  -4   5   7  40.837   7.018
  -4   5   7  36.027   6.698
   3  -5  -7  5.5385  2.7329
   3  -5  -7  3.1909  2.7598
  -3   5   7  1.6143  3.0612
  -3   5   7  9.8687  3.0263
  -3   5   7  0.1802  2.8074
  -3   5   7  2.6391  2.2894
   2  -5  -7  12.940   2.968
   2  -5  -7  15.836   3.393
  -2   5   7  8.6012  2.7298
  -2   5   7  16.123   4.229
  -2   5   7  17.211   3.374
  -2   5   7  16.435   3.318
  -2   5   7  13.713   3.205
  -2   5   7  9.7779  2.9711
  -2   5   7  19.186   4.373
   1  -5  -7  85.497   5.853
   1  -5  -7  77.546   7.990
   1  -5  -7  91.765   5.492
   1  -5  -7  80.950   5.791
   1  -5  -7  82.058   5.253
  -1   5   7  85.992   5.456
  -1   5   7  73.963   5.498
  -1   5   7  74.783   5.150
  -1   5   7  82.117   5.806
   0  -5  -7  30.333   4.363
   0  -5  -7  24.637   4.708
   0  -5  -7  39.318   4.913
   0  -5  -7  37.854   4.062
   0  -5  -7  33.511   3.765
   0  -5  -7  29.998   4.960
   0   5   7  31.280   4.977
   0   5   7  31.767   4.989
   0   5   7  35.707   4.639
   0   5   7  28.920   4.280
  -1  -5  -7  93.924   5.544
  -1  -5  -7  90.349   5.478
  -1  -5  -7  100.50    7.33
  -1  -5  -7  98.953   7.326
   1   5   7  84.728   7.150
   1   5   7  99.288   8.051
   1   5   7  95.701   6.446
   1   5   7  93.358   6.458
   1   5   7  96.216   7.776
  -2  -5  -7  291.77   14.29
  -2  -5  -7  333.41   12.51
  -2  -5  -7  315.32   14.39
  -2  -5  -7  331.91   12.55
   2   5   7  298.93   14.53
   2   5   7  319.90   12.47
   2   5   7  327.78   14.71
   2   5   7  307.27   13.02
   2   5   7  294.99   12.74
   2   5   7  319.53   12.32
  -3  -5  -7  15.213   6.856
  -3  -5  -7  -1.263   2.083
  -3  -5  -7  7.6172  6.4077
  -3  -5  -7 -0.9902  2.1441
   3   5   7 -0.4388  2.4962
   3   5   7 -0.6684  2.5220
   3   5   7 -0.8983  2.8403
   3   5   7  3.2992  3.1485
  -4  -5  -7  69.939  13.921
  -4  -5  -7  97.030   6.316
  -4  -5  -7  85.275  14.519
  -4  -5  -7  92.143   6.325
   4   5   7  86.306   9.671
   4   5   7  104.38   10.61
  -5  -5  -7  0.9102  7.9641
  -5  -5  -7  11.283   8.469
   5   5   7  8.3845  4.6628
   5   5   7  8.1482  4.1694
  -4   6   7  0.0244  2.9053
  -4   6   7  6.0331  4.3797
  -4   6   7  -1.081   3.294
  -4   6   7  -3.729   2.939
  -4   6   7  6.2975  4.6085
  -4   6   7 -0.4515  2.9857
   3  -6  -7 -0.4139  2.1544
   3  -6  -7  -1.165   2.225
  -3   6   7  1.1162  2.7915
  -3   6   7  0.6939  2.5223
  -3   6   7  3.3004  3.8472
  -3   6   7  3.0357  3.4872
   2  -6  -7  12.613   3.038
   2  -6  -7  10.669   3.091
  -2   6   7  14.357   3.481
  -2   6   7  10.040   3.228
  -2   6   7  14.685   4.563
  -2   6   7  10.254   3.358
  -2   6   7  14.669   3.283
  -2   6   7  18.735   5.067
   1  -6  -7  36.798   6.123
   1  -6  -7  40.003   6.470
   1  -6  -7  32.960   4.145
   1  -6  -7  33.754   4.120
  -1   6   7  32.445   4.925
  -1   6   7  30.651   4.894
   0  -6  -7  4.3403  1.9050
   0  -6  -7  0.1581  2.8905
   0  -6  -7  2.7609  3.0284
   0  -6  -7  0.4138  1.3952
   0   6   7  1.8643  2.3957
   0   6   7  -2.069   3.294
   0   6   7  3.0530  2.4789
   0   6   7  -5.049   2.851
  -1  -6  -7  38.645   5.876
  -1  -6  -7  34.986   4.041
  -1  -6  -7  29.382   5.208
  -1  -6  -7  36.514   4.288
   1   6   7  43.543   6.154
   1   6   7  42.431   6.038
   1   6   7  47.119   6.282
   1   6   7  36.345   5.673
  -2  -6  -7  16.784   4.185
  -2  -6  -7  21.201   4.979
  -2  -6  -7  25.226   5.253
  -2  -6  -7  14.691   4.118
   2   6   7  21.562   5.090
   2   6   7  18.089   4.106
   2   6   7  25.766   5.349
  -3  -6  -7  31.716   7.780
  -3  -6  -7  26.764   5.094
  -3  -6  -7  33.646   5.470
  -3  -6  -7  20.864   7.182
   3   6   7  24.022   5.538
   3   6   7  25.489   5.611
  -4  -6  -7  0.7139  8.0679
  -4  -6  -7  6.1495  8.3538
  -4  -6  -7  11.056   3.503
  -4  -6  -7  8.0052  3.1972
   4   6   7  2.8085  3.6194
   4   6   7  9.4670  4.3014
  -5  -6  -7  16.014  11.530
  -5  -6  -7   3.417  10.459
   5   6   7  20.552   6.521
   5   6   7  16.841   5.552
  -4   7   7  17.454   4.856
  -4   7   7  23.047   6.434
  -4   7   7  16.465   4.967
  -3   7   7  0.2688  2.9730
  -3   7   7  -2.020   3.078
  -3   7   7  1.4145  3.7177
  -3   7   7  2.4704  3.1686
   2  -7  -7  16.312   3.568
   2  -7  -7  12.049   2.960
  -2   7   7  12.378   4.070
  -2   7   7  10.658   3.857
   1  -7  -7  5.9093  2.2557
   1  -7  -7  7.0865  3.9837
   1  -7  -7  8.2743  2.3927
   1  -7  -7  2.5619  3.4907
  -1   7   7  4.0156  3.0306
  -1   7   7  5.3904  2.9545
   0  -7  -7  7.9255  2.2921
   0  -7  -7  11.951   4.647
   0  -7  -7  14.157   4.994
   0  -7  -7  10.774   2.367
   0   7   7  4.5811  3.0692
   0   7   7  8.7387  3.4281
  -1  -7  -7  0.7836  3.0510
  -1  -7  -7  5.1454  2.1246
  -1  -7  -7  5.4385  2.0802
  -1  -7  -7  9.3895  3.9847
   1   7   7  7.1508  3.2715
   1   7   7  2.1588  2.5729
  -2  -7  -7  4.7109  3.4728
  -2  -7  -7  10.428   2.864
  -2  -7  -7  12.433   3.212
  -2  -7  -7  14.591   4.804
   2   7   7  5.7441  3.6174
   2   7   7  11.084   4.163
  -3  -7  -7  17.634   5.472
  -3  -7  -7  15.750   5.137
  -3  -7  -7  19.860   5.152
  -3  -7  -7  10.997   4.355
   3   7   7  15.409   4.927
   3   7   7  6.6430  3.6759
  -4  -7  -7  11.520   7.967
  -4  -7  -7  24.018   5.820
  -4  -7  -7  10.964   8.194
   4   7   7  20.618   5.670
   4   7   7  18.719   5.752
  -3   8   7  1.1663  3.4326
  -3   8   7  0.6809  3.4869
   2  -8  -7  2.9395  4.1859
  -2   8   7  8.4081  4.0578
  -2   8   7  4.5509  3.6481
   1  -8  -7  8.4582  4.4151
   1  -8  -7 -0.8666  3.4374
  -1   8   7  -4.767   2.402
  -1   8   7  1.6419  2.9427
   0  -8  -7  13.932   5.907
   0  -8  -7  10.038   5.161
   0   8   7  7.6924  4.0247
   0   8   7  9.8979  4.1545
  -1  -8  -7  5.2728  4.2713
  -1  -8  -7  4.8133  4.3912
   1   8   7  2.2236  3.1730
   1   8   7  7.1764  3.4222
  -2  -8  -7  19.847   5.717
  -2  -8  -7  9.2273  4.8860
   2   8   7  11.872   4.588
   2   8   7  21.317   5.811
  -3  -8  -7  26.083   6.338
  -3  -8  -7  14.385   5.546
   3   8   7  17.433   5.629
   3   8   7  17.868   5.871
  -1   9   7  8.1922  4.5133
  -1   9   7  12.090   4.833
   0  -9  -7  21.911   6.763
   0  -9  -7  20.441   6.723
   0   9   7  16.608   5.436
   0   9   7  21.931   5.812
  -1  -9  -7  6.1982  4.6558
  -1  -9  -7  8.2877  5.3487
   1   9   7  4.5471  4.1537
   1   9   7  5.3315  4.5997
  -2  -9  -7  25.457   7.037
  -2  -9  -7  14.581   6.297
   2   9   7  13.591   4.980
   2   8  -8  6.0813  4.5696
   2   8  -8  17.571   6.044
   1   8  -8  4.9906  4.6146
   1   8  -8  -1.096   4.104
  -1  -8   8  1.0340  5.5933
   0   8  -8 -0.5683  3.2616
   0   8  -8  5.0091  3.9002
   0  -8   8  -2.773   5.575
   0  -8   8  -8.937   4.686
  -1   8  -8  5.9662  4.6235
   1  -8   8  -10.08    3.64
   1  -8   8  -2.588   4.954
   3   7  -8  2.6871  3.9657
   3   7  -8  5.7528  4.4350
  -3  -7   8  7.2928  6.4925
  -3  -7   8  2.6039  6.0356
   2   7  -8  23.704   6.117
   2   7  -8  21.225   5.744
  -2  -7   8  9.4255  6.1538
  -2  -7   8  19.947   7.785
   1   7  -8  5.0735  4.2363
   1   7  -8  5.8225  4.3355
  -1  -7   8  -2.545   4.688
  -1  -7   8  10.337   5.857
   0   7  -8  12.462   4.882
   0   7  -8  16.269   5.364
   0  -7   8  19.042   6.439
   0  -7   8  16.511   6.359
  -1   7  -8  4.2151  4.1013
  -1   7  -8  6.3301  4.0032
   1  -7   8  -3.342   3.875
   1  -7   8  1.4374  4.4893
  -2   7  -8  28.229   6.733
  -2   7  -8  5.4171  4.2070
   2  -7   8  24.833   6.841
   2  -7   8  24.103   6.295
   3  -7   8  1.6755  3.9635
   3  -7   8  5.5814  4.9431
   4   6  -8  4.3935  3.7230
   4   6  -8  5.3052  4.0105
  -4  -6   8  15.127   7.054
  -4  -6   8  7.1896  6.8731
   3   6  -8  39.711   6.728
   3   6  -8  44.613   6.887
  -3  -6   8  46.556   8.823
  -3  -6   8  41.953   8.722
   2   6  -8  -4.620   2.382
   2   6  -8 -0.1126  2.7810
  -2  -6   8  1.9721  2.4166
  -2  -6   8  3.6622  5.5960
  -2  -6   8  3.5339  5.0886
  -2  -6   8  3.8027  2.9019
   1   6  -8  96.752   9.650
   1   6  -8  87.631   9.194
  -1  -6   8  99.487  10.698
  -1  -6   8  87.326  10.219
   0   6  -8  26.148   5.839
   0   6  -8  22.009   5.113
   0  -6   8  16.259   5.640
   0  -6   8  15.393   5.686
  -1   6  -8  35.608   6.507
  -1   6  -8  38.622   6.573
   1  -6   8  45.936   7.606
   1  -6   8  31.462   6.692
  -2   6  -8  19.785   5.720
  -2   6  -8  7.3177  4.5201
   2  -6   8  9.9318  4.9286
   2  -6   8  14.232   5.109
  -3   6  -8  6.2291  4.4707
  -3   6  -8  11.759   4.980
   3  -6   8  13.061   5.166
   3  -6   8  11.496   4.969
   4  -6   8  3.0046  3.7583
   4  -6   8  3.4245  3.9386
   5   5  -8 -0.1495  2.9850
   5   5  -8  -3.668   2.768
  -5  -5   8  2.8574  4.6588
  -5  -5   8  -9.166   4.826
  -5  -5   8  0.2957  3.9802
  -5  -5   8  -3.776   5.161
   4   5  -8  31.903   5.743
   4   5  -8  40.398   6.504
  -4  -5   8  31.437   7.424
  -4  -5   8  37.735   8.271
  -4  -5   8  27.463   7.103
  -4  -5   8  37.061   7.818
   3   5  -8  97.950   9.089
   3   5  -8  86.405   8.438
  -3  -5   8  87.921  11.010
  -3  -5   8  75.154  10.016
  -3  -5   8  92.766   9.013
   2   5  -8  9.1227  3.4683
   2   5  -8  11.271   2.975
   2   5  -8  12.058   3.899
   2   5  -8  11.550   3.061
  -2  -5   8  11.152   5.506
  -2  -5   8  0.2628  4.5300
  -2  -5   8  9.6217  2.6367
  -2  -5   8  8.6328  2.5504
   1   5  -8  28.246   3.408
   1   5  -8  29.676   3.425
   1   5  -8  21.707   4.752
   1   5  -8  29.058   5.090
  -1  -5   8  32.934   6.775
  -1  -5   8  26.761   4.033
  -1  -5   8  29.572   4.123
   0   5  -8  6.7535  3.2176
   0   5  -8  2.8365  1.5517
   0   5  -8  2.1978  1.4263
   0   5  -8  2.0647  2.6922
   0  -5   8  4.7819  4.3859
   0  -5   8  16.487   5.153
   0  -5   8  5.3628  4.2804
  -1   5  -8  19.470   4.477
  -1   5  -8  18.430   2.608
  -1   5  -8  23.160   2.923
  -1   5  -8  18.859   4.621
   1  -5   8  19.989   5.372
   1  -5   8  18.214   3.586
   1  -5   8  14.747   3.403
   1  -5   8  18.606   5.225
  -2   5  -8 -0.7571  2.5309
  -2   5  -8  4.2353  2.0850
  -2   5  -8  -3.057   2.099
   2  -5   8  -2.429   2.661
   2  -5   8  0.3178  3.0867
   2  -5   8  0.0060  2.2313
   2  -5   8  4.7866  2.7381
  -3   5  -8  -4.681   4.521
  -3   5  -8  14.323   4.868
  -3   5  -8  6.6978  5.9080
  -3   5  -8  6.4332  4.1000
   3  -5   8  14.400   4.759
   3  -5   8  7.3841  4.1372
  -4   5  -8  -1.367   3.365
  -4   5  -8  -11.02    5.79
  -4   5  -8  -18.24    7.84
  -4   5  -8  1.9587  3.7427
   4  -5   8  2.6423  3.1722
   4  -5   8  2.4862  3.4874
   5   4  -8  32.471   5.827
   5   4  -8  34.848   6.275
  -5  -4   8  49.072   9.573
  -5  -4   8  35.124   7.167
  -5  -4   8  34.085   7.088
  -5  -4   8  32.709   8.215
   4   4  -8  8.8127  3.6780
   4   4  -8  10.430   3.615
  -4  -4   8  16.177   5.601
  -4  -4   8  7.2666  4.5434
  -4  -4   8  14.141   5.345
  -4  -4   8  11.695   5.274
   3   4  -8  133.23    8.13
   3   4  -8  152.17    8.78
   3   4  -8  127.83    8.09
   3   4  -8  157.02    8.56
  -3  -4   8  139.66   10.77
  -3  -4   8  128.60   10.46
   2   4  -8  34.324   4.452
   2   4  -8  24.553   3.767
   2   4  -8  37.659   4.950
   2   4  -8  33.419   4.668
  -2  -4   8  31.596   4.110
  -2  -4   8  32.569   4.101
  -2  -4   8  25.179   5.410
  -2  -4   8  29.378   5.748
  -2  -4   8  30.943   4.567
   1   4  -8  82.280   4.853
   1   4  -8  92.758   5.117
   1   4  -8  94.976   6.585
   1   4  -8  88.807   6.256
  -1  -4   8  79.968   8.363
  -1  -4   8  95.293   9.165
  -1  -4   8  83.533   4.832
  -1  -4   8  91.104   6.561
  -1  -4   8  92.110   5.019
  -1  -4   8  79.926   6.063
   0   4  -8  135.87    5.54
   0   4  -8  131.81    7.66
   0   4  -8  139.22    8.02
   0   4  -8  133.72    5.62
   0  -4   8  147.23    9.83
   0  -4   8  127.15    8.08
   0  -4   8  144.22    9.74
   0  -4   8  144.57    8.07
  -1   4  -8  14.047   2.530
  -1   4  -8  12.452   3.627
  -1   4  -8  10.717   2.376
  -1   4  -8  8.6306  3.2096
   1  -4   8  16.531   4.060
   1  -4   8  11.847   3.729
   1  -4   8  16.761   4.320
   1  -4   8  7.0818  3.4036
  -2   4  -8  7.0210  3.4323
  -2   4  -8  2.7517  3.0892
  -2   4  -8  3.0329  2.9657
  -2   4  -8  0.0136  2.9845
   2  -4   8  -2.526   2.320
   2  -4   8  4.4054  3.2242
   2  -4   8  1.9792  2.9426
   2  -4   8  2.0898  2.8712
  -3   4  -8  134.37   14.41
  -3   4  -8  106.34   11.99
  -3   4  -8  118.58    9.35
  -3   4  -8  128.20    9.56
   3  -4   8  114.72    8.34
   3  -4   8  128.75    8.73
  -4   4  -8  -2.879   6.014
  -4   4  -8  3.2116  8.5529
  -4   4  -8  4.7595  3.5412
  -4   4  -8  11.727   4.593
   4  -4   8  9.9170  3.4391
   4  -4   8  6.6778  3.0254
  -5   4  -8  9.3992  5.0612
  -5   4  -8  17.120  10.214
  -5   4  -8  12.729   5.234
  -5   4  -8  9.8851  8.0133
   5   3  -8  13.485   3.940
   5   3  -8  14.331   4.104
  -5  -3   8  17.682   6.653
  -5  -3   8  13.254   4.976
  -5  -3   8  11.613   5.487
   4   3  -8  20.010   4.105
   4   3  -8  16.361   3.648
   4   3  -8  19.258   4.901
   4   3  -8  20.723   5.056
  -4  -3   8  27.190   5.697
  -4  -3   8  12.536   4.250
   3   3  -8  345.33   12.99
   3   3  -8  309.14   11.25
   3   3  -8  327.16   12.58
  -3  -3   8  311.24   13.30
  -3  -3   8  306.41   12.96
  -3  -3   8  302.79   10.72
  -3  -3   8  316.10   11.16
   2   3  -8  28.473   4.133
   2   3  -8  33.299   4.085
   2   3  -8  27.425   3.812
   2   3  -8  25.554   3.849
  -2  -3   8  34.987   5.577
  -2  -3   8  35.327   4.254
  -2  -3   8  33.936   4.155
  -2  -3   8  36.447   4.400
  -2  -3   8  36.827   4.216
   1   3  -8  160.28    7.30
   1   3  -8  198.00   10.00
   1   3  -8  162.41    6.69
   1   3  -8  147.80    6.93
   1   3  -8  157.10    6.67
  -1  -3   8  154.20    7.15
  -1  -3   8  154.20    6.49
  -1  -3   8  144.51    8.93
  -1  -3   8  149.58    8.94
  -1  -3   8  160.42    7.11
  -1  -3   8  163.46    6.71
   0   3  -8  50.149   5.155
   0   3  -8  52.162   5.468
   0   3  -8  45.873   4.990
   0   3  -8  42.806   3.779
   0   3  -8  46.799   3.665
   0   3  -8  49.164   5.319
   0  -3   8  56.659   6.411
   0  -3   8  47.662   5.421
   0  -3   8  42.454   5.696
   0  -3   8  49.353   5.525
  -1   3  -8  7.8174  2.6157
  -1   3  -8  6.8080  2.6166
  -1   3  -8  10.750   3.065
  -1   3  -8  6.5174  2.6614
  -1   3  -8  8.1515  2.6307
  -1   3  -8  8.7352  2.8874
   1  -3   8  6.5877  3.7950
   1  -3   8  11.506   3.638
   1  -3   8  10.873   3.414
   1  -3   8  12.447   4.020
  -2   3  -8  67.709   7.485
  -2   3  -8  55.369   5.482
  -2   3  -8  53.082   6.880
  -2   3  -8  65.464   7.248
  -2   3  -8  53.769   7.348
   2  -3   8  50.731   5.712
   2  -3   8  47.883   5.416
   2  -3   8  60.510   7.273
   2  -3   8  55.240   6.967
  -3   3  -8  27.758   8.818
  -3   3  -8  32.784   8.291
  -3   3  -8  28.131   4.328
   3  -3   8  26.802   4.227
   3  -3   8  27.434   4.401
  -4   3  -8  18.853   8.526
  -4   3  -8  17.097   7.060
   4  -3   8  25.022   5.894
   4  -3   8  17.102   3.516
   4  -3   8  22.137   3.987
   4  -3   8  26.318   5.809
  -5   3  -8  10.013   7.715
  -5   3  -8  5.2941  6.2366
   5  -3   8  -3.454   2.770
   5  -3   8  -4.368   2.916
  -6  -2   8  25.579   6.199
  -6  -2   8  27.335   9.085
  -6  -2   8  27.390   6.213
   5   2  -8  9.6429  3.2842
   5   2  -8  8.5802  3.0365
  -5  -2   8  13.042   4.343
  -5  -2   8  18.342   6.926
  -5  -2   8  6.7784  5.6970
  -5  -2   8  13.735   4.233
   4   2  -8  2.7559  2.1839
   4   2  -8  4.0258  2.4525
   4   2  -8  4.1404  3.3525
   4   2  -8  3.7559  3.2298
  -4  -2   8  3.6200  2.0613
  -4  -2   8  1.9377  2.7925
  -4  -2   8 -0.7492  1.7769
  -4  -2   8  0.3730  2.5165
   3   2  -8  212.07    8.14
   3   2  -8  189.64    9.50
   3   2  -8  211.69    8.25
   3   2  -8  200.81    9.94
  -3  -2   8  197.39    7.59
  -3  -2   8  208.71    7.95
  -3  -2   8  218.31   10.38
  -3  -2   8  222.02   10.43
   2   2  -8  7.6540  2.3258
   2   2  -8  5.3698  2.6999
   2   2  -8  7.8761  1.9242
   2   2  -8  5.8007  1.8510
   2   2  -8  4.4796  2.1313
  -2  -2   8  3.5017  2.2616
  -2  -2   8  7.4211  2.8178
  -2  -2   8  2.6124  1.4732
  -2  -2   8  4.9961  2.0544
  -2  -2   8  4.7055  2.1091
  -2  -2   8  5.8608  1.6625
   1   2  -8  502.25   12.88
   1   2  -8  501.11   11.82
   1   2  -8  499.70   12.02
   1   2  -8  504.76   12.72
   1   2  -8  520.34   14.76
   1   2  -8  517.68   14.76
  -1  -2   8  491.16   11.73
  -1  -2   8  488.77   14.27
  -1  -2   8  495.18   12.85
  -1  -2   8  496.21   12.00
  -1  -2   8  493.11   14.42
  -1  -2   8  494.40   12.65
   0   2  -8  38.969   3.867
   0   2  -8  36.987   4.290
   0   2  -8  36.103   4.045
   0   2  -8  37.001   3.838
   0   2  -8  34.684   4.181
   0   2  -8  35.247   3.564
   0   2  -8  44.723   4.304
   0   2  -8  37.446   3.847
   0  -2   8  26.358   4.488
   0  -2   8  27.502   4.552
   0  -2   8  19.035   4.071
   0  -2   8  35.461   4.899
  -1   2  -8  117.69    6.63
  -1   2  -8  134.88    8.32
  -1   2  -8  139.11    7.13
  -1   2  -8  140.90    8.23
  -1   2  -8  139.91    6.57
  -1   2  -8  130.91    6.64
  -1   2  -8  131.39    6.47
  -1   2  -8  129.37    6.73
   1  -2   8  135.23    7.50
   1  -2   8  148.50    9.99
   1  -2   8  127.10    7.28
   1  -2   8  151.95   10.06
  -2   2  -8  97.999   9.185
  -2   2  -8  87.627   6.159
  -2   2  -8  96.361   5.326
  -2   2  -8  88.920   8.241
  -2   2  -8  87.353   5.189
   2  -2   8  92.986   5.925
   2  -2   8  84.775   6.116
   2  -2   8  83.823   5.681
   2  -2   8  93.849   8.427
   2  -2   8  95.981   8.380
   2  -2   8  95.098   6.481
  -3   2  -8  236.75   16.47
  -3   2  -8  231.91    8.08
  -3   2  -8  217.73    7.93
  -3   2  -8  209.66   14.53
   3  -2   8  231.86    8.67
   3  -2   8  236.43   11.19
   3  -2   8  239.33    8.74
   3  -2   8  216.09   10.96
  -4   2  -8  5.0825  6.0344
  -4   2  -8  3.2378  1.9323
  -4   2  -8 -0.4049  6.4876
  -4   2  -8  4.3037  2.0914
   4  -2   8  3.9424  1.8654
   4  -2   8  1.8785  2.6325
   4  -2   8  7.1983  2.0065
   4  -2   8  6.6912  3.2513
  -5   2  -8  16.192   7.670
  -5   2  -8  22.692   9.203
   5  -2   8  21.104   5.906
   5  -2   8  23.625   6.045
  -6   2  -8  15.887   9.397
  -6   2  -8  19.651   8.938
   6  -2   8  5.0944  4.6042
  -6  -1   8  32.639   6.269
  -6  -1   8  28.930   5.952
  -6  -1   8  44.358  10.404
   5   1  -8  97.726   6.733
   5   1  -8  98.881   6.850
  -5  -1   8  96.347  13.611
  -5  -1   8  107.43    9.89
  -5  -1   8  102.28    9.55
   4   1  -8  107.12    6.07
   4   1  -8  116.64    8.94
   4   1  -8  114.77    8.81
   4   1  -8  105.55    6.06
  -4  -1   8  96.686   7.598
  -4  -1   8  116.00    6.16
  -4  -1   8  112.32    6.02
  -4  -1   8  109.53    8.00
   3   1  -8  305.75   12.29
   3   1  -8  298.22    8.79
   3   1  -8  305.86    8.96
   3   1  -8  311.05   12.12
  -3  -1   8  311.49   12.10
  -3  -1   8  320.39    8.74
  -3  -1   8  321.97   12.28
  -3  -1   8  305.14    8.71
   2   1  -8  101.32    4.29
   2   1  -8  102.57    4.26
   2   1  -8  105.21    6.70
   2   1  -8  100.30    6.54
   2   1  -8  89.927   5.991
   2   1  -8  97.212   6.078
  -2  -1   8  101.58    4.10
  -2  -1   8  98.109   6.444
  -2  -1   8  104.82    6.60
  -2  -1   8  106.14    6.13
  -2  -1   8  103.61    6.15
  -2  -1   8  106.73    4.14
   1   1  -8  504.85   12.93
   1   1  -8  481.15   13.58
   1   1  -8  477.22    9.75
   1   1  -8  498.72   13.64
   1   1  -8  476.42    9.91
   1   1  -8  463.17   12.36
  -1  -1   8  480.56   12.39
  -1  -1   8  463.81   12.45
  -1  -1   8  484.25   13.57
  -1  -1   8  459.22    9.83
  -1  -1   8  463.62    9.73
  -1  -1   8  458.65   13.23
   0   1  -8  39.481   3.035
   0   1  -8  51.792   4.634
   0   1  -8  44.098   4.166
   0   1  -8  42.475   4.285
   0   1  -8  37.655   2.998
   0   1  -8  43.984   3.309
   0   1  -8  40.310   3.415
   0   1  -8  38.384   3.777
   0  -1   8  41.247   4.045
   0  -1   8  48.449   4.874
   0  -1   8  44.752   4.644
   0  -1   8  43.300   4.171
  -1   1  -8  177.82    6.69
  -1   1  -8  185.59    7.42
  -1   1  -8  176.38    7.21
  -1   1  -8  168.01    9.51
  -1   1  -8  162.95    9.10
  -1   1  -8  173.00    6.67
   1  -1   8  205.16   11.97
   1  -1   8  198.79   12.15
   1  -1   8  170.98    7.16
   1  -1   8  177.39    7.15
  -2   1  -8  788.07   19.31
  -2   1  -8  794.81   18.93
  -2   1  -8  776.52   24.26
  -2   1  -8  772.35   15.41
  -2   1  -8  754.50   15.23
  -2   1  -8  764.35   24.92
   2  -1   8  775.56   18.86
   2  -1   8  759.11   25.26
   2  -1   8  762.51   18.96
   2  -1   8  770.65   16.57
   2  -1   8  790.15   16.81
   2  -1   8  753.43   24.66
  -3   1  -8  106.05   10.83
  -3   1  -8  117.37    4.56
  -3   1  -8  116.21   13.01
  -3   1  -8  109.76    4.41
   3  -1   8  95.662   6.836
   3  -1   8  103.53    7.23
   3  -1   8  107.59    4.73
   3  -1   8  107.47    4.73
  -4   1  -8  157.37   14.65
  -4   1  -8  157.20    4.44
  -4   1  -8  151.78    4.30
  -4   1  -8  175.82   16.78
   4  -1   8  176.07   10.26
   4  -1   8  153.71    9.80
  -5   1  -8  48.884  10.332
  -5   1  -8  36.393  10.518
   5  -1   8  41.959   6.781
   5  -1   8  44.031   7.066
  -6   1  -8  19.385  10.287
  -6   1  -8  10.755   8.165
   6  -1   8  6.3157  3.9200
   6  -1   8  16.575   5.646
  -6   0   8  1.3347  3.4084
  -6   0   8  2.6166  4.7246
   5   0  -8  23.220   4.028
   5   0  -8  18.476   5.953
   5   0  -8  26.757   4.217
  -5   0   8  21.787   5.060
  -5   0   8  14.154   4.398
   4   0  -8  38.422   6.090
   4   0  -8  56.692   7.520
   4   0  -8  51.688   4.677
   4   0  -8  53.625   4.291
  -4   0   8  62.496   6.860
  -4   0   8  52.811   4.712
  -4   0   8  54.681   4.268
  -4   0   8  50.614   6.309
   3   0  -8  82.301   3.996
   3   0  -8  90.081   6.924
   3   0  -8  93.478   6.825
   3   0  -8  89.601   4.124
  -3   0   8  97.459   4.137
  -3   0   8  72.762   6.738
  -3   0   8  85.201   3.880
  -3   0   8  71.901   6.686
   2   0  -8  42.812   4.681
   2   0  -8  46.662   2.088
   2   0  -8  64.716   5.811
   2   0  -8  47.926   5.096
   2   0  -8  50.312   2.097
   2   0  -8  54.168   5.531
  -2   0   8  57.250   5.421
  -2   0   8  49.450   1.981
  -2   0   8  53.372   5.171
  -2   0   8  65.157   5.072
  -2   0   8  49.879   5.039
  -2   0   8  49.422   2.028
   1   0  -8 1416.46   26.33
   1   0  -8 1442.32   27.11
   1   0  -8 1428.62   26.80
   1   0  -8 1431.95   27.30
   1   0  -8 1464.04   20.28
   1   0  -8 1432.56   20.63
   1   0  -8 1473.27   20.05
   1   0  -8 1437.25   20.40
  -1   0   8 1448.69   26.85
  -1   0   8 1478.82   27.24
  -1   0   8 1463.43   27.51
  -1   0   8 1463.51   26.44
   0   0  -8  80.822   3.576
   0   0  -8  80.471   4.685
   0   0  -8  84.094   3.686
   0   0  -8  83.625   4.840
   0   0  -8  80.890   4.838
   0   0  -8  88.556   5.086
   0   0   8  91.008   3.707
   0   0   8  93.499   5.008
   0   0   8  92.933   6.480
   0   0   8  86.086   6.132
   0   0   8  86.958   3.706
   0   0   8  82.902   4.812
  -1   0  -8  872.27   16.79
  -1   0  -8  874.54   17.66
  -1   0  -8  873.58   16.54
  -1   0  -8  837.72   23.50
  -1   0  -8  901.20   24.69
  -1   0  -8  859.28   17.74
   1   0   8  880.55   17.74
   1   0   8  863.79   16.53
   1   0   8  852.43   16.60
   1   0   8  867.16   25.76
   1   0   8  839.04   17.59
   1   0   8  879.49   25.22
  -2   0  -8  40.603   2.598
  -2   0  -8  31.632   3.977
  -2   0  -8  39.466   6.622
  -2   0  -8  37.221   2.601
  -2   0  -8  32.731   4.089
  -2   0  -8  36.102   6.617
   2   0   8  32.932   4.293
   2   0   8  33.417   4.184
   2   0   8  52.248   7.483
   2   0   8  37.188   3.133
   2   0   8  39.991   3.103
   2   0   8  41.455   6.927
  -3   0  -8  227.79   15.33
  -3   0  -8  222.58   14.53
   3   0   8  227.86   10.22
   3   0   8  205.13    9.88
  -4   0  -8  -7.634   4.763
  -4   0  -8  0.8609  5.1809
   4   0   8  -3.072   2.007
   4   0   8  2.9497  2.8091
  -5   0  -8  134.52   17.91
  -5   0  -8  139.05   17.36
   5   0   8  154.67   10.97
   5   0   8  122.98   11.47
  -6   0  -8  0.3413  6.3995
  -6   0  -8 -0.5038  6.6178
   6   0   8  0.7463  3.7210
   6   0   8  1.5887  3.7997
  -6   1   8  28.541   5.854
  -6   1   8  40.624   6.925
  -6   1   8  46.034  10.814
   5  -1  -8  28.093   6.441
   5  -1  -8  35.314   4.704
   5  -1  -8  29.778   4.301
  -5   1   8  27.971   5.547
  -5   1   8  26.918   5.577
   4  -1  -8  134.04    6.31
   4  -1  -8  141.94    9.84
   4  -1  -8  152.05    9.95
   4  -1  -8  133.61    6.41
  -4   1   8  136.47    8.75
  -4   1   8  133.71    8.91
  -4   1   8  135.97    6.39
  -4   1   8  135.91    6.35
   3  -1  -8  33.683   5.268
   3  -1  -8  28.148   2.634
   3  -1  -8  25.153   2.512
   3  -1  -8  27.755   4.647
  -3   1   8  22.898   4.321
  -3   1   8  30.091   2.718
  -3   1   8  31.551   4.702
  -3   1   8  26.614   2.578
   2  -1  -8  387.05   12.67
   2  -1  -8  400.82   12.78
   2  -1  -8  395.87   12.69
   2  -1  -8  391.12   12.48
  -2   1   8  427.62   12.83
  -2   1   8  388.09   12.81
  -2   1   8  418.10   12.95
  -2   1   8  419.94   12.89
   1  -1  -8  214.43    8.33
   1  -1  -8  216.18    8.20
   1  -1  -8  233.43    8.86
   1  -1  -8  236.85    8.80
  -1   1   8  228.34    8.76
  -1   1   8  218.25    8.52
  -1   1   8  214.15    8.16
  -1   1   8  220.90    8.11
   0  -1  -8  76.699   4.902
   0  -1  -8  89.940   4.919
   0  -1  -8  93.153   3.594
   0  -1  -8  85.466   3.501
   0  -1  -8  89.762   4.969
   0   1   8  77.425   3.341
   0   1   8  83.403   3.419
   0   1   8  89.488   6.426
   0   1   8  89.639   6.596
   0   1   8  82.308   4.809
   0   1   8  77.342   4.658
  -1  -1  -8  318.23    9.25
  -1  -1  -8  319.84   13.36
  -1  -1  -8  325.44    8.56
  -1  -1  -8  338.76    9.43
  -1  -1  -8  324.34    8.59
  -1  -1  -8  327.91   13.17
   1   1   8  318.17    9.19
   1   1   8  316.09    9.23
   1   1   8  313.55    8.53
   1   1   8  353.05   14.61
   1   1   8  318.03    8.44
   1   1   8  311.82   14.32
  -2  -1  -8  653.84   16.44
  -2  -1  -8  680.01   16.84
  -2  -1  -8  671.51   23.32
  -2  -1  -8  665.63   22.34
  -2  -1  -8  643.66   11.86
   2   1   8  651.03   16.60
   2   1   8  669.87   11.88
   2   1   8  650.51   16.40
   2   1   8  671.69   22.98
   2   1   8  651.98   11.91
   2   1   8  686.19   22.58
  -3  -1  -8  12.324   5.793
  -3  -1  -8  2.1707  4.5252
   3   1   8  8.7939  2.9303
   3   1   8  14.261   3.610
  -4  -1  -8  216.13   16.61
  -4  -1  -8  182.91   14.83
   4   1   8  263.10   12.30
   4   1   8  234.21   11.79
  -5  -1  -8  -9.656   6.853
  -5  -1  -8  -6.967   7.803
   5   1   8  7.1377  4.1399
   5   1   8  9.9188  4.4955
  -6  -1  -8  35.305  11.040
  -6  -1  -8  22.906   9.373
   6   1   8  13.650   5.487
   6   1   8  13.998   5.396
  -6   2   8  0.1419  3.2503
  -6   2   8  -3.591   2.826
   5  -2  -8  30.438   6.335
  -5   2   8  31.985   5.731
  -5   2   8  38.465   6.614
   4  -2  -8  38.162   6.354
   4  -2  -8  33.589   6.005
  -4   2   8  38.095   4.238
  -4   2   8  45.153   4.522
  -4   2   8  44.855   4.595
  -4   2   8  45.589   6.419
  -4   2   8  40.756   6.183
  -4   2   8  35.512   4.038
   3  -2  -8  118.59    7.74
   3  -2  -8  125.55    8.08
  -3   2   8  111.67    4.93
  -3   2   8  117.51    4.86
  -3   2   8  104.83    7.44
  -3   2   8  113.12    7.68
  -3   2   8  128.08    5.18
  -3   2   8  120.11    4.96
   2  -2  -8  15.933   3.424
   2  -2  -8  15.227   3.041
   2  -2  -8  12.755   2.966
   2  -2  -8  18.506   3.522
  -2   2   8  17.104   1.733
  -2   2   8  14.106   3.144
  -2   2   8  19.434   3.441
  -2   2   8  15.860   1.699
  -2   2   8  15.957   1.690
  -2   2   8  13.791   3.130
  -2   2   8  23.554   3.937
  -2   2   8  20.406   1.863
   1  -2  -8  17.228   3.073
   1  -2  -8  15.932   2.815
   1  -2  -8  13.846   2.739
   1  -2  -8  17.396   1.721
   1  -2  -8  15.904   2.946
   1  -2  -8  16.971   1.639
  -1   2   8  19.104   1.758
  -1   2   8  21.427   3.405
  -1   2   8  15.973   2.845
  -1   2   8  16.613   1.644
  -1   2   8  12.616   2.538
  -1   2   8  9.8064  2.6060
   0  -2  -8  124.69    4.59
   0  -2  -8  119.03    5.97
   0  -2  -8  124.34    4.67
   0  -2  -8  128.89    6.17
   0  -2  -8  133.78    6.24
   0  -2  -8  130.83    6.21
   0   2   8  127.46    7.77
   0   2   8  127.75    4.80
   0   2   8  135.10    4.93
   0   2   8  125.27    6.09
   0   2   8  136.82    8.16
  -1  -2  -8  756.82   15.88
  -1  -2  -8  761.25   22.86
  -1  -2  -8  763.34   22.34
   1   2   8  738.19   16.36
   1   2   8  760.75   15.52
   1   2   8  758.39   23.29
   1   2   8  728.99   16.44
   1   2   8  763.22   23.93
   1   2   8  762.80   16.57
   1   2   8  749.69   15.61
   1   2   8  742.07   16.21
  -2  -2  -8  9.4771  2.6508
  -2  -2  -8  17.011   5.309
  -2  -2  -8  10.835   4.811
  -2  -2  -8  11.300   2.767
   2   2   8  13.386   3.014
   2   2   8  11.990   4.250
   2   2   8  9.9285  1.8309
   2   2   8  11.348   1.799
   2   2   8  12.217   2.910
   2   2   8  10.839   1.779
   2   2   8  10.030   4.142
   2   2   8  11.486   1.932
  -3  -2  -8  164.44   13.19
  -3  -2  -8  157.01   13.94
   3   2   8  163.37    8.90
   3   2   8  161.80    8.78
  -4  -2  -8  75.381  12.412
  -4  -2  -8  90.199  13.609
   4   2   8  92.038   8.794
   4   2   8  84.651   8.570
  -5  -2  -8  68.058  13.982
  -5  -2  -8  63.012  14.278
   5   2   8  59.913   7.923
   5   2   8  97.071  10.383
  -6  -2  -8  6.2802  7.7422
  -6  -2  -8  -6.161   5.921
   6   2   8  -2.196   2.754
   6   2   8  -3.359   3.125
  -5   3   8  12.390   4.266
  -5   3   8  13.761   4.517
   4  -3  -8  9.1216  3.9560
   4  -3  -8  15.074   4.479
  -4   3   8  13.103   3.899
  -4   3   8  17.639   4.484
  -4   3   8  22.088   3.720
  -4   3   8  18.500   3.314
   3  -3  -8  50.013   6.212
   3  -3  -8  42.495   5.612
  -3   3   8  48.341   4.374
  -3   3   8  48.869   4.309
  -3   3   8  48.616   3.883
  -3   3   8  56.734   6.932
  -3   3   8  54.292   3.888
  -3   3   8  67.039   7.312
   2  -3  -8  17.974   3.458
   2  -3  -8  18.063   3.500
  -2   3   8  27.069   4.510
  -2   3   8  21.362   4.092
  -2   3   8  21.640   2.610
  -2   3   8  22.573   3.636
  -2   3   8  20.739   2.525
  -2   3   8  17.968   3.412
  -2   3   8  21.222   2.624
  -2   3   8  18.284   2.503
   1  -3  -8  38.657   2.877
   1  -3  -8  28.534   3.661
   1  -3  -8  30.624   2.971
   1  -3  -8  33.715   3.995
  -1   3   8  29.247   4.256
  -1   3   8  38.714   3.306
  -1   3   8  40.780   4.701
  -1   3   8  38.787   4.404
  -1   3   8  32.592   3.974
  -1   3   8  30.062   4.490
  -1   3   8  36.080   3.199
  -1   3   8  40.440   5.147
   0  -3  -8  338.90    9.28
   0  -3  -8  341.05   10.47
   0  -3  -8  340.81   10.31
   0  -3  -8  348.99    9.54
   0   3   8  342.98   13.84
   0   3   8  336.50   11.63
   0   3   8  343.06   11.15
   0   3   8  351.79   11.35
   0   3   8  342.51   13.56
   0   3   8  340.43   11.77
   0   3   8  349.94    9.42
   0   3   8  336.70    9.41
  -1  -3  -8  53.886   6.723
  -1  -3  -8  56.906   5.005
  -1  -3  -8  52.548   6.748
  -1  -3  -8  57.619   4.330
   1   3   8  59.545   4.361
   1   3   8  60.018   4.556
   1   3   8  53.801   4.572
   1   3   8  53.886   4.893
   1   3   8  74.488   8.908
   1   3   8  55.385   4.370
   1   3   8  63.078   8.323
   1   3   8  59.481   4.369
  -2  -3  -8  109.20    6.67
  -2  -3  -8  101.07    8.68
  -2  -3  -8  105.90    6.49
  -2  -3  -8  105.95    9.21
   2   3   8  106.72    5.41
   2   3   8  99.480   6.377
   2   3   8  105.82    5.48
   2   3   8  100.10    8.74
   2   3   8  113.23    9.14
   2   3   8  106.71    6.62
   2   3   8  110.03    5.13
   2   3   8  101.52    5.02
  -3  -3  -8  287.72   17.94
  -3  -3  -8  287.99   18.61
   3   3   8  288.31    7.48
   3   3   8  293.93    8.21
   3   3   8  282.95    8.06
   3   3   8  305.40    7.57
   3   3   8  295.29   12.44
   3   3   8  275.97   11.88
  -4  -3  -8  38.520   9.624
  -4  -3  -8  36.201   9.348
   4   3   8  37.381   6.016
   4   3   8  49.373   6.929
  -5  -3  -8  5.1865  9.2212
  -5  -3  -8  16.212   9.069
   5   3   8  26.257   5.873
   5   3   8  23.438   5.602
  -6  -3  -8  26.875  10.935
  -6  -3  -8  22.898  11.121
   6   3   8  33.603   7.098
   6   3   8  27.776   6.302
  -5   4   8  -4.140   2.818
  -5   4   8  2.7544  3.4711
  -5   4   8  6.7906  4.9216
   4  -4  -8  8.6730  3.9119
   4  -4  -8  7.7120  3.9528
  -4   4   8  10.886   4.268
  -4   4   8  6.5983  2.6776
  -4   4   8  7.2126  3.8749
  -4   4   8  10.420   3.023
   3  -4  -8  82.932   7.781
   3  -4  -8  81.388   7.987
  -3   4   8  79.369   8.434
  -3   4   8  69.547   5.276
  -3   4   8  74.781   8.233
  -3   4   8  75.277   5.142
  -3   4   8  66.971   4.956
  -3   4   8  65.082   5.121
   2  -4  -8  7.1175  2.6459
   2  -4  -8  7.7302  2.6125
  -2   4   8  3.5068  2.0243
  -2   4   8  7.6059  3.1486
  -2   4   8  6.1626  1.9788
  -2   4   8  4.5112  1.8631
  -2   4   8  3.3933  2.5745
  -2   4   8  5.3674  1.9064
  -2   4   8  6.3433  2.0511
   1  -4  -8  60.639   4.332
   1  -4  -8  52.036   4.012
   1  -4  -8  58.858   5.454
   1  -4  -8  59.192   4.582
  -1   4   8  54.166   5.125
  -1   4   8  59.963   4.242
  -1   4   8  58.189   4.230
  -1   4   8  56.984   5.279
  -1   4   8  61.356   6.348
  -1   4   8  53.024   6.080
   0  -4  -8  54.918   4.340
   0  -4  -8  60.539   4.572
   0  -4  -8  56.801   5.186
   0  -4  -8  58.056   4.542
   0   4   8  59.661   5.677
   0   4   8  56.272   6.178
   0   4   8  56.169   5.842
   0   4   8  60.817   4.418
   0   4   8  66.246   5.884
   0   4   8  50.184   5.714
   0   4   8  57.808   4.398
   0   4   8  66.807   6.305
  -1  -4  -8  342.19   11.94
  -1  -4  -8  333.36   10.66
  -1  -4  -8  329.16   11.23
  -1  -4  -8  307.83   10.48
  -1  -4  -8  337.81   11.38
   1   4   8  334.60   11.48
   1   4   8  324.26   15.41
   1   4   8  329.99   15.91
   1   4   8  344.80   12.06
   1   4   8  305.66   11.54
  -2  -4  -8  186.67   11.40
  -2  -4  -8  197.25    8.53
  -2  -4  -8  198.13    8.50
  -2  -4  -8  198.01   12.17
   2   4   8  216.23   12.36
   2   4   8  184.76    9.38
   2   4   8  205.66   12.43
   2   4   8  213.14    8.93
   2   4   8  201.05    9.57
   2   4   8  210.54    8.86
  -3  -4  -8  179.25    7.38
  -3  -4  -8  162.71    7.13
  -3  -4  -8  156.56   14.32
  -3  -4  -8  173.71   14.34
   3   4   8  165.24    7.62
   3   4   8  169.86    9.86
   3   4   8  163.75    9.79
   3   4   8  165.25    7.74
  -4  -4  -8  92.355  14.675
  -4  -4  -8  90.010  14.160
   4   4   8  87.551   4.310
   4   4   8  79.270   8.609
   4   4   8  90.017   9.395
  -5  -4  -8  30.003  10.479
  -5  -4  -8  16.798   9.574
   5   4   8  33.968   6.806
   5   4   8  34.969   6.759
  -6  -4  -8  27.478  12.196
  -6  -4  -8  36.661  12.717
   6   4   8  43.629   9.104
  -5   5   8  6.2617  4.1496
  -5   5   8  10.611   4.545
  -5   5   8  17.724   7.121
  -5   5   8  15.085   6.666
   4  -5  -8  38.436   6.466
   4  -5  -8  48.745   7.209
  -4   5   8  44.475   5.909
  -4   5   8  43.915   7.331
  -4   5   8  35.507   6.720
  -4   5   8  38.449   5.389
   3  -5  -8  39.798   5.772
   3  -5  -8  32.166   5.339
  -3   5   8  49.522   5.687
  -3   5   8  28.984   5.860
  -3   5   8  32.247   4.692
  -3   5   8  40.661   6.337
  -3   5   8  43.587   5.370
   2  -5  -8  10.564   2.969
   2  -5  -8  11.167   3.121
  -2   5   8  9.2332  2.7718
  -2   5   8  7.1756  2.5484
  -2   5   8  8.0717  2.5742
  -2   5   8  3.2598  3.1268
  -2   5   8  5.9748  3.4433
  -2   5   8  14.200   3.380
   1  -5  -8  40.926   4.775
   1  -5  -8  36.622   4.545
   1  -5  -8  31.225   4.158
   1  -5  -8  38.130   4.505
  -1   5   8  43.210   4.659
  -1   5   8  43.408   5.965
  -1   5   8  28.481   4.064
  -1   5   8  39.340   4.754
  -1   5   8  31.241   4.251
  -1   5   8  30.974   5.305
   0  -5  -8  135.66    7.46
   0  -5  -8  130.18    6.51
   0  -5  -8  128.38    7.17
   0  -5  -8  127.40    6.33
   0  -5  -8  121.16    8.45
   0  -5  -8  136.15    8.73
   0   5   8  127.73    7.05
   0   5   8  124.61    8.71
   0   5   8  118.09    6.96
   0   5   8  135.40    8.73
  -1  -5  -8  10.133   3.251
  -1  -5  -8  5.6536  2.7478
  -1  -5  -8  11.105   2.773
  -1  -5  -8  9.8269  2.6700
   1   5   8  7.6482  3.9644
   1   5   8  7.0839  3.4913
   1   5   8  14.938   3.463
   1   5   8  10.469   4.283
   1   5   8  8.6273  2.9627
  -2  -5  -8  63.897   6.507
  -2  -5  -8  70.675   8.402
  -2  -5  -8  66.464   8.122
  -2  -5  -8  75.945   6.310
   2   5   8  72.330   6.835
   2   5   8  60.960   7.997
   2   5   8  61.471   6.690
   2   5   8  63.207   6.610
   2   5   8  68.897   7.266
   2   5   8  64.810   8.195
  -3  -5  -8  185.85   14.11
  -3  -5  -8  182.84    8.94
  -3  -5  -8  178.23    8.86
  -3  -5  -8  178.74   14.26
   3   5   8  187.96   10.84
   3   5   8  181.99    9.41
   3   5   8  166.07    9.29
   3   5   8  176.56   10.72
  -4  -5  -8  34.166  12.851
  -4  -5  -8  10.689   2.916
  -4  -5  -8  40.112  13.285
  -4  -5  -8  15.960   3.368
   4   5   8  7.6859  3.7177
   4   5   8  11.967   4.203
  -5  -5  -8  13.477  10.523
  -5  -5  -8  19.608  11.052
   5   5   8  35.201   7.260
   5   5   8  20.257   6.014
  -4   6   8  1.8719  3.3516
  -4   6   8  8.5332  4.3589
  -4   6   8  3.0863  3.0717
  -4   6   8  4.2153  3.8097
   3  -6  -8  6.3584  3.2324
   3  -6  -8  9.1111  3.5352
  -3   6   8  8.6932  3.3797
  -3   6   8  4.9423  3.4173
  -3   6   8  5.8322  3.8012
  -3   6   8  5.9295  3.0251
   2  -6  -8  2.5238  2.3300
   2  -6  -8  2.2460  2.3146
  -2   6   8  6.2532  3.6252
  -2   6   8  1.4244  2.3511
  -2   6   8  1.6604  2.5770
  -2   6   8 -0.4086  2.7544
   1  -6  -8  36.503   4.562
   1  -6  -8  29.069   5.859
   1  -6  -8  43.107   4.810
  -1   6   8  34.095   4.971
  -1   6   8  27.543   4.721
   0  -6  -8  6.3719  3.5010
   0  -6  -8  2.4300  1.8177
   0  -6  -8  1.8981  2.9240
   0  -6  -8  7.2053  2.4205
   0   6   8  -4.747   3.134
   0   6   8  4.2735  2.6496
   0   6   8  6.8681  2.7050
   0   6   8  -2.259   3.379
  -1  -6  -8  87.399   8.732
  -1  -6  -8  80.832   5.578
  -1  -6  -8  73.566   8.194
  -1  -6  -8  103.04    6.23
   1   6   8  92.694   8.427
   1   6   8  94.826   8.232
   1   6   8  79.866   7.782
   1   6   8  77.966   7.673
  -2  -6  -8  118.93    9.43
  -2  -6  -8  103.33    8.43
  -2  -6  -8  116.81    9.25
  -2  -6  -8  113.16    8.55
   2   6   8  127.03   10.26
   2   6   8  110.09    9.51
   2   6   8  100.18    9.51
   2   6   8  123.21    9.04
  -3  -6  -8  56.684   9.293
  -3  -6  -8  55.070   9.286
  -3  -6  -8  71.408   7.404
  -3  -6  -8  55.392   6.524
   3   6   8  56.200   7.888
   3   6   8  61.982   8.246
  -4  -6  -8  14.340   8.504
  -4  -6  -8  18.494   4.684
  -4  -6  -8  26.513   9.535
  -4  -6  -8  31.955   5.045
   4   6   8  34.841   6.994
   4   6   8  37.551   6.927
  -5  -6  -8  11.902  11.689
  -5  -6  -8  11.524  11.393
   5   6   8  24.114   6.495
   3  -7  -8  6.0418  3.7384
  -3   7   8  0.9918  2.8482
  -3   7   8  1.5373  3.6599
  -3   7   8  3.0804  3.1015
  -3   7   8  4.4379  4.0907
   2  -7  -8  11.190   3.287
   2  -7  -8  6.8510  2.7457
  -2   7   8  2.8386  3.6479
  -2   7   8  8.7420  3.7103
  -2   7   8  6.4703  3.9038
  -2   7   8  3.0528  3.0410
   1  -7  -8  16.901   3.239
   1  -7  -8  14.192   4.990
   1  -7  -8  16.482   3.213
   1  -7  -8  22.751   6.096
  -1   7   8  13.998   4.000
  -1   7   8  15.520   4.185
   0  -7  -8  45.240   4.649
   0  -7  -8  30.252   6.428
   0  -7  -8  41.411   4.621
   0  -7  -8  43.554   7.415
   0   7   8  40.515   6.285
   0   7   8  47.913   6.712
  -1  -7  -8  18.623   3.300
  -1  -7  -8  36.878   4.464
  -1  -7  -8  18.637   5.058
  -1  -7  -8  10.674   4.358
   1   7   8  6.4408  3.2876
   1   7   8  10.587   3.883
  -2  -7  -8  62.364   6.162
  -2  -7  -8  59.967   7.956
  -2  -7  -8  65.221   6.333
  -2  -7  -8  56.125   7.647
   2   7   8  57.962   7.478
  -3  -7  -8  9.4493  4.1828
  -3  -7  -8  7.0665  3.9494
  -3  -7  -8  10.252   4.338
  -3  -7  -8  7.1360  4.2617
   3   7   8  1.5513  3.6036
   3   7   8  14.941   5.045
  -4  -7  -8  7.2395  7.4386
  -4  -7  -8  2.1174  6.6856
   4   7   8  10.856   4.902
   4   7   8  10.132   4.739
  -2   8   8  5.3014  3.8738
  -2   8   8  4.1746  3.6129
  -2   8   8  7.5096  4.5919
   1  -8  -8  8.5620  4.8130
   1  -8  -8  1.1232  3.8266
  -1   8   8  3.1984  3.3850
  -1   8   8  3.5658  3.3530
   0  -8  -8  12.383   5.374
   0  -8  -8  22.744   6.396
   0   8   8  12.288   4.237
   0   8   8  10.717   4.239
  -1  -8  -8  7.5366  4.5070
  -1  -8  -8  3.3865  4.2260
   1   8   8  2.4566  3.0939
   1   8   8  -1.651   3.052
  -2  -8  -8  3.1091  3.6774
  -2  -8  -8  0.7142  3.5172
   2   8   8  -1.998   2.945
   2   8   8  3.0493  3.4277
  -3  -8  -8  21.967   6.022
  -3  -8  -8  23.831   5.980
   3   8   8  20.030   6.187
   3   8   8  10.127   4.857
  -1   9   8  0.7740  3.2899
  -1   9   8  4.4361  3.6824
   0  -9  -8  8.9192  5.1346
   0  -9  -8  6.0828  4.8090
   0   9   8  3.3432  3.7307
   0   9   8  1.2791  4.1953
  -1  -9  -8  4.3432  4.6230
  -1  -9  -8  7.3485  5.1230
   1   9   8  2.7153  3.6734
   1   9   8  2.9749  3.6800
  -2  -9  -8  32.220   7.796
  -2  -9  -8  16.425   6.128
   2   9   8  16.565   5.540
   1   8  -9  10.270   5.201
   1   8  -9  -2.088   4.050
   0   8  -9  6.3817  4.8550
   0  -8   9 -0.2187  5.5040
   1  -8   9  -5.546   4.337
   3   7  -9  5.1424  4.0562
   3   7  -9  0.8506  3.6193
  -3  -7   9  3.6358  6.2791
  -3  -7   9  -7.275   5.527
   2   7  -9  16.315   5.152
   2   7  -9  18.804   5.298
  -2  -7   9  14.688   6.982
  -2  -7   9  18.959   7.549
   1   7  -9  25.266   5.835
   1   7  -9  36.228   7.017
  -1  -7   9  30.931   7.389
  -1  -7   9  25.421   7.250
   0   7  -9  6.4228  3.9771
   0   7  -9  2.2792  3.4980
   0  -7   9  7.4808  5.6034
   0  -7   9  2.4112  5.2456
  -1   7  -9 -0.1403  3.2627
  -1   7  -9  -1.425   3.020
   1  -7   9 -0.9377  4.2970
   1  -7   9  -5.660   3.998
  -2   7  -9  16.626   5.916
  -2   7  -9  15.859   5.886
   2  -7   9  8.3410  5.4740
   2  -7   9  8.8261  5.5811
   3  -7   9  6.3111  5.1561
   3  -7   9  0.4021  4.5098
   4   6  -9  12.507   4.635
  -4  -6   9  7.7810  6.9916
  -4  -6   9  10.544   7.419
   3   6  -9  67.700   8.467
   3   6  -9  70.190   8.342
  -3  -6   9  70.516  10.966
  -3  -6   9  58.812   9.918
   2   6  -9  34.046   6.193
   2   6  -9  22.137   5.326
  -2  -6   9  43.687   9.007
  -2  -6   9  41.897   8.698
   1   6  -9  39.549   6.516
   1   6  -9  20.663   5.348
  -1  -6   9  26.738   7.098
  -1  -6   9  29.285   7.240
   0   6  -9  17.618   4.948
   0   6  -9  28.098   5.886
   0  -6   9  21.330   6.511
   0  -6   9  31.961   7.232
  -1   6  -9  14.568   4.808
  -1   6  -9  0.5914  2.8547
   1  -6   9  17.253   5.901
   1  -6   9  4.6729  4.9098
  -2   6  -9  4.5655  4.0913
  -2   6  -9  5.4463  4.0003
   2  -6   9  6.8537  4.2834
   2  -6   9  -2.821   3.329
  -3   6  -9  28.738   7.155
  -3   6  -9  14.803   5.516
   3  -6   9  28.896   6.610
   3  -6   9  24.793   6.451
   4  -6   9  5.0405  4.7247
  -5  -5   9  4.3376  6.0897
  -5  -5   9  16.110   6.227
  -5  -5   9  7.2272  6.6242
  -5  -5   9  10.889   6.272
   4   5  -9  20.990   4.955
   4   5  -9  22.390   5.071
  -4  -5   9  18.723   5.959
  -4  -5   9  16.755   6.723
  -4  -5   9  20.706   6.055
  -4  -5   9  17.139   6.502
   3   5  -9  62.369   7.353
   3   5  -9  68.476   7.171
   3   5  -9  65.510   7.475
  -3  -5   9  80.040  10.582
  -3  -5   9  84.797  11.092
   2   5  -9  4.4184  2.4471
   2   5  -9  3.3932  2.4276
   2   5  -9  5.7566  3.1882
   2   5  -9  3.5289  3.1054
  -2  -5   9  5.4612  2.2682
  -2  -5   9  2.0964  2.2123
  -2  -5   9  7.1644  5.4062
  -2  -5   9  1.0825  5.0626
   1   5  -9  34.609   5.779
   1   5  -9  36.283   4.048
   1   5  -9  33.818   3.882
   1   5  -9  23.612   4.806
  -1  -5   9  29.171   6.959
  -1  -5   9  25.258   6.564
  -1  -5   9  31.934   4.354
  -1  -5   9  51.662   4.773
   0   5  -9  9.7740  3.7345
   0   5  -9  11.363   2.286
   0   5  -9  8.6500  2.2844
   0   5  -9  9.2576  3.5253
   0  -5   9  4.4980  4.6421
   0  -5   9  14.685   4.504
   0  -5   9  8.6095  5.0498
   0  -5   9  17.838   4.699
  -1   5  -9 -0.3875  1.3714
  -1   5  -9 -0.3320  2.1796
  -1   5  -9  2.1417  1.6512
  -1   5  -9 -0.0054  2.4673
   1  -5   9 -0.1798  3.5805
   1  -5   9  5.7420  2.9902
   1  -5   9  4.3129  2.9698
   1  -5   9  1.0021  3.7581
  -2   5  -9  34.512   6.374
  -2   5  -9  33.995   6.472
   2  -5   9  32.173   6.359
   2  -5   9  37.274   6.210
   2  -5   9  35.937   6.395
  -3   5  -9  6.1016  4.6494
  -3   5  -9 -0.9348  2.8286
  -3   5  -9  1.4363  4.4848
  -3   5  -9  7.6747  4.1856
   3  -5   9  1.4734  3.2990
   3  -5   9  -2.444   3.012
  -4   5  -9  -2.240   8.760
  -4   5  -9  -4.943   6.734
  -4   5  -9  21.613   6.142
  -4   5  -9  8.1462  4.6350
   4  -5   9  9.1588  3.9463
   4  -5   9  13.810   4.843
  -5  -4   9  8.8649  5.1079
  -5  -4   9  15.690   6.333
  -5  -4   9  13.439   5.924
  -5  -4   9  23.825   5.972
   4   4  -9  27.489   5.240
   4   4  -9  23.313   4.773
  -4  -4   9  29.185   6.825
  -4  -4   9  28.144   6.719
   3   4  -9  175.02    9.10
   3   4  -9  168.29    9.51
   3   4  -9  162.97    9.30
   3   4  -9  151.89    8.55
  -3  -4   9  189.41   12.37
  -3  -4   9  153.25   11.02
   2   4  -9  17.664   3.767
   2   4  -9  20.211   3.906
   2   4  -9  18.194   3.826
   2   4  -9  24.412   4.017
  -2  -4   9  8.6402  5.2450
  -2  -4   9  12.958   3.008
  -2  -4   9  19.302   3.956
  -2  -4   9  14.917   3.012
  -2  -4   9  13.743   5.586
   1   4  -9  79.003   6.139
   1   4  -9  81.936   5.093
   1   4  -9  83.467   6.197
   1   4  -9  75.666   5.014
  -1  -4   9  85.912   8.754
  -1  -4   9  79.289   4.971
  -1  -4   9  82.675   6.149
  -1  -4   9  81.656   4.989
  -1  -4   9  61.870   7.839
   0   4  -9  25.733   3.242
   0   4  -9  26.807   4.467
   0   4  -9  34.589   5.017
   0   4  -9  29.911   3.514
   0  -4   9  33.037   5.780
   0  -4   9  24.077   4.857
   0  -4   9  18.532   4.562
   0  -4   9  28.788   5.597
  -1   4  -9  72.669   7.585
  -1   4  -9  73.261   4.804
  -1   4  -9  72.117   7.512
  -1   4  -9  75.483   4.830
   1  -4   9  74.960   7.806
   1  -4   9  81.464   7.357
   1  -4   9  72.732   7.911
   1  -4   9  77.162   8.079
  -2   4  -9  4.1303  3.4067
  -2   4  -9  7.3840  3.3358
  -2   4  -9  5.4979  3.3019
  -2   4  -9  -1.175   2.380
   2  -4   9  8.0226  3.7913
   2  -4   9  6.6436  3.6285
   2  -4   9  4.4565  3.5589
   2  -4   9  8.5311  3.7511
  -3   4  -9  1.5087  5.8632
  -3   4  -9  6.3572  3.9871
  -3   4  -9  4.6746  5.4108
  -3   4  -9  8.1591  4.0835
   3  -4   9  7.9577  3.5824
   3  -4   9  10.673   3.944
  -4   4  -9 -0.0671  9.3129
  -4   4  -9  15.322   5.217
  -4   4  -9  7.7273  4.1145
  -4   4  -9 -0.0875  7.4189
   4  -4   9  8.0271  3.4306
   4  -4   9  9.0446  3.3594
  -5   4  -9  13.284   5.232
  -5   4  -9  17.388   9.938
  -5   4  -9  -8.804  10.858
   5   3  -9  12.971   4.345
  -5  -3   9  12.491   4.923
  -5  -3   9  11.540   5.656
  -5  -3   9  7.7840  5.4751
   4   3  -9  32.589   4.919
   4   3  -9  41.469   6.567
   4   3  -9  43.333   5.335
   4   3  -9  37.257   6.145
  -4  -3   9  43.187   6.795
  -4  -3   9  31.798   5.978
   3   3  -9  232.06   10.69
   3   3  -9  211.05   10.57
  -3  -3   9  205.23    8.88
  -3  -3   9  210.03   11.11
  -3  -3   9  202.91    8.73
  -3  -3   9  194.05   11.03
   2   3  -9  24.151   3.726
   2   3  -9  24.983   3.732
   2   3  -9  32.934   4.550
   2   3  -9  29.898   4.424
  -2  -3   9  25.131   3.991
  -2  -3   9  30.358   4.154
  -2  -3   9  31.900   4.091
  -2  -3   9  21.302   4.480
  -2  -3   9  25.794   3.684
   1   3  -9  130.01    6.42
   1   3  -9  133.38    6.64
   1   3  -9  136.68    6.58
   1   3  -9  124.07    6.58
  -1  -3   9  126.68    6.41
  -1  -3   9  135.29    6.44
  -1  -3   9  130.44    8.37
  -1  -3   9  131.12    6.29
  -1  -3   9  130.83    8.48
  -1  -3   9  120.77    6.43
   0   3  -9  51.615   4.624
   0   3  -9  42.295   4.744
   0   3  -9  49.324   4.344
   0   3  -9  54.684   5.439
   0   3  -9  41.380   4.635
   0   3  -9  52.927   5.641
   0   3  -9  43.752   4.953
   0  -3   9  37.555   5.683
   0  -3   9  37.975   5.242
   0  -3   9  42.882   5.486
   0  -3   9  43.005   5.942
  -1   3  -9  13.399   3.426
  -1   3  -9  5.5132  2.4589
  -1   3  -9  13.341   3.176
  -1   3  -9  8.7890  2.4261
  -1   3  -9  11.688   2.527
  -1   3  -9  13.046   3.193
  -1   3  -9  10.679   3.076
   1  -3   9  12.643   4.545
   1  -3   9  15.013   4.614
   1  -3   9  11.065   3.642
   1  -3   9  14.582   4.004
  -2   3  -9  1.3223  2.3842
  -2   3  -9  2.2551  1.9705
  -2   3  -9  7.4990  2.6647
  -2   3  -9  9.8895  4.0778
  -2   3  -9  2.9660  2.5280
  -2   3  -9  5.4020  3.4069
   2  -3   9  5.7934  2.8994
   2  -3   9  6.8104  3.7896
   2  -3   9  3.0601  3.3742
   2  -3   9  1.1943  2.7629
  -3   3  -9  133.09   14.98
  -3   3  -9  121.98    7.31
  -3   3  -9  118.19    7.11
  -3   3  -9  105.11   12.37
   3  -3   9  109.68    7.35
   3  -3   9  119.47    7.58
  -4   3  -9  17.524  11.414
  -4   3  -9  16.571   9.372
   4  -3   9  23.328   3.953
   4  -3   9  10.367   4.388
   4  -3   9  12.744   3.263
   4  -3   9  12.540   4.515
  -5   3  -9  16.608  10.433
  -5   3  -9  13.854   8.398
   5  -3   9  18.877   5.769
   5  -3   9  16.668   5.368
  -6  -2   9  5.2072  4.2569
  -6  -2   9  6.6706  4.2898
  -5  -2   9  53.630   7.433
  -5  -2   9  70.907   8.346
  -5  -2   9  70.300  12.051
   4   2  -9  36.620   4.512
   4   2  -9  30.537   4.346
   4   2  -9  33.419   6.047
   4   2  -9  45.878   6.972
  -4  -2   9  36.804   4.604
  -4  -2   9  29.902   4.148
  -4  -2   9  34.372   5.957
  -4  -2   9  21.431   4.797
   3   2  -9  228.86   10.63
   3   2  -9  245.32    8.81
   3   2  -9  228.91    8.47
   3   2  -9  248.64   11.29
  -3  -2   9  247.79    8.34
  -3  -2   9  216.59    8.17
  -3  -2   9  241.81   11.27
  -3  -2   9  245.11   11.39
   2   2  -9  16.393   2.597
   2   2  -9  8.2784  2.6640
   2   2  -9  12.416   2.943
   2   2  -9  14.307   2.587
  -2  -2   9  18.646   3.421
  -2  -2   9  17.116   2.592
  -2  -2   9  19.993   3.916
  -2  -2   9  14.996   2.428
  -2  -2   9  15.624   3.330
  -2  -2   9  16.739   3.890
   1   2  -9  46.421   3.578
   1   2  -9  53.805   3.847
   1   2  -9  46.663   4.716
   1   2  -9  37.946   4.584
   1   2  -9  37.250   4.669
   1   2  -9  39.612   4.212
  -1  -2   9  40.989   4.790
  -1  -2   9  43.767   4.495
  -1  -2   9  47.015   3.551
  -1  -2   9  40.513   4.738
  -1  -2   9  46.257   3.519
  -1  -2   9  50.389   4.885
   0   2  -9  42.801   4.819
   0   2  -9  50.159   4.622
   0   2  -9  49.332   4.439
   0   2  -9  61.337   5.696
   0   2  -9  48.437   4.383
   0   2  -9  47.008   4.451
   0   2  -9  48.623   4.408
   0   2  -9  47.520   4.393
   0  -2   9  50.996   6.163
   0  -2   9  54.636   6.285
   0  -2   9  40.427   4.610
  -1   2  -9  92.031   5.935
  -1   2  -9  89.409   7.127
  -1   2  -9  91.676   5.775
  -1   2  -9  88.133   5.946
  -1   2  -9  88.934   5.787
  -1   2  -9  94.461   5.751
  -1   2  -9  103.84    5.93
   1  -2   9  114.74   10.60
   1  -2   9  123.91   11.03
   1  -2   9  89.785   6.829
   1  -2   9  78.928   6.828
  -2   2  -9  51.131   7.407
  -2   2  -9  52.687   4.757
  -2   2  -9  50.155   7.040
  -2   2  -9  56.310   5.014
   2  -2   9  53.123   5.289
   2  -2   9  61.312   6.440
   2  -2   9  70.550   6.874
   2  -2   9  56.489   7.679
   2  -2   9  44.862   4.980
   2  -2   9  51.421   7.456
  -3   2  -9  4.6528  6.5989
  -3   2  -9  11.172   2.478
  -3   2  -9  6.0269  5.7099
  -3   2  -9  14.494   2.761
   3  -2   9  10.565   3.327
   3  -2   9  12.502   3.411
   3  -2   9  10.454   2.767
   3  -2   9  8.4444  2.6366
  -4   2  -9 -0.4375  7.8855
  -4   2  -9  8.0504  7.3859
   4  -2   9  14.690   4.476
   4  -2   9  16.564   2.864
   4  -2   9  14.817   4.440
   4  -2   9  18.404   2.876
  -5   2  -9  42.422  11.899
  -5   2  -9  20.051   8.462
   5  -2   9  24.075   6.079
   5  -2   9  39.230   7.306
  -6   2  -9  0.0764  9.0760
  -6   2  -9  -1.677   7.391
  -6  -1   9  30.735   6.288
  -6  -1   9  26.882   5.860
   5   1  -9  5.1728  3.8364
  -5  -1   9  9.6462  3.7710
  -5  -1   9  10.551   4.042
   4   1  -9  69.666   8.159
   4   1  -9  56.740   4.535
   4   1  -9  59.131   7.775
   4   1  -9  52.643   4.866
  -4  -1   9  58.850   7.051
  -4  -1   9  58.257   7.233
  -4  -1   9  56.688   5.027
  -4  -1   9  65.148   4.670
   3   1  -9  61.786   3.829
   3   1  -9  50.253   3.630
   3   1  -9  64.928   6.950
   3   1  -9  61.084   6.757
  -3  -1   9  62.727   6.626
  -3  -1   9  52.861   6.142
  -3  -1   9  51.763   3.427
  -3  -1   9  62.387   3.755
   2   1  -9  129.87    7.28
   2   1  -9  141.70    4.90
   2   1  -9  125.39    7.51
   2   1  -9  144.94    7.53
  -2  -1   9  140.12    4.79
  -2  -1   9  150.96    7.49
  -2  -1   9  151.96    7.72
  -2  -1   9  129.24    4.58
  -2  -1   9  137.73    7.80
  -2  -1   9  147.31    8.02
   1   1  -9  199.74    5.77
   1   1  -9  192.96    8.62
   1   1  -9  179.16    5.50
   1   1  -9  187.42    8.39
   1   1  -9  187.31    5.76
   1   1  -9  183.21    5.64
   1   1  -9  179.19    7.69
   1   1  -9  191.09    7.98
  -1  -1   9  208.78    8.08
  -1  -1   9  181.16    7.79
  -1  -1   9  192.70    8.65
  -1  -1   9  202.63    8.76
   0   1  -9  184.09    7.76
   0   1  -9  175.13    6.30
   0   1  -9  175.48    7.29
   0   1  -9  175.71    6.27
   0   1  -9  179.14    7.77
   0   1  -9  190.92    7.44
   0   1  -9  180.05    6.41
   0   1  -9  178.06    6.41
   0  -1   9  170.17    9.74
   0  -1   9  169.44    7.47
   0  -1   9  177.63    9.72
   0  -1   9  178.58    7.55
  -1   1  -9  17.628   2.830
  -1   1  -9  16.685   4.442
  -1   1  -9  15.880   4.166
  -1   1  -9  17.253   2.801
  -1   1  -9  22.170   3.325
  -1   1  -9  20.169   3.203
   1  -1   9  19.103   2.950
   1  -1   9  18.908   5.175
   1  -1   9  20.427   3.042
   1  -1   9  20.669   3.153
   1  -1   9  26.633   5.904
   1  -1   9  18.546   2.971
  -2   1  -9  219.58   12.65
  -2   1  -9  243.66   10.04
  -2   1  -9  219.35    7.35
  -2   1  -9  202.24   11.80
  -2   1  -9  231.93    9.65
  -2   1  -9  221.74    7.38
   2  -1   9  219.17    9.36
   2  -1   9  226.21   12.79
   2  -1   9  221.47    9.56
   2  -1   9  221.34    8.12
   2  -1   9  208.25    7.95
   2  -1   9  215.41   12.88
  -3   1  -9  35.917   3.163
  -3   1  -9  34.464   7.906
  -3   1  -9  33.593   8.510
  -3   1  -9  36.799   2.913
   3  -1   9  36.136   5.183
   3  -1   9  25.955   4.537
   3  -1   9  37.661   3.438
   3  -1   9  40.702   3.648
  -4   1  -9  112.00   14.81
  -4   1  -9  100.16   13.19
   4  -1   9  121.20    9.25
   4  -1   9  111.22    8.71
  -5   1  -9  38.172  10.817
  -5   1  -9  21.832  10.127
   5  -1   9  39.083   7.130
   5  -1   9  42.116   7.635
  -6   1  -9  14.332   8.944
  -6   1  -9  12.232  10.814
   6  -1   9  28.313   6.601
  -6   0   9  13.496   4.558
  -6   0   9  16.432   5.181
   5   0  -9  112.78   11.56
   5   0  -9  127.57   12.68
  -5   0   9  102.66    9.77
  -5   0   9  111.20    8.83
   4   0  -9  96.629   9.540
   4   0  -9  82.733   4.943
   4   0  -9  74.855   4.737
   4   0  -9  89.709   9.091
  -4   0   9  79.588   4.619
  -4   0   9  68.365   7.487
  -4   0   9  71.910   4.590
  -4   0   9  83.629   8.193
   3   0  -9  383.41    8.82
   3   0  -9  384.78   14.11
   3   0  -9  393.82   14.07
   3   0  -9  373.33    8.66
  -3   0   9  373.93    8.35
  -3   0   9  388.98   13.88
  -3   0   9  376.74   13.80
  -3   0   9  384.17    8.54
   2   0  -9  58.614   5.804
   2   0  -9  66.181   6.189
   2   0  -9  61.220   6.004
   2   0  -9  63.262   6.147
  -2   0   9  56.489   5.817
  -2   0   9  57.402   5.924
  -2   0   9  60.361   5.937
  -2   0   9  66.825   6.118
   1   0  -9  421.86   12.48
   1   0  -9  422.64    7.34
   1   0  -9  431.60    7.15
   1   0  -9  430.88    7.24
   1   0  -9  429.29   12.28
   1   0  -9  421.91    7.23
   1   0  -9  462.23   13.29
   1   0  -9  433.62   12.85
  -1   0   9  435.57   12.93
  -1   0   9  424.24   12.48
  -1   0   9  413.55   12.20
  -1   0   9  439.36   12.83
   0   0  -9  87.044   5.187
   0   0  -9  83.782   3.847
   0   0  -9  72.877   4.942
   0   0  -9  78.146   3.705
   0   0  -9  88.475   5.249
   0   0  -9  81.498   5.253
   0   0   9  82.159   5.092
   0   0   9  74.241   3.600
   0   0   9  81.764   6.598
   0   0   9  73.182   6.333
   0   0   9  83.195   3.787
   0   0   9  82.885   5.104
  -1   0  -9 1088.32   21.23
  -1   0  -9 1079.96   20.34
  -1   0  -9 1084.80   29.52
  -1   0  -9 1063.69   20.80
  -1   0  -9 1087.70   20.03
  -1   0  -9 1063.32   28.48
   1   0   9 1054.41   21.03
   1   0   9 1047.31   20.67
   1   0   9 1060.28   19.98
   1   0   9 1013.02   19.90
   1   0   9 1061.63   29.45
  -2   0  -9  70.022   5.161
  -2   0  -9  57.775   3.392
  -2   0  -9  70.420   9.248
  -2   0  -9  59.360   3.462
  -2   0  -9  71.327   9.083
  -2   0  -9  58.516   5.445
   2   0   9  43.739   8.406
   2   0   9  69.497   5.270
   2   0   9  63.255   9.289
   2   0   9  61.209   5.832
  -3   0  -9  157.91    4.10
  -3   0  -9  133.37   13.57
  -3   0  -9  159.69    4.07
  -3   0  -9  150.10   13.06
   3   0   9  148.53    8.44
   3   0   9  148.00    8.52
   3   0   9  161.58    4.40
   3   0   9  162.58    4.45
  -4   0  -9  72.322  12.066
  -4   0  -9  85.413  13.928
   4   0   9  71.780   7.882
   4   0   9  80.281   8.128
  -5   0  -9  6.1698  8.0688
  -5   0  -9  7.5891  7.7231
   5   0   9  16.610   4.819
   5   0   9  11.607   4.444
  -6   0  -9  14.210   9.816
  -6   0  -9  27.778  11.666
   6   0   9  26.400   6.754
   6   0   9  25.187   6.789
  -6   1   9  4.9554  3.9097
  -6   1   9  9.6998  4.3266
   5  -1  -9  16.549   5.388
   5  -1  -9  21.363   5.909
  -5   1   9  10.513   4.091
  -5   1   9  12.907   4.270
   4  -1  -9  174.71   10.97
   4  -1  -9  175.41   10.86
   4  -1  -9  170.85    6.61
   4  -1  -9  162.83    6.60
  -4   1   9  165.70    6.45
  -4   1   9  166.93   10.10
  -4   1   9  174.27   10.18
   3  -1  -9  20.804   4.421
   3  -1  -9  23.742   4.483
  -3   1   9  19.325   1.997
  -3   1   9  16.340   3.924
  -3   1   9  19.130   4.098
  -3   1   9  17.028   1.872
   2  -1  -9  413.94   14.02
   2  -1  -9  391.61   13.23
  -2   1   9  381.40   13.20
  -2   1   9  388.68   12.99
  -2   1   9  406.64   13.34
  -2   1   9  409.59   14.35
   1  -1  -9  10.418   2.633
   1  -1  -9  8.1349  2.2711
   1  -1  -9  11.312   2.687
   1  -1  -9  8.0805  2.3867
  -1   1   9  6.6048  2.3043
  -1   1   9  6.3131  2.2213
  -1   1   9  7.5543  2.4116
  -1   1   9  7.4595  2.4654
   0  -1  -9  141.21    6.48
   0  -1  -9  139.38    6.82
   0  -1  -9  136.28    6.60
   0  -1  -9  147.76    4.86
   0  -1  -9  155.72    6.78
   0  -1  -9  138.86    4.72
   0   1   9  145.83    8.72
   0   1   9  145.11    4.70
   0   1   9  138.08    8.74
   0   1   9  140.79    6.46
   0   1   9  147.66    4.79
   0   1   9  142.51    6.58
  -1  -1  -9  250.33    7.83
  -1  -1  -9  256.95    8.41
  -1  -1  -9  260.94    8.01
  -1  -1  -9  241.48   12.15
  -1  -1  -9  239.46   12.50
  -1  -1  -9  252.66    8.30
   1   1   9  255.50    8.23
   1   1   9  239.09    7.70
   1   1   9  243.63    7.88
   1   1   9  242.56    8.21
   1   1   9  273.47   13.65
   1   1   9  260.94   12.92
  -2  -1  -9  209.38    6.09
  -2  -1  -9  256.58   14.26
  -2  -1  -9  233.11   13.30
  -2  -1  -9  221.13    9.12
  -2  -1  -9  224.05    6.25
  -2  -1  -9  218.15    8.98
   2   1   9  210.91   13.87
   2   1   9  224.98    6.26
   2   1   9  218.94    8.93
   2   1   9  203.56    8.75
   2   1   9  220.96    6.18
   2   1   9  240.23   14.13
  -3  -1  -9  27.082   7.858
  -3  -1  -9  32.667   7.996
   3   1   9  31.045   4.761
   3   1   9  30.220   4.711
  -4  -1  -9  98.978  14.591
  -4  -1  -9  104.00   14.37
   4   1   9  107.35    8.38
   4   1   9  84.858   8.523
  -5  -1  -9  46.732  13.123
  -5  -1  -9  34.402  12.755
   5   1   9  44.427   7.026
   5   1   9  59.962   8.039
  -6  -1  -9  -3.396   6.140
  -6  -1  -9  -2.707   6.793
   6   1   9  2.2288  4.1408
   6   1   9  1.3523  3.8492
   5  -2  -9  60.559   8.880
   5  -2  -9  37.950   7.372
  -5   2   9  45.875   7.058
  -5   2   9  48.439   7.108
   4  -2  -9  9.5634  3.9585
   4  -2  -9  23.368   5.260
  -4   2   9  19.221   2.876
  -4   2   9  15.323   4.074
  -4   2   9  21.635   3.057
  -4   2   9  18.559   4.548
   3  -2  -9  100.93    7.34
   3  -2  -9  85.853   7.931
  -3   2   9  101.52    7.52
  -3   2   9  104.30    4.25
  -3   2   9  103.48    4.32
  -3   2   9  105.99    7.78
  -3   2   9  100.56    4.25
  -3   2   9  98.822   4.074
   2  -2  -9  87.041   6.197
   2  -2  -9  74.049   5.720
  -2   2   9  85.991   6.405
  -2   2   9  83.903   6.051
  -2   2   9  74.572   2.618
  -2   2   9  76.933   2.584
  -2   2   9  79.526   6.219
  -2   2   9  79.101   2.697
  -2   2   9  80.005   2.737
   1  -2  -9  32.269   4.372
   1  -2  -9  38.468   4.565
   1  -2  -9  39.711   2.097
   1  -2  -9  36.300   1.989
   1  -2  -9  39.986   4.533
   1  -2  -9  39.582   4.604
  -1   2   9  40.673   4.762
  -1   2   9  54.960   5.252
  -1   2   9  38.427   2.101
  -1   2   9  41.590   2.106
  -1   2   9  41.268   4.756
  -1   2   9  53.629   5.356
   0  -2  -9  28.172   3.593
   0  -2  -9  27.140   3.470
   0  -2  -9  33.617   2.919
   0  -2  -9  37.449   4.316
   0  -2  -9  31.590   2.846
   0  -2  -9  30.541   3.943
   0   2   9  31.381   5.551
   0   2   9  26.637   3.619
   0   2   9  29.274   2.839
   0   2   9  32.554   3.874
   0   2   9  29.634   2.846
   0   2   9  29.570   5.412
  -1  -2  -9 2976.85   46.93
  -1  -2  -9 2849.17   62.03
  -1  -2  -9 2898.18   63.80
   1   2   9 3089.88   63.85
   1   2   9 2989.76   47.48
   1   2   9 3103.76   49.28
   1   2   9 2957.53   45.58
   1   2   9 2821.77   45.75
   1   2   9 3079.76   65.39
   1   2   9 2955.99   46.78
  -2  -2  -9  4.5117  2.1555
  -2  -2  -9  11.501   4.468
  -2  -2  -9  10.004   4.527
  -2  -2  -9  5.8332  2.2650
   2   2   9  8.0143  1.7190
   2   2   9  7.0225  1.6435
   2   2   9  3.6979  2.1187
   2   2   9  5.2678  4.0551
   2   2   9  2.3125  3.7008
   2   2   9  6.6005  2.5290
   2   2   9  5.8799  1.6592
   2   2   9  9.3845  1.8888
  -3  -2  -9  359.31   20.04
  -3  -2  -9  312.69   18.41
   3   2   9  355.31   13.50
   3   2   9  376.11   13.62
  -4  -2  -9  30.021  10.773
  -4  -2  -9  43.504  11.242
   4   2   9  28.952   5.421
   4   2   9  29.267   5.400
  -5  -2  -9  30.693  11.574
  -5  -2  -9  37.897  11.578
   5   2   9  59.679   8.376
   5   2   9  56.802   8.163
  -6  -2  -9  1.7540  9.2476
  -6  -2  -9  0.7199  8.7164
   6   2   9  6.5250  4.3353
   6   2   9  6.9273  4.6461
   5  -3  -9  -1.405   3.658
   5  -3  -9  5.2091  4.2920
  -5   3   9  -1.114   2.869
  -5   3   9  3.7313  4.1483
   4  -3  -9  5.3298  3.7623
   4  -3  -9  14.073   4.592
  -4   3   9  9.8569  2.5192
  -4   3   9  10.235   3.953
  -4   3   9  12.843   2.678
  -4   3   9  13.542   4.354
   3  -3  -9  78.460   7.676
   3  -3  -9  94.895   7.353
  -3   3   9  84.465   4.666
  -3   3   9  86.434   4.775
  -3   3   9  76.844   4.353
  -3   3   9  87.473   4.504
  -3   3   9  82.974   8.265
  -3   3   9  82.683   8.047
   2  -3  -9  115.06    6.98
   2  -3  -9  102.54    6.77
  -2   3   9  113.58    4.69
  -2   3   9  108.68    7.38
  -2   3   9  103.18    4.37
  -2   3   9  109.14    7.45
  -2   3   9  105.31    4.53
  -2   3   9  107.29    4.56
   1  -3  -9  8.2087  2.5125
   1  -3  -9  8.6918  1.7465
   1  -3  -9  10.981   2.676
   1  -3  -9  8.0201  1.7810
  -1   3   9  12.478   2.752
  -1   3   9  5.5526  2.5316
  -1   3   9  10.601   3.002
  -1   3   9  5.2949  2.4675
  -1   3   9  4.3939  1.4366
  -1   3   9  5.2437  2.4652
  -1   3   9  6.0343  1.5619
  -1   3   9  8.8413  2.4976
   0  -3  -9  86.153   4.585
   0  -3  -9  91.922   5.652
   0  -3  -9  85.694   5.414
   0  -3  -9  81.243   4.450
   0   3   9  84.751   5.818
   0   3   9  79.411   4.532
   0   3   9  85.055   6.130
   0   3   9  86.323   7.129
   0   3   9  81.719   5.976
   0   3   9  81.163   5.698
   0   3   9  97.082   7.380
   0   3   9  84.402   4.653
  -1  -3  -9  23.216   3.393
  -1  -3  -9  10.576   4.750
  -1  -3  -9  23.986   3.321
   1   3   9  20.561   3.260
   1   3   9  26.070   3.699
   1   3   9  23.218   3.521
   1   3   9  34.248   6.668
   1   3   9  22.048   3.273
   1   3   9  25.969   3.410
   1   3   9  37.631   6.742
   1   3   9  25.411   3.486
  -2  -3  -9  236.03   12.81
  -2  -3  -9  209.61   12.89
  -2  -3  -9  220.57    9.58
  -2  -3  -9  220.36    9.38
   2   3   9  231.78    7.69
   2   3   9  232.74    9.75
   2   3   9  234.52   13.27
   2   3   9  192.88    9.21
   2   3   9  234.20    8.21
   2   3   9  233.85    8.23
   2   3   9  216.80    7.59
   2   3   9  245.42   13.91
  -3  -3  -9  46.194   9.664
  -3  -3  -9  46.396   9.917
   3   3   9  46.567   3.647
   3   3   9  47.655   3.132
   3   3   9  44.294   6.137
   3   3   9  51.087   6.517
   3   3   9  44.511   3.090
   3   3   9  49.931   3.776
  -4  -3  -9  65.656  13.043
  -4  -3  -9  71.277  13.850
   4   3   9  75.957   8.428
   4   3   9  77.064   8.566
  -5  -3  -9  72.298  14.382
  -5  -3  -9  69.931  15.014
   5   3   9  80.458   9.641
   5   3   9  71.437   9.259
  -6  -3  -9  14.926  12.403
  -6  -3  -9   6.894  10.449
   6   3   9  5.0868  4.5335
   5  -4  -9  20.954   6.232
  -5   4   9  15.708   5.182
  -5   4   9  23.056   5.617
   4  -4  -9  4.3421  3.3135
   4  -4  -9  0.6406  3.0020
  -4   4   9  -1.610   2.786
  -4   4   9 -0.4298  2.7545
  -4   4   9  2.2771  2.0477
  -4   4   9  0.0540  1.8411
   3  -4  -9  126.24    8.55
   3  -4  -9  110.66    8.30
  -3   4   9  108.68    9.91
  -3   4   9  102.52    6.08
  -3   4   9  115.87    6.15
  -3   4   9  106.85    6.13
  -3   4   9  105.54    9.90
  -3   4   9  108.84    5.88
   2  -4  -9  21.236   3.937
   2  -4  -9  15.536   3.657
  -2   4   9  15.853   2.751
  -2   4   9  16.681   2.780
  -2   4   9  9.4778  3.4119
  -2   4   9  13.571   2.670
  -2   4   9  14.396   3.931
  -2   4   9  11.417   2.480
   1  -4  -9  1.0153  1.4979
   1  -4  -9  -1.072   1.585
   1  -4  -9 -0.7609  1.3550
   1  -4  -9  0.0732  1.6484
  -1   4   9  0.3897  1.9514
  -1   4   9  0.2069  1.3311
  -1   4   9  1.4779  2.2909
  -1   4   9 -0.3234  1.4277
  -1   4   9  0.5215  1.6213
  -1   4   9  0.3952  1.3554
   0  -4  -9  135.62    6.85
   0  -4  -9  149.93    6.87
   0  -4  -9  139.21    6.59
   0  -4  -9  150.18    7.22
   0   4   9  151.93    9.39
   0   4   9  142.39    9.01
   0   4   9  139.68    8.27
   0   4   9  147.60    6.77
   0   4   9  149.02    8.12
   0   4   9  144.00    6.62
   0   4   9  139.11    7.99
  -1  -4  -9  372.94   12.10
  -1  -4  -9  401.00   12.47
  -1  -4  -9  379.98   12.03
  -1  -4  -9  386.13   12.33
   1   4   9  362.67   12.86
   1   4   9  383.96   12.48
   1   4   9  377.31   12.29
   1   4   9  383.77   12.59
   1   4   9  381.47   12.95
   1   4   9  379.10   12.29
   1   4   9  345.02   17.25
   1   4   9  347.77   16.86
  -2  -4  -9  78.874   8.261
  -2  -4  -9  80.087   8.064
   2   4   9  74.046   5.136
   2   4   9  75.560   5.730
   2   4   9  69.851   6.830
   2   4   9  75.280   7.057
   2   4   9  100.69    9.31
   2   4   9  91.914   6.096
   2   4   9  82.763   5.385
  -3  -4  -9  193.39   15.70
  -3  -4  -9  174.64   14.57
   3   4   9  173.80   10.04
   3   4   9  173.75   10.22
   3   4   9  185.32    7.96
   3   4   9  170.87    6.95
   3   4   9  175.58    7.84
   3   4   9  177.58    7.00
  -4  -4  -9  -4.171   7.794
  -4  -4  -9  -3.081   7.676
   4   4   9 -0.1619  1.2099
   4   4   9  7.6370  3.6528
   4   4   9  1.5899  3.1011
   4   4   9  1.7919  1.3213
  -5  -4  -9  36.387  11.890
  -5  -4  -9  24.775  10.812
   5   4   9  38.401   7.416
   5   4   9  32.810   6.540
  -6  -4  -9  -1.878   9.906
  -5   5   9  2.8057  3.9720
  -5   5   9  -1.851   3.768
  -5   5   9  10.242   5.562
   4  -5  -9  17.226   5.034
   4  -5  -9  24.854   5.726
  -4   5   9  31.083   6.780
  -4   5   9  21.205   5.680
   3  -5  -9  10.436   3.728
   3  -5  -9  9.3648  3.5109
  -3   5   9  11.045   4.601
  -3   5   9  11.831   3.126
  -3   5   9  7.5385  4.0969
  -3   5   9  10.535   3.020
   2  -5  -9  12.435   3.427
   2  -5  -9  4.9504  2.4345
  -2   5   9  11.407   2.857
  -2   5   9  13.411   3.107
  -2   5   9  4.9917  3.1757
  -2   5   9  7.0617  2.5189
  -2   5   9  9.3585  3.5904
   1  -5  -9  6.1714  2.4551
   1  -5  -9  6.8126  2.4097
   1  -5  -9  6.7747  2.5214
   1  -5  -9  6.2712  2.3544
  -1   5   9  8.2460  2.5175
  -1   5   9  9.8641  2.9007
  -1   5   9  6.6970  3.3211
  -1   5   9  3.6240  2.0991
  -1   5   9  2.1520  2.8579
  -1   5   9  6.2312  2.3482
   0  -5  -9  198.71    8.33
   0  -5  -9  202.03    9.00
   0  -5  -9  205.02    8.62
   0  -5  -9  195.90    8.71
   0   5   9  185.42    9.83
   0   5   9  195.90   11.11
   0   5   9  183.93    8.51
   0   5   9  184.41    9.91
   0   5   9  183.11   10.62
   0   5   9  187.97    8.67
  -1  -5  -9  26.575   4.052
  -1  -5  -9  19.058   4.102
  -1  -5  -9  24.364   3.879
  -1  -5  -9  23.420   4.467
   1   5   9  14.301   3.465
   1   5   9  13.882   5.392
   1   5   9  23.131   6.103
  -2  -5  -9  141.24    8.34
  -2  -5  -9  158.51    8.79
  -2  -5  -9  150.33   10.88
  -2  -5  -9  168.07   11.56
   2   5   9  154.23    9.28
   2   5   9  148.79    9.22
   2   5   9  156.42    9.04
   2   5   9  164.80   12.03
   2   5   9  144.28    8.62
  -3  -5  -9  318.51   11.87
  -3  -5  -9  309.39   18.12
  -3  -5  -9  325.57   11.89
  -3  -5  -9  320.30   17.82
   3   5   9  324.46   14.63
   3   5   9  329.68   12.35
   3   5   9  313.64   12.14
   3   5   9  330.26   14.63
  -4  -5  -9  30.694  10.554
  -4  -5  -9  18.721  10.065
   4   5   9  25.104   5.889
   4   5   9  30.881   6.254
  -5  -5  -9  24.030  12.035
  -5  -5  -9  42.487  13.268
   5   5   9  46.814   8.505
   5   5   9  29.303   6.730
   4  -6  -9  8.1249  4.0117
   4  -6  -9  4.0664  3.9516
  -4   6   9  2.3281  4.1106
  -4   6   9  10.203   4.996
   3  -6  -9  24.417   4.984
   3  -6  -9  21.868   4.771
  -3   6   9  22.035   4.462
  -3   6   9  34.252   6.947
  -3   6   9  31.158   6.595
  -3   6   9  24.581   4.644
   2  -6  -9  2.6219  2.5439
   2  -6  -9  3.6245  2.5773
  -2   6   9  4.8556  3.5142
  -2   6   9  4.5212  2.5806
  -2   6   9  3.7822  3.2039
  -2   6   9  3.2102  2.3745
   1  -6  -9  113.86    6.92
   1  -6  -9  125.49    7.20
  -1   6   9  111.46    7.48
  -1   6   9  160.87    9.02
  -1   6   9  109.74    7.47
  -1   6   9  110.23    8.77
  -1   6   9  114.53    8.93
   0  -6  -9  47.842   5.100
   0  -6  -9  40.498   4.747
   0  -6  -9  42.160   6.445
   0  -6  -9  54.947   7.147
   0   6   9  43.704   5.523
   0   6   9  45.872   7.244
   0   6   9  43.546   7.225
   0   6   9  54.253   6.355
  -1  -6  -9  74.530   5.786
  -1  -6  -9  65.553   6.138
  -1  -6  -9  69.512   7.704
  -1  -6  -9  74.302   8.075
   1   6   9  62.475   6.966
   1   6   9  68.395   8.526
   1   6   9  67.026   7.119
   1   6   9  71.673   8.769
  -2  -6  -9  85.298   8.477
  -2  -6  -9  104.44    8.19
  -2  -6  -9  115.80    9.23
  -2  -6  -9  118.33    9.38
   2   6   9  109.31    9.93
   2   6   9  128.01    9.29
  -3  -6  -9  112.49   12.83
  -3  -6  -9  124.30    8.79
  -3  -6  -9  147.25    9.17
  -3  -6  -9  119.98   11.54
   3   6   9  124.79   10.01
   3   6   9  127.22    9.61
  -4  -6  -9  2.6072  6.7765
  -4  -6  -9  -1.778   7.270
   4   6   9  6.9283  4.0845
   4   6   9 -0.8067  2.9853
  -5  -6  -9  -4.181   9.309
  -5  -6  -9   9.412  10.617
   5   6   9  1.0647  3.9152
   3  -7  -9  6.3240  3.5559
   3  -7  -9  2.4046  3.3976
  -3   7   9 -0.9673  2.6733
  -3   7   9  5.9231  4.1540
  -3   7   9  -1.948   2.769
  -3   7   9  2.4053  3.9310
   2  -7  -9  3.4283  2.6490
   2  -7  -9  1.4185  2.4161
  -2   7   9  6.6589  3.2976
  -2   7   9  8.8649  3.6460
  -2   7   9  11.616   4.702
  -2   7   9  0.7407  3.3443
   1  -7  -9  10.438   2.907
   1  -7  -9  11.348   3.227
  -1   7   9  10.762   4.126
  -1   7   9  6.6384  3.2490
  -1   7   9  10.935   3.744
   0  -7  -9  39.001   6.897
   0  -7  -9  40.808   4.755
   0  -7  -9  47.960   5.127
   0  -7  -9  39.036   6.864
   0   7   9  44.413   6.301
   0   7   9  55.409   6.781
  -1  -7  -9  13.780   3.302
  -1  -7  -9  23.315   3.896
  -1  -7  -9  33.421   6.403
  -1  -7  -9  27.938   5.988
   1   7   9  22.705   4.979
   1   7   9  17.804   4.339
  -2  -7  -9  30.526   6.029
  -2  -7  -9  62.485   6.384
  -2  -7  -9  36.961   6.639
  -2  -7  -9  49.500   6.023
   2   7   9  47.765   7.673
  -3  -7  -9  64.243   9.112
  -3  -7  -9  60.421   8.719
  -3  -7  -9  59.174   7.596
  -3  -7  -9  55.780   7.427
   3   7   9  52.808   8.334
   3   7   9  56.233   8.357
  -4  -7  -9  18.787   7.974
  -4  -7  -9  21.747   8.125
   4   7   9  26.998   6.931
   4   7   9  17.109   5.815
  -2   8   9  2.1055  4.2473
  -2   8   9  2.3202  2.9905
  -2   8   9  2.7884  3.2859
  -2   8   9 -0.9630  2.7947
  -1   8   9  26.441   5.436
  -1   8   9  28.761   5.594
   0  -8  -9  6.2509  4.3968
   0  -8  -9  3.0809  4.0488
   0   8   9  1.1808  3.0588
   0   8   9  8.2895  3.8726
  -1  -8  -9  19.877   5.887
  -1  -8  -9  17.965   5.878
   1   8   9  7.1290  4.1670
   1   8   9  11.118   4.538
  -2  -8  -9  3.2357  3.7521
  -2  -8  -9  7.7897  4.9681
   2   8   9  7.1189  3.8975
  -3  -8  -9  22.209   5.710
  -3  -8  -9  22.128   5.782
   3   8   9  14.334   5.516
   3   8   9  16.066   5.847
  -1   9   9  2.8064  3.6395
  -1   9   9  3.1099  3.8166
   0  -9  -9  11.371   5.650
   0   9   9  18.271   5.451
   0   9   9  6.8490  4.2102
  -1  -9  -9  31.057   7.379
  -1  -9  -9  28.062   7.416
   1   9   9  38.827   7.349
   1   9   9  17.147   5.527
  -2  -9  -9  22.495   7.045
  -2  -9  -9  28.135   7.141
   2   9   9  20.822   6.048
   3   7 -10  10.574   4.953
   3   7 -10  9.0344  4.6257
   2   7 -10  7.2551  4.4150
   2   7 -10  0.3494  3.6379
  -2  -7  10 -0.4104  5.9429
  -2  -7  10  4.5564  6.4510
   1   7 -10  -2.637   3.395
   1   7 -10  5.9601  4.7889
  -1  -7  10  3.1256  5.6655
  -1  -7  10  -3.126   5.144
   0   7 -10  2.4646  3.7955
   0   7 -10 -0.7469  3.5735
   0  -7  10  2.6920  5.1137
   0  -7  10  5.4046  5.4154
  -1   7 -10  0.6494  3.6843
  -1   7 -10  6.0147  4.3906
   1  -7  10  -2.674   4.182
   1  -7  10  -1.222   4.483
  -2   7 -10  20.145   5.769
   2  -7  10  12.730   6.096
   2  -7  10  16.723   6.541
   4   6 -10  5.8513  4.0931
  -4  -6  10  1.0601  6.7609
  -4  -6  10  3.4671  6.4052
   3   6 -10  13.170   4.811
   3   6 -10  11.109   4.433
  -3  -6  10  10.565   6.852
  -3  -6  10  21.118   7.874
   2   6 -10  34.243   6.339
   2   6 -10  24.654   5.514
  -2  -6  10  26.548   7.397
  -2  -6  10  16.458   7.201
   1   6 -10  9.1185  4.2378
   1   6 -10  13.650   4.630
  -1  -6  10  24.983   7.800
  -1  -6  10  11.897   7.015
   0   6 -10  7.7523  4.2392
   0   6 -10  5.0173  3.4211
   0  -6  10  13.171   6.099
   0  -6  10  9.3591  5.8077
  -1   6 -10 -0.1645  3.3483
  -1   6 -10  1.4536  3.3718
   1  -6  10  2.7111  4.5172
   1  -6  10 -0.7563  4.1269
  -2   6 -10  6.1679  4.2914
  -2   6 -10  2.1064  3.8062
   2  -6  10  6.3185  4.8782
   2  -6  10  4.8574  4.5142
  -3   6 -10  9.8756  4.9670
  -3   6 -10  8.1514  4.8132
   3  -6  10  10.510   5.215
   3  -6  10  15.425   5.574
   4   5 -10  3.1065  3.4974
   4   5 -10  1.1348  3.1609
  -4  -5  10  3.2038  4.3685
  -4  -5  10  5.6679  4.6603
  -4  -5  10  -2.340   5.305
  -4  -5  10  2.4999  5.7125
   3   5 -10  17.713   4.466
   3   5 -10  13.728   4.169
   3   5 -10  18.459   4.345
   3   5 -10  14.149   4.220
  -3  -5  10  17.719   6.678
  -3  -5  10  16.137   6.617
   2   5 -10  5.2951  3.1046
   2   5 -10  -1.142   2.614
   2   5 -10  2.3361  2.4747
   2   5 -10  5.6684  2.5606
  -2  -5  10  -1.391   5.235
  -2  -5  10  3.6680  2.2794
  -2  -5  10  5.4794  2.5320
  -2  -5  10 -0.0756  5.0564
   1   5 -10  9.8370  3.7891
   1   5 -10  9.1798  2.6037
   1   5 -10  4.2138  2.2363
   1   5 -10  7.0664  3.4942
  -1  -5  10  10.756   2.703
  -1  -5  10  6.1255  5.1272
  -1  -5  10  13.753   3.206
  -1  -5  10  9.0186  5.5406
   0   5 -10  33.033   3.721
   0   5 -10  33.760   5.789
   0   5 -10  34.687   5.843
   0   5 -10  39.248   4.031
   0  -5  10  43.605   6.905
   0  -5  10  29.660   6.683
   0  -5  10  33.353   7.247
   0  -5  10  36.058   6.502
  -1   5 -10  5.1056  2.2529
  -1   5 -10  8.0865  2.3986
  -1   5 -10  7.1915  3.9776
   1  -5  10  8.8615  4.0375
   1  -5  10  9.9579  4.9967
   1  -5  10  10.305   3.840
   1  -5  10  5.8995  4.4907
  -2   5 -10  37.034   4.815
  -2   5 -10  40.907   7.067
[truncated: 210,418 more chars]
