# Supplementary material for: Crystal structure of (E)-1-[4-({4-[(4-meth­oxy­benzyl­idene)amino]­phen­yl}sulfan­yl)phen­yl]ethan-1-one
Source: Acta Crystallogr E Crystallogr Commun. 2015 Jan 14;71(Pt 2):o109–10. doi: 10.1107/S205698901500033X (PMC4384611; doi:10.1107/S205698901500033X)
Supplement: Supplementary file 2 [file e-71-0o109-Isup2.hkl]

#
# h,k,l, Fc-squared, Fo-squared, sigma(Fo-squared), status flag
#
data_I
_shelx_title ' I         P 1          R   0.04'
_shelx_refln_list_code          4
_shelx_F_calc_maximum      121.74
_exptl_crystal_F_000       380.00
_reflns_d_resolution_high  0.8403

loop_
 _space_group_symop_operation_xyz
 'x, y, z'

_cell_length_a     5.7708
_cell_length_b     8.0867
_cell_length_c    19.6929
_cell_angle_alpha  81.844
_cell_angle_beta   86.664
_cell_angle_gamma  85.662

_shelx_F_squared_multiplier     1.000

loop_
 _refln_index_h
 _refln_index_k
 _refln_index_l
 _refln_F_squared_calc
 _refln_F_squared_meas
 _refln_F_squared_sigma
 _refln_observed_status
  -1  -3 -22          3.83          5.21         6.21 o
   0  -3 -22          5.29         21.18         8.09 o
  -2  -2 -22         10.69          3.63         6.51 o
  -1  -2 -22         27.81         35.78         6.89 o
   0  -2 -22         12.43         20.53         5.75 o
   1  -2 -22         19.11         19.28         8.27 o
  -2  -1 -22          6.93         22.28         7.93 o
  -1  -1 -22          3.41          7.45         4.06 o
   0  -1 -22         17.63         25.99         6.06 o
   1  -1 -22         17.23         18.09         8.21 o
  -2   0 -22          5.56          7.50         6.11 o
  -1   0 -22         24.20         28.79         6.19 o
   0   0 -22          6.21         11.08         6.63 o
   1   0 -22         39.91         33.99         6.79 o
  -1   1 -22          2.97          5.81         7.34 o
   0   1 -22          4.98          8.45         4.00 o
   1   1 -22          9.28         11.40         5.05 o
  -1  -5 -21          9.94          6.34         7.74 o
   0  -5 -21          1.24         -0.93         3.64 o
  -2  -4 -21         27.72         24.99         8.53 o
  -1  -4 -21         13.28          9.11         7.88 o
   0  -4 -21         19.30         24.24        10.38 o
   1  -4 -21          0.17         -1.56         5.13 o
  -2  -3 -21         43.76         36.23         6.71 o
  -1  -3 -21          7.22          1.86         3.72 o
   0  -3 -21         31.34         37.08         6.79 o
   1  -3 -21          4.62          1.54         6.61 o
  -2  -2 -21         38.54         24.21         6.13 o
  -1  -2 -21          0.93         -3.07         3.50 o
   0  -2 -21         29.25         29.94         5.96 o
   1  -2 -21          2.96         -0.26         5.80 o
   2  -2 -21          5.61         23.22         8.38 o
  -3  -1 -21         45.26         45.77        11.61 o
  -2  -1 -21          5.18          5.65         3.76 o
  -1  -1 -21          9.39          7.96         4.28 o
   0  -1 -21          4.04         10.72         4.55 o
   1  -1 -21          0.06          0.51         4.61 o
   2  -1 -21         11.48          4.30         6.41 o
  -3   0 -21          8.84          3.13         6.19 o
  -2   0 -21          3.99          3.50         3.90 o
  -1   0 -21         14.07         10.71         4.34 o
   0   0 -21          4.96          2.78         4.01 o
   1   0 -21         24.64         26.64         9.78 o
   2   0 -21         15.77         16.25        11.93 o
  -2   1 -21         12.78         13.06         3.19 o
  -1   1 -21          0.17          1.52         3.49 o
   0   1 -21         23.18         28.47         5.72 o
   1   1 -21          0.24          0.12         3.73 o
   2   1 -21          9.37         16.77         6.46 o
  -2   2 -21         12.04         10.73         3.22 o
  -1   2 -21         31.62         27.75         5.79 o
   0   2 -21         53.49         45.78         6.63 o
   1   2 -21          4.49          1.60         4.36 o
  -1  -6 -20          2.11         -0.62         4.11 o
   0  -6 -20          8.93          7.44         4.34 o
  -2  -5 -20          5.85         13.41         5.00 o
  -1  -5 -20         41.20         36.21         6.53 o
   0  -5 -20         16.73         17.28         5.00 o
   1  -5 -20          1.13         -3.33         3.33 o
  -3  -4 -20          6.06         14.00         7.58 o
  -2  -4 -20         38.48         44.33         6.90 o
  -1  -4 -20          7.78         -0.80         6.70 o
   0  -4 -20          2.38          2.42         4.12 o
   1  -4 -20          5.33          8.63         4.57 o
   2  -4 -20         20.13         15.94         7.08 o
  -3  -3 -20          4.79          0.16         6.46 o
  -2  -3 -20         45.19         50.61        11.12 o
  -1  -3 -20         17.29         19.25         4.87 o
   0  -3 -20         15.69         15.98         4.71 o
   1  -3 -20          4.97          8.89         4.18 o
   2  -3 -20         50.67         62.44         8.00 o
  -3  -2 -20         49.15         43.12         7.69 o
  -2  -2 -20         55.27         59.12         9.15 o
  -1  -2 -20         23.08         21.15         6.84 o
   0  -2 -20         19.12          8.38         3.95 o
   1  -2 -20          0.68         -0.18         3.26 o
   2  -2 -20         30.92         33.32         6.32 o
  -3  -1 -20         36.12         38.61         8.74 o
  -2  -1 -20         66.57         53.27         7.08 o
  -1  -1 -20          2.14         -2.68         3.14 o
   0  -1 -20         16.53         12.17         4.20 o
   1  -1 -20          3.01          1.32         3.57 o
   2  -1 -20          3.83          7.07         4.21 o
  -3   0 -20         44.92         44.28         7.14 o
  -2   0 -20         14.50         14.37         4.63 o
  -1   0 -20         26.54         22.65         3.04 o
   0   0 -20         28.30         35.68         8.09 o
   1   0 -20          5.29          9.55         4.31 o
   2   0 -20          6.68         -3.59         3.59 o
  -3   1 -20          5.26          4.73         7.21 o
  -2   1 -20         12.39         10.60         3.37 o
  -1   1 -20          8.52          5.12         2.32 o
   0   1 -20         13.09          3.38         5.18 o
   1   1 -20          9.18         12.47         5.54 o
   2   1 -20         21.43         26.96         5.87 o
  -2   2 -20          6.91          6.39         2.60 o
  -1   2 -20          0.94          5.77         2.51 o
   0   2 -20         22.02         17.12         4.75 o
   1   2 -20         11.17          9.80         4.61 o
   2   2 -20         14.26         23.08         5.81 o
  -2   3 -20          5.55          4.65         3.05 o
  -1   3 -20         23.23         24.25         3.66 o
   0   3 -20          8.66          5.79         4.13 o
   1   3 -20          5.02          9.42         4.19 o
  -2  -6 -19         19.90         17.09         5.52 o
  -1  -6 -19         21.57         28.19        10.81 o
   0  -6 -19         34.82         41.38         6.66 o
   1  -6 -19         29.07         32.99         5.94 o
  -3  -5 -19         23.79         18.50         5.46 o
  -2  -5 -19          4.68          1.87         3.79 o
  -1  -5 -19         14.16         14.48         4.71 o
   0  -5 -19         13.44         13.81         4.63 o
   1  -5 -19         10.92         12.55         4.63 o
   2  -5 -19          7.53          7.15         4.35 o
  -3  -4 -19          2.38         -1.07         3.95 o
  -2  -4 -19         38.22         31.72         5.89 o
  -1  -4 -19         35.77         37.65         6.05 o
   0  -4 -19         27.07         36.90         5.81 o
   1  -4 -19        107.56        119.10        10.14 o
   2  -4 -19          5.37          8.84         4.35 o
  -3  -3 -19         15.65          9.71         6.77 o
  -2  -3 -19         27.12         21.07         5.01 o
  -1  -3 -19         12.92         20.76         4.78 o
   0  -3 -19          6.02          7.82         8.06 o
   1  -3 -19         27.09         24.37         5.20 o
   2  -3 -19          2.10         -2.72         3.11 o
   3  -3 -19         12.51         15.60         7.78 o
  -3  -2 -19         11.02         31.18         6.90 o
  -2  -2 -19        127.24        128.45        15.98 o
  -1  -2 -19         12.77         14.81         4.59 o
   0  -2 -19         19.96         22.12         5.03 o
   1  -2 -19         21.11         17.20         9.27 o
   2  -2 -19          3.86          3.18         3.73 o
   3  -2 -19         23.72         29.67         9.30 o
  -4  -1 -19         10.49         27.96         9.77 o
  -3  -1 -19         63.60         96.30        14.84 o
  -2  -1 -19         73.61         56.90         7.04 o
  -1  -1 -19         46.98         46.58         6.48 o
   0  -1 -19         31.83         30.51         5.69 o
   1  -1 -19         74.63         80.31         7.99 o
   2  -1 -19         10.54          2.79         3.76 o
   3  -1 -19         16.56          7.31         6.20 o
  -4   0 -19         20.38         52.55        11.68 o
  -2   0 -19        105.40        100.69        12.46 o
  -1   0 -19         35.92         25.61         5.25 o
   0   0 -19         16.53         21.90         4.70 o
   1   0 -19          4.64          3.69         3.59 o
   2   0 -19         21.35         12.53         5.93 o
   3   0 -19        111.45        104.06        10.09 o
  -3   1 -19         43.32         40.29         9.33 o
  -2   1 -19          1.27         -1.79         3.46 o
  -1   1 -19         21.14         22.90         3.15 o
   0   1 -19          1.19         -2.62         2.89 o
   1   1 -19         31.69         31.62         5.74 o
   2   1 -19          4.55          0.11         3.61 o
   3   1 -19         26.55         21.57         5.83 o
  -3   2 -19         12.23         14.02         3.43 o
  -2   2 -19          8.70         14.86         3.16 o
  -1   2 -19         13.90          9.33         2.64 o
   0   2 -19         26.31         18.93         4.51 o
   1   2 -19         14.16         17.76         4.65 o
   2   2 -19         47.47         39.69         6.41 o
   3   2 -19         97.91         94.42         9.38 o
  -2   3 -19         29.17         27.67         3.90 o
  -1   3 -19         15.40         13.86         3.04 o
   0   3 -19          8.50          1.86         3.47 o
   1   3 -19          0.09          1.13         3.49 o
   2   3 -19         28.43         28.43         5.72 o
  -1   4 -19          3.00          0.80         2.33 o
   0   4 -19         18.91         26.60         5.80 o
   1   4 -19         15.89         18.23         4.89 o
  -1  -7 -18          3.20          3.97         4.17 o
   0  -7 -18          2.83         -1.23         3.38 o
  -3  -6 -18          7.47          4.20         4.32 o
  -2  -6 -18         19.61         13.50         6.62 o
  -1  -6 -18          7.84         11.90         5.30 o
   0  -6 -18         35.80         41.17         6.20 o
   1  -6 -18         24.89         26.17         5.38 o
  -3  -5 -18         18.65         20.02         5.29 o
  -2  -5 -18         20.60         18.10         5.11 o
  -1  -5 -18         54.80         56.79         7.22 o
   0  -5 -18          8.11          6.01         5.99 o
   1  -5 -18         33.66         27.26         5.45 o
   2  -5 -18         31.24         18.81         4.84 o
  -4  -4 -18         43.69         61.55        13.06 o
  -2  -4 -18         43.95         49.79        10.61 o
  -1  -4 -18          6.55         11.51         4.26 o
   0  -4 -18         29.72         25.89         9.01 o
   1  -4 -18         38.95         25.94         5.30 o
   2  -4 -18          3.51          3.60         3.91 o
   3  -4 -18          1.16          6.73         4.76 o
  -4  -3 -18          6.29         17.12         9.21 o
  -3  -3 -18         27.47         30.35         8.63 o
  -2  -3 -18          3.52          4.81         3.97 o
  -1  -3 -18        102.57         98.60        10.87 o
   0  -3 -18         15.40         12.27         4.32 o
   1  -3 -18        153.24        145.13        12.68 o
   2  -3 -18          5.57          2.41         3.20 o
   3  -3 -18         38.26         42.64         7.71 o
  -4  -2 -18         11.91         36.86         9.52 o
  -3  -2 -18          2.35         21.90         7.27 o
  -2  -2 -18          0.94          0.90         3.40 o
  -1  -2 -18          5.73          1.93         3.25 o
   0  -2 -18          6.54          2.21         3.34 o
   1  -2 -18        181.98        167.07        18.19 o
   2  -2 -18         95.51         88.18         8.66 o
   3  -2 -18         28.91         31.68         5.92 o
  -4  -1 -18         21.82         39.02        18.89 o
  -3  -1 -18          6.79         32.69        12.61 o
  -2  -1 -18        103.05        104.80         9.16 o
  -1  -1 -18        109.26        109.90        10.39 o
   0  -1 -18         84.58         88.19         5.55 o
   1  -1 -18        158.31        150.13        10.31 o
   2  -1 -18         77.09         72.04         7.70 o
   3  -1 -18         28.49         28.07         5.96 o
  -4   0 -18         27.98         53.26        22.05 o
  -3   0 -18         26.65         37.53         9.20 o
  -2   0 -18         48.56         51.82         6.73 o
  -1   0 -18         36.36         30.15         5.20 o
   0   0 -18         52.06         56.05         3.64 o
   1   0 -18         39.61         29.67         5.52 o
   2   0 -18        185.55        192.43        10.69 o
   3   0 -18         23.39         15.39         4.84 o
  -4   1 -18          3.81         25.48         8.29 o
  -3   1 -18         40.20         66.41        11.14 o
  -2   1 -18         96.09         95.07         8.56 o
  -1   1 -18         52.12         49.53         4.06 o
   0   1 -18         55.97         61.23         4.02 o
   1   1 -18          9.17          9.59         5.60 o
   2   1 -18        250.35        248.51        17.88 o
   3   1 -18         24.97         29.93         5.96 o
  -3   2 -18          9.70         12.97         4.75 o
  -2   2 -18         20.53         16.42         3.14 o
  -1   2 -18         58.07         66.13         4.88 o
   0   2 -18          8.22          7.81         2.18 o
   1   2 -18         33.15         33.27         5.44 o
   2   2 -18        100.64         92.02        12.36 o
   3   2 -18          2.26          4.53         4.26 o
  -3   3 -18          1.53          3.54         2.67 o
  -2   3 -18         23.34         28.57         3.91 o
  -1   3 -18          1.98         -1.90         2.04 o
   0   3 -18         29.74         40.90         4.02 o
   1   3 -18         20.44         27.77         4.94 o
   2   3 -18         68.02         73.41         7.83 o
   3   3 -18         11.39         11.47         4.87 o
  -2   4 -18         16.67         14.63         3.34 o
  -1   4 -18          0.93          2.35         2.54 o
   0   4 -18         14.19         17.50         4.36 o
   1   4 -18         12.52         15.52         4.39 o
   2   4 -18         12.05         16.18        10.49 o
   0   5 -18          6.13          5.43         3.87 o
  -2  -7 -17         13.48         14.10         4.93 o
  -1  -7 -17          0.72         -2.02         5.00 o
   0  -7 -17          7.42         10.60         4.14 o
   1  -7 -17         27.00         22.03         5.10 o
  -3  -6 -17         14.84         17.32         5.20 o
  -2  -6 -17          1.09         -0.68         3.46 o
  -1  -6 -17          4.60          4.34         4.78 o
   0  -6 -17         19.13         23.93         4.86 o
   1  -6 -17         30.59         25.43         5.17 o
   2  -6 -17         92.80         76.04         8.07 o
  -4  -5 -17          9.48         35.25         9.37 o
  -3  -5 -17         32.41         42.86         9.84 o
  -2  -5 -17         20.88         23.97         5.37 o
  -1  -5 -17         28.75         25.78         5.17 o
   0  -5 -17          9.14          5.00         3.59 o
   2  -5 -17         21.17         21.62         4.98 o
   3  -5 -17          1.67          5.64         4.33 o
  -4  -4 -17         48.11         73.11        21.42 o
  -3  -4 -17         11.81         41.07        16.26 o
  -2  -4 -17         27.29         19.63         5.13 o
  -1  -4 -17          6.21          2.05         4.65 o
   0  -4 -17         27.48         26.34         5.23 o
   1  -4 -17         37.20         33.63         5.64 o
   2  -4 -17        123.98        115.54         9.74 o
   3  -4 -17         11.39         15.02         4.82 o
  -4  -3 -17          6.58         16.96         6.35 o
  -3  -3 -17        108.24        109.25        12.08 o
  -2  -3 -17          2.43         -2.19         2.87 o
  -1  -3 -17         59.21         53.51         3.87 o
   0  -3 -17         25.15         24.84         5.01 o
   1  -3 -17         17.73         20.85         4.64 o
   2  -3 -17          2.22          4.24         3.38 o
   3  -3 -17          8.61          5.46         3.96 o
  -4  -2 -17         60.34         77.61        16.28 o
  -3  -2 -17          8.72          7.67         6.96 o
  -2  -2 -17        238.02        215.46        16.73 o
  -1  -2 -17          1.76         -0.45         1.95 o
   0  -2 -17        367.62        354.57         7.00 o
   1  -2 -17         35.34         38.18         5.57 o
   2  -2 -17         73.59         66.69         7.33 o
   3  -2 -17          2.24          0.42         3.38 o
   4  -2 -17         19.73         14.68         7.65 o
  -4  -1 -17          0.81          4.83         5.16 o
  -3  -1 -17         52.28         45.72        11.41 o
  -2  -1 -17         24.12         30.88         3.95 o
  -1  -1 -17         50.45         57.71         3.98 o
   0  -1 -17        274.30        278.95         6.98 o
   1  -1 -17         57.76         63.63         6.80 o
   2  -1 -17        132.08        110.75        12.22 o
   3  -1 -17         46.98         47.09         6.53 o
   4  -1 -17          9.16         16.84         7.46 o
  -4   0 -17         47.32         81.79        21.04 o
  -3   0 -17         13.72         28.22         9.42 o
  -2   0 -17        266.19        270.18        11.61 o
  -1   0 -17         68.52         65.31         5.25 o
   0   0 -17        215.07        217.19         4.43 o
   1   0 -17         16.68         29.03         5.05 o
   2   0 -17         61.39         62.19         7.12 o
   3   0 -17          6.65          5.49         4.49 o
   4   0 -17         11.75          9.29         7.28 o
  -4   1 -17          6.74         12.98         7.53 o
  -3   1 -17         21.15         54.16         7.47 o
  -2   1 -17         12.65         17.01         4.49 o
  -1   1 -17        183.33        185.81         6.64 o
   0   1 -17        271.84        265.44         5.23 o
   1   1 -17         96.09        103.88         3.96 o
   2   1 -17        137.61        139.55        18.15 o
   3   1 -17         18.20         20.77         5.13 o
   4   1 -17         10.49         23.82        10.94 o
  -4   2 -17         10.50         37.63         8.81 o
  -2   2 -17         49.87         55.69         5.82 o
  -1   2 -17        152.82        148.37         6.41 o
   0   2 -17         47.07         46.74         3.76 o
   1   2 -17          4.79          1.39         1.61 o
   2   2 -17         15.11         18.87         4.58 o
   3   2 -17         34.27         36.40         8.82 o
   4   2 -17         11.10         30.46         9.17 o
  -3   3 -17         15.64         15.38         4.03 o
  -2   3 -17         63.04         59.62         4.86 o
  -1   3 -17         29.94         31.18         4.07 o
   0   3 -17          2.49          3.46         2.06 o
   1   3 -17         24.33         20.81         2.72 o
   2   3 -17         54.52         59.45        13.43 o
   3   3 -17          5.13          6.14         4.00 o
  -3   4 -17          0.82          0.11         2.74 o
  -2   4 -17          3.01          2.74         2.61 o
  -1   4 -17         24.35         25.39         3.35 o
   0   4 -17          7.91          6.46         3.11 o
   1   4 -17          4.51          4.28         2.28 o
   2   4 -17         23.95         24.14         5.42 o
  -1   5 -17          4.94          0.62         3.59 o
   0   5 -17         36.04         41.70         9.55 o
  -3  -7 -16         12.52         17.34         5.22 o
  -2  -7 -16          4.12          4.22         3.82 o
  -1  -7 -16         18.28         23.11         6.52 o
   0  -7 -16          2.92          5.82         3.60 o
   1  -7 -16         20.32         26.48         5.26 o
  -3  -6 -16          0.83          8.21         4.34 o
  -2  -6 -16         13.47         26.48         5.38 o
  -1  -6 -16         43.32         39.20         9.37 o
   0  -6 -16         14.02         16.89         4.14 o
   1  -6 -16         15.34         10.40         4.99 o
   2  -6 -16         12.84         10.76         4.06 o
  -4  -5 -16          7.44         20.92         6.43 o
  -3  -5 -16         62.91         77.75         9.29 o
  -2  -5 -16          4.82         -1.17         2.98 o
  -1  -5 -16         80.01         97.85         8.49 o
   0  -5 -16         13.30          8.97         3.44 o
   1  -5 -16        178.91        148.81        14.12 o
   2  -5 -16         48.08         50.88         6.53 o
   3  -5 -16          8.58         12.14         5.30 o
  -4  -4 -16         23.53         30.10         7.45 o
  -3  -4 -16          1.23          4.29         4.39 o
  -2  -4 -16        106.20         97.10         8.52 o
  -1  -4 -16         65.07         71.96         7.37 o
   0  -4 -16         83.77         87.25         5.52 o
   1  -4 -16        216.98        208.90        10.21 o
   2  -4 -16         57.18         49.35         6.55 o
   3  -4 -16          6.62          7.19         4.05 o
   4  -4 -16          8.18          5.46         6.25 o
  -4  -3 -16          8.64         10.54         9.24 o
  -3  -3 -16         64.74         50.08         8.68 o
  -2  -3 -16         16.00          8.63         5.16 o
  -1  -3 -16         62.00         61.88         5.14 o
   0  -3 -16         40.26         40.38         3.34 o
   1  -3 -16        873.75        903.75        29.34 o
   2  -3 -16         26.16         34.64         5.59 o
   3  -3 -16         37.83         35.05         5.91 o
   4  -3 -16          0.53          0.92         3.74 o
  -4  -2 -16         22.39         26.51         8.32 o
  -3  -2 -16          4.39         -4.60         4.60 o
  -2  -2 -16         33.82         30.73         4.55 o
  -1  -2 -16         36.10         36.90         3.93 o
   0  -2 -16        182.08        182.72         4.87 o
   1  -2 -16        262.91        263.65        11.07 o
   2  -2 -16          8.02          7.70         3.48 o
   3  -2 -16          1.72         -0.85         3.06 o
   4  -2 -16          6.13          1.09         3.82 o
  -5  -1 -16         27.44         14.09        14.76 o
  -4  -1 -16          1.93         10.91         7.00 o
  -3  -1 -16         33.38         24.77         7.74 o
  -2  -1 -16         14.31         18.27         4.92 o
  -1  -1 -16         42.65         41.20         3.36 o
   0  -1 -16        143.29        141.94         4.53 o
   1  -1 -16        750.27        730.85        18.22 o
   2  -1 -16         74.69         74.40         7.31 o
   3  -1 -16         36.45         39.69         5.91 o
   4  -1 -16          0.17         -0.58         3.75 o
  -5   0 -16          2.07        -10.33        11.56 o
  -4   0 -16         40.85         47.26        11.53 o
  -3   0 -16          3.65         -4.68         5.15 o
  -2   0 -16         57.38         60.43         5.90 o
  -1   0 -16        148.41        141.95         5.51 o
   0   0 -16        419.02        424.13         6.06 o
   1   0 -16         25.67         29.04         1.87 o
   2   0 -16         48.01         42.06         5.85 o
   3   0 -16          9.49         11.74         4.64 o
   4   0 -16         16.45         20.80         5.90 o
  -4   1 -16         13.45         24.03         9.03 o
  -3   1 -16         30.82         42.85        12.45 o
  -2   1 -16         30.56         25.58         4.90 o
  -1   1 -16        236.17        234.95         6.70 o
   0   1 -16         31.79         31.68         2.27 o
   1   1 -16        173.84        174.49         3.60 o
   2   1 -16         47.80         36.61         5.31 o
   3   1 -16         17.00         26.49         5.41 o
   4   1 -16          9.48         17.27         5.37 o
  -4   2 -16         37.03         63.50        29.38 o
  -3   2 -16          7.16         16.93         6.22 o
  -2   2 -16         99.72         97.70         5.72 o
  -1   2 -16         63.75         63.95         4.45 o
   0   2 -16         24.88         25.35         2.27 o
   1   2 -16         50.84         52.04         3.71 o
   2   2 -16          4.04          0.72         2.97 o
   3   2 -16          2.75          0.69         3.29 o
   4   2 -16         24.73         20.03         5.63 o
  -4   3 -16          1.67          1.00         5.13 o
  -3   3 -16         47.88         96.65        38.63 o
  -2   3 -16          3.02          0.35         2.06 o
  -1   3 -16         75.58         86.53         5.28 o
   0   3 -16          8.00          6.29         1.99 o
   1   3 -16         58.84         57.89         3.95 o
   2   3 -16          9.25          4.18         3.37 o
   3   3 -16         15.94         17.28         4.67 o
   4   3 -16          8.81          7.52         4.73 o
  -3   4 -16          7.44          3.99         2.73 o
  -2   4 -16         47.60         59.01         6.37 o
  -1   4 -16         47.69         51.26         4.29 o
   0   4 -16          5.64          8.55         2.45 o
   1   4 -16         48.50         39.59         3.67 o
   2   4 -16         18.47         25.32         4.99 o
   3   4 -16          6.41          2.84         3.79 o
  -2   5 -16         37.09         44.81         7.93 o
  -1   5 -16         64.41         76.02        13.43 o
   0   5 -16          6.84          4.17         3.78 o
   1   5 -16         61.37         59.62         6.79 o
  -3  -7 -15          9.74         13.83         4.93 o
  -2  -7 -15          9.30          8.02         4.45 o
  -1  -7 -15         11.10         14.45         4.18 o
   0  -7 -15          2.41          6.48         3.35 o
   1  -7 -15          5.50          8.27         5.30 o
   2  -7 -15          0.54         -1.74         3.10 o
  -4  -6 -15         46.34         66.51         9.39 o
  -3  -6 -15         12.06         45.09         8.16 o
  -2  -6 -15          7.53         13.93         4.50 o
  -1  -6 -15         22.24         34.55         5.40 o
   0  -6 -15          2.17         -0.18         2.75 o
   1  -6 -15          5.68          4.47         3.27 o
   2  -6 -15          3.28          4.61         3.51 o
   3  -6 -15         13.61          8.60         4.21 o
  -4  -5 -15         14.36         28.17         7.08 o
  -3  -5 -15          3.10         16.67         8.23 o
  -2  -5 -15          6.07          9.17         3.83 o
  -1  -5 -15          0.98         -2.49         2.71 o
   0  -5 -15        136.85        133.90         7.81 o
   1  -5 -15         92.97         86.22         7.55 o
   2  -5 -15         84.44         74.78        11.48 o
   3  -5 -15         45.32         40.44         6.06 o
  -4  -4 -15        105.74        105.08        12.55 o
  -3  -4 -15          7.71          6.08         5.47 o
  -2  -4 -15         64.06         67.16         6.94 o
  -1  -4 -15        131.82        127.01        15.32 o
   0  -4 -15          3.54          3.42         2.36 o
   1  -4 -15          3.06         -0.72         2.63 o
   2  -4 -15        132.96        124.33         9.36 o
   3  -4 -15         16.54          7.84         4.30 o
   4  -4 -15         28.45         29.34         9.03 o
  -5  -3 -15         52.91         62.51        17.70 o
  -4  -3 -15          2.30          7.77         7.11 o
  -3  -3 -15         47.90         37.74         8.17 o
  -1  -3 -15         18.35         21.94         2.65 o
   0  -3 -15        154.72        143.31         4.70 o
   1  -3 -15        252.37        252.22         4.38 o
   2  -3 -15        113.07         92.02         7.94 o
   3  -3 -15          9.09          9.72         4.10 o
   4  -3 -15          5.96         -0.79         3.45 o
  -5  -2 -15          7.41          8.39         9.31 o
  -4  -2 -15         82.74         80.55        11.96 o
  -3  -2 -15         10.14         11.45         6.00 o
  -2  -2 -15         98.24         89.84         7.60 o
  -1  -2 -15         14.14         14.02         1.95 o
   0  -2 -15        127.23        123.69         7.10 o
   1  -2 -15        154.26        151.90         9.77 o
   2  -2 -15         49.80         54.91         6.39 o
   3  -2 -15         23.16         16.83         4.56 o
   4  -2 -15         27.18         23.41         6.43 o
  -5  -1 -15         30.20         37.18        11.96 o
  -4  -1 -15         14.21         14.69         7.53 o
  -3  -1 -15        129.06        157.41        14.27 o
  -2  -1 -15         20.74         20.13         3.44 o
  -1  -1 -15        407.56        392.34         9.20 o
   0  -1 -15        116.79        111.62         5.63 o
   1  -1 -15        367.39        383.69        12.50 o
   2  -1 -15         11.94         10.41         3.78 o
   3  -1 -15         27.65         18.83         4.73 o
   4  -1 -15          4.28          4.16         3.86 o
  -5   0 -15          5.26          2.77        10.57 o
  -4   0 -15         11.92         17.05         8.49 o
  -3   0 -15         32.35         35.39         7.85 o
  -2   0 -15         44.23         41.15         5.41 o
  -1   0 -15        337.50        346.40         8.26 o
   0   0 -15        522.86        513.93         7.52 o
   1   0 -15        282.62        289.01         3.52 o
   2   0 -15         98.75         84.29         7.44 o
   3   0 -15         15.56         11.61         4.13 o
   4   0 -15         20.31         15.23         4.81 o
  -5   1 -15          3.46         -9.16         9.16 o
  -4   1 -15         23.62         26.95         8.25 o
  -3   1 -15         72.32         90.02        11.65 o
  -2   1 -15         73.26         81.91         5.55 o
  -1   1 -15        917.58        917.63        13.25 o
   0   1 -15         44.51         49.68         2.65 o
   1   1 -15         48.22         51.11         2.62 o
   2   1 -15         12.58         12.76         3.74 o
   3   1 -15          1.87          3.18         3.05 o
   4   1 -15          5.75         10.69         4.49 o
  -4   2 -15         10.18         28.43         7.86 o
  -3   2 -15         17.25         35.29        17.30 o
  -2   2 -15         14.95         23.30         3.61 o
  -1   2 -15        421.14        408.58         8.72 o
   0   2 -15        170.72        167.91         4.31 o
   1   2 -15         35.82         34.08         2.24 o
   2   2 -15         39.02         39.51         3.21 o
   3   2 -15          3.93          4.84         3.54 o
   4   2 -15         20.34         24.37        12.15 o
  -4   3 -15          2.68         10.68         4.60 o
  -3   3 -15          0.23         -3.27         3.41 o
  -2   3 -15         53.98         49.36         4.32 o
  -1   3 -15        563.38        571.73        10.75 o
   0   3 -15         36.70         34.70         3.29 o
   1   3 -15        120.84        118.01         4.36 o
   2   3 -15          1.82          1.43         1.62 o
   3   3 -15         40.27         40.33         7.04 o
   4   3 -15          7.79         -1.47         3.62 o
  -3   4 -15          6.53          7.91         4.74 o
  -2   4 -15        123.33        124.92         6.60 o
  -1   4 -15         87.15        102.60        11.18 o
   0   4 -15         18.75         16.46         2.67 o
   1   4 -15          7.45          3.58         2.05 o
   2   4 -15         40.83         49.04         3.88 o
   3   4 -15         10.21         15.44         4.59 o
  -3   5 -15          5.18          8.31         6.57 o
  -2   5 -15         14.06         18.51         5.46 o
  -1   5 -15         91.36         90.52         8.78 o
   0   5 -15         15.36          8.61        10.66 o
   1   5 -15         23.09         25.89         4.58 o
   2   5 -15         18.68         16.02         4.54 o
  -1   6 -15         10.23          8.20         4.46 o
   0   6 -15         17.00         13.01         5.62 o
   1   6 -15          5.11          8.37         4.95 o
  -3  -7 -14          7.52         16.06         7.72 o
  -2  -7 -14         19.09         20.77         9.69 o
  -1  -7 -14         10.00         10.86         3.77 o
   0  -7 -14         34.63         28.14         4.62 o
   1  -7 -14          1.51          1.91         4.59 o
   2  -7 -14         12.21          9.44         3.86 o
  -4  -6 -14         22.70         40.39         8.53 o
  -3  -6 -14         47.86         70.40         8.38 o
  -2  -6 -14         80.21         87.14         8.36 o
  -1  -6 -14         19.52         19.85         4.43 o
   0  -6 -14         52.09         49.19         5.70 o
   1  -6 -14         10.44          8.35         3.28 o
   2  -6 -14          9.76          4.48         3.41 o
   3  -6 -14         17.47         18.83         4.55 o
  -4  -5 -14         34.52         46.88         9.49 o
  -3  -5 -14         44.45         45.50         8.60 o
  -2  -5 -14          5.28          3.15         5.07 o
  -1  -5 -14          5.88          4.50         3.05 o
   0  -5 -14        238.96        234.54         7.35 o
   1  -5 -14          0.75         -1.82         2.42 o
   2  -5 -14         71.41         53.07         6.37 o
   3  -5 -14         32.48         32.17         5.50 o
   4  -5 -14          7.03          2.12         7.64 o
  -5  -4 -14          5.95         -3.34         9.45 o
  -4  -4 -14         47.27         46.40         9.92 o
  -3  -4 -14         19.12         13.21         6.97 o
  -1  -4 -14          1.29          0.01         1.72 o
   0  -4 -14        493.70        513.57         8.85 o
   1  -4 -14          7.35          6.12         1.54 o
   2  -4 -14        130.65        130.99        12.50 o
   3  -4 -14         15.65         20.03         4.60 o
   4  -4 -14          8.56          4.68         3.85 o
  -5  -3 -14         24.92         28.38        11.19 o
  -4  -3 -14         30.59         22.40        12.66 o
  -3  -3 -14          8.20          5.04         4.81 o
  -2  -3 -14         33.79         18.51         6.13 o
  -1  -3 -14        109.34        104.75         4.48 o
   0  -3 -14        706.51        692.09         9.82 o
   1  -3 -14         45.07         46.80         2.73 o
   2  -3 -14        273.65        287.30        11.36 o
   3  -3 -14          9.33         16.16         4.26 o
   4  -3 -14         21.58         32.01         5.93 o
  -5  -2 -14         27.67         10.83        11.01 o
  -4  -2 -14          1.92          6.50         8.70 o
  -3  -2 -14          5.38          3.71         4.97 o
  -2  -2 -14        148.53        141.91        28.10 o
  -1  -2 -14        139.30        136.09         3.91 o
   0  -2 -14        624.34        626.17         8.84 o
   1  -2 -14        172.48        178.54        11.43 o
   2  -2 -14        152.15        172.23         9.72 o
   3  -2 -14          9.12          4.73         3.18 o
   4  -2 -14         10.23          3.39         3.78 o
  -5  -1 -14         64.87         53.27        16.50 o
  -4  -1 -14         35.29         39.25        10.55 o
  -3  -1 -14         64.24         58.68         5.41 o
  -2  -1 -14          9.18          9.90         2.06 o
  -1  -1 -14         32.71         32.81         2.79 o
   0  -1 -14        312.19        309.64         6.00 o
   1  -1 -14        215.77        205.06         8.78 o
   2  -1 -14          1.81          1.12         2.65 o
   3  -1 -14         53.54         54.00        14.20 o
   4  -1 -14         47.95         45.32         6.35 o
  -5   0 -14          0.13         -5.84        10.36 o
  -4   0 -14         44.01         49.65        15.15 o
  -3   0 -14         30.20         28.54         3.28 o
  -2   0 -14        100.12         97.30         5.02 o
  -1   0 -14         21.80         21.13         1.96 o
   0   0 -14         74.33         75.43         3.11 o
   1   0 -14         95.53         96.52         3.55 o
   2   0 -14         48.92         35.98         5.61 o
   3   0 -14          4.19          7.09         3.70 o
   4   0 -14         10.82         16.12         4.71 o
   5   0 -14          0.03         -4.12         4.98 o
  -5   1 -14         44.49         34.86        11.85 o
  -4   1 -14         34.59         33.57         9.21 o
  -3   1 -14         75.67         77.56        12.83 o
  -2   1 -14         86.92         86.69         5.73 o
  -1   1 -14        108.64        111.73         4.30 o
   0   1 -14        224.82        218.57         6.13 o
   1   1 -14        122.18        118.03         3.60 o
   2   1 -14         22.11         18.38         1.57 o
   3   1 -14         14.61         17.55         4.33 o
   4   1 -14         32.52         38.65         6.24 o
   5   1 -14          6.32          2.93         6.25 o
  -5   2 -14          8.01         -8.93         8.93 o
  -4   2 -14         66.31         80.35        19.22 o
  -3   2 -14         10.21         13.40         5.95 o
  -2   2 -14        619.35        636.99        18.12 o
  -1   2 -14        140.99        142.49         5.20 o
   0   2 -14        154.08        147.85         3.93 o
   1   2 -14          3.86          2.93         1.18 o
   2   2 -14        107.34        104.29         3.03 o
   3   2 -14          0.09         -1.63         2.66 o
   4   2 -14         34.24         45.51         6.77 o
  -4   3 -14         16.36         26.35         8.13 o
  -3   3 -14         45.23         49.01        13.32 o
  -2   3 -14        154.10        148.59         6.64 o
  -1   3 -14        163.40        176.75        10.60 o
   0   3 -14         20.55         18.28         2.56 o
   1   3 -14         36.87         40.45         2.66 o
   2   3 -14         23.50         25.84         2.69 o
   3   3 -14         46.37         52.31         7.93 o
   4   3 -14          9.54         13.12         4.68 o
  -4   4 -14         20.09         22.57        10.95 o
  -3   4 -14          8.89         11.94         6.66 o
  -2   4 -14        444.29        447.21        10.05 o
  -1   4 -14         87.58         79.37         4.87 o
   0   4 -14         25.85         29.56         3.15 o
   1   4 -14          2.51          2.40         1.83 o
   2   4 -14         19.55         18.62         2.69 o
   3   4 -14          5.85         11.69         6.27 o
   4   4 -14         46.37         62.73         8.48 o
  -3   5 -14          0.35          4.17         3.84 o
  -2   5 -14         94.33         87.39        10.28 o
  -1   5 -14         31.94         35.91         3.74 o
   0   5 -14         23.30         29.94         3.25 o
   1   5 -14         25.08         24.65         3.06 o
   2   5 -14         14.43         17.85         2.83 o
   3   5 -14         41.83         46.69         6.38 o
  -2   6 -14        126.03        147.83        15.02 o
  -1   6 -14          1.25          2.92         4.36 o
   0   6 -14         43.56         43.19         6.59 o
   1   6 -14          6.65          6.71         3.86 o
   2   6 -14          5.07          7.01         4.10 o
  -2  -7 -13          3.97         10.13         3.68 o
  -1  -7 -13         76.56         91.87         7.48 o
   0  -7 -13         36.16         32.51         4.75 o
   1  -7 -13          0.49          2.58         2.82 o
   2  -7 -13         54.07         44.48        12.72 o
  -4  -6 -13          3.03          3.26         5.00 o
  -3  -6 -13         82.99         91.78         9.95 o
  -2  -6 -13          4.37          7.50         3.58 o
  -1  -6 -13         52.10         59.80         6.23 o
   0  -6 -13         54.79         58.79         5.87 o
   1  -6 -13          9.03          4.35         2.73 o
   2  -6 -13          8.52          7.98         6.51 o
   3  -6 -13         32.49         19.94         4.51 o
  -5  -5 -13         17.89         11.96        10.57 o
  -4  -5 -13         42.14         50.45        11.85 o
  -3  -5 -13         59.02         67.42         9.59 o
  -2  -5 -13          3.18          9.38         4.67 o
  -1  -5 -13         73.08         79.51         6.92 o
   0  -5 -13         80.26         77.33         5.13 o
   1  -5 -13         16.80         12.58         2.12 o
   2  -5 -13         27.60         29.35         7.39 o
   3  -5 -13         38.75         32.17         5.50 o
   4  -5 -13         14.09         12.92         4.63 o
  -5  -4 -13          6.06         -6.44        10.35 o
  -4  -4 -13         47.81         53.26        10.06 o
  -3  -4 -13         40.04         35.70         7.42 o
  -2  -4 -13         87.16         80.08        11.37 o
  -1  -4 -13        154.69        154.96         5.24 o
   0  -4 -13        190.65        186.45         5.21 o
   1  -4 -13         23.00         27.08         2.37 o
   2  -4 -13         45.16         40.30         5.33 o
   3  -4 -13        102.15         88.38         8.10 o
   4  -4 -13          4.12          2.44         6.36 o
  -5  -3 -13         13.68          5.48        10.70 o
  -4  -3 -13         98.33        102.50        13.43 o
  -3  -3 -13        145.74        153.75        13.70 o
  -2  -3 -13         45.08         44.88         6.97 o
  -1  -3 -13         94.57        100.27         4.32 o
   0  -3 -13          3.34          3.67         1.41 o
   1  -3 -13         24.40         21.16         1.77 o
   2  -3 -13         80.71         81.32         6.99 o
   3  -3 -13         85.28         77.15         7.62 o
   4  -3 -13         28.31         23.54         5.16 o
   5  -3 -13          1.34          6.68         6.32 o
  -5  -2 -13         67.23         58.17        13.43 o
  -4  -2 -13        188.43        204.75        17.86 o
  -3  -2 -13         17.55         22.38         7.26 o
  -2  -2 -13         31.23         30.92         5.82 o
  -1  -2 -13        180.17        173.14         4.12 o
   0  -2 -13        124.25        124.09         3.42 o
   1  -2 -13          4.44          8.28         2.85 o
   3  -2 -13         58.59         53.10         7.59 o
   4  -2 -13         36.06         41.09         7.02 o
   5  -2 -13          1.91         -3.01         5.91 o
  -5  -1 -13         31.65         35.00        12.67 o
  -4  -1 -13          3.07         25.21        10.54 o
  -3  -1 -13        147.40        140.55        14.42 o
  -2  -1 -13          6.04          6.59         1.57 o
  -1  -1 -13        274.28        270.44         6.27 o
   0  -1 -13         56.17         61.78         2.50 o
   1  -1 -13          6.54          4.34         2.47 o
   2  -1 -13         52.47         40.55         5.03 o
   3  -1 -13         18.90         17.88         4.17 o
   4  -1 -13          1.70          5.79         3.62 o
   5  -1 -13         10.47          9.73         4.90 o
  -5   0 -13         61.08         42.69        13.67 o
  -4   0 -13         43.17         79.74        14.02 o
  -3   0 -13         49.13         46.98         3.61 o
  -2   0 -13        162.84        166.30         5.39 o
  -1   0 -13         94.80        103.50         3.46 o
   0   0 -13        105.42         98.79         3.12 o
   1   0 -13        127.99        128.82         3.69 o
   2   0 -13         27.02         30.25         5.76 o
   3   0 -13          1.16          2.22         3.00 o
   4   0 -13         14.92         21.75         6.55 o
   5   0 -13          1.87          8.42         4.71 o
  -5   1 -13          2.55         -8.05         8.05 o
  -4   1 -13         11.90          8.94         8.86 o
  -3   1 -13        121.45        124.01         4.96 o
  -2   1 -13         43.66         50.08         5.91 o
  -1   1 -13        148.80        144.05         3.89 o
   0   1 -13        186.96        191.46         3.92 o
   1   1 -13        229.89        232.04         4.29 o
   2   1 -13         29.24         32.96         2.18 o
   3   1 -13         31.37         30.55         4.65 o
   4   1 -13         19.23         26.56         5.40 o
   5   1 -13         22.99         24.18         6.01 o
  -5   2 -13          2.51         -8.80         8.80 o
  -4   2 -13         16.38         12.43         8.71 o
  -3   2 -13        136.62        134.76        12.77 o
  -2   2 -13        303.72        331.63         8.36 o
  -1   2 -13         20.19         20.68         2.58 o
   0   2 -13        276.97        265.90         5.00 o
   1   2 -13         88.53         86.20         2.90 o
   2   2 -13         32.83         32.24         2.20 o
   3   2 -13          4.23          2.76         1.51 o
   4   2 -13         43.78         59.50         7.26 o
   5   2 -13          4.62          2.75         4.67 o
  -5   3 -13         12.00         -8.54         8.54 o
  -4   3 -13          5.72         -1.83         6.63 o
  -3   3 -13         26.78         37.69         4.89 o
  -2   3 -13        140.14        129.70         7.28 o
  -1   3 -13        185.06        189.10         5.89 o
   0   3 -13        301.92        294.78        13.95 o
   1   3 -13        144.39        150.12         3.98 o
   2   3 -13         15.40         16.70         2.33 o
   3   3 -13          0.46          1.73         2.87 o
   4   3 -13          8.46          9.91         4.24 o
  -4   4 -13         31.71         46.65        10.78 o
  -3   4 -13         29.87         34.62         5.02 o
  -2   4 -13         80.40         82.75         5.13 o
  -1   4 -13         56.66         51.68         3.91 o
   0   4 -13         41.51         43.81         3.51 o
   1   4 -13         50.18         45.68         3.54 o
   2   4 -13         11.11         11.30         2.29 o
   3   4 -13          1.92          0.74         1.91 o
   4   4 -13         12.37         15.55         7.03 o
  -3   5 -13         73.28         86.74         9.76 o
  -2   5 -13         36.18         42.28         5.37 o
  -1   5 -13         91.44         96.30         5.16 o
   0   5 -13         25.73         20.35         2.91 o
   1   5 -13         74.44         73.40         6.55 o
   2   5 -13          8.28         10.50         2.42 o
   3   5 -13         25.43         31.22         3.60 o
  -2   6 -13         12.18         15.74         4.71 o
  -1   6 -13         33.33         33.31         9.88 o
   0   6 -13          4.40         -0.70         5.21 o
   1   6 -13         21.07         15.73         5.66 o
   2   6 -13         14.71         22.14         5.36 o
   0   7 -13          4.00          5.36         4.13 o
   1   7 -13          0.82         -1.35         3.86 o
  -4  -7 -12         39.49         50.52         7.84 o
  -3  -7 -12         43.91         50.16         9.04 o
  -2  -7 -12         82.49         93.57        11.50 o
  -1  -7 -12         65.78         77.99         6.63 o
   0  -7 -12          7.99         10.40         3.15 o
   1  -7 -12         14.36         16.09         3.67 o
   2  -7 -12          3.20          2.76         2.95 o
   3  -7 -12         10.02          5.54         3.54 o
  -4  -6 -12         11.85          9.29         5.73 o
  -3  -6 -12         93.04         98.62        10.40 o
  -2  -6 -12         24.17         24.48         6.84 o
  -1  -6 -12        424.62        479.01        13.33 o
   0  -6 -12          2.99          4.57         2.58 o
   1  -6 -12         99.56         96.05        11.70 o
   2  -6 -12          2.82         -2.43         2.43 o
   3  -6 -12         17.23         13.30         4.19 o
  -5  -5 -12          0.02         -8.83         8.83 o
  -4  -5 -12         31.57         31.98         9.15 o
  -3  -5 -12         42.30         33.15         7.48 o
  -2  -5 -12         77.98         83.43        12.70 o
  -1  -5 -12        150.31        157.32         9.04 o
   0  -5 -12         24.08         21.84         2.56 o
   1  -5 -12         33.66         34.14         2.89 o
   2  -5 -12         18.08         18.33         3.83 o
   3  -5 -12         13.86         11.96         3.94 o
   4  -5 -12          1.81          2.40         3.95 o
  -5  -4 -12         59.45         58.33        13.76 o
  -4  -4 -12         25.65         33.22        10.45 o
  -3  -4 -12        265.56        276.11        15.18 o
  -2  -4 -12          0.80         -3.16         3.16 o
  -1  -4 -12        372.12        388.49         8.93 o
   0  -4 -12         11.93          9.83         1.87 o
   1  -4 -12        102.71         95.02         3.73 o
   2  -4 -12         35.50         37.45         5.02 o
   3  -4 -12         10.86         12.48         3.75 o
   4  -4 -12         14.24         21.74         5.05 o
   5  -4 -12          9.51         27.64         8.59 o
  -5  -3 -12         30.91         40.71        13.35 o
  -4  -3 -12        224.43        275.96        19.05 o
  -3  -3 -12         29.39         28.32         7.10 o
  -2  -3 -12         33.42         34.27         5.92 o
  -1  -3 -12         93.82         92.50         3.97 o
   0  -3 -12         46.49         49.65         2.97 o
   1  -3 -12         41.24         41.62         2.96 o
   2  -3 -12         16.96         19.72         3.79 o
   3  -3 -12         34.93         28.97         8.48 o
   4  -3 -12         14.13         10.12         4.27 o
   5  -3 -12         25.44         27.02         5.98 o
  -5  -2 -12         55.52         57.41        14.43 o
  -4  -2 -12        304.27        286.06        18.46 o
  -3  -2 -12         78.73         99.89        11.47 o
  -2  -2 -12         24.78         25.14         3.76 o
  -1  -2 -12         28.90         36.39         2.71 o
   0  -2 -12        289.62        289.15         4.67 o
   1  -2 -12        237.55        226.59         8.64 o
   2  -2 -12         93.12         92.46         7.06 o
   3  -2 -12         37.36         45.76         5.89 o
   4  -2 -12          8.26         11.46         3.99 o
   5  -2 -12         13.93          6.93         4.82 o
  -5  -1 -12         30.15         19.94        10.75 o
  -4  -1 -12         90.00         97.59        13.11 o
  -3  -1 -12         29.19         36.65         8.24 o
  -2  -1 -12         18.16         18.74         1.84 o
  -1  -1 -12         29.42         27.29         1.92 o
   0  -1 -12        112.83        114.93         2.94 o
   1  -1 -12         46.00         41.20         4.40 o
   2  -1 -12        154.38        142.10         7.47 o
   3  -1 -12         16.35         16.45         3.93 o
   4  -1 -12          3.51         -0.75         5.02 o
   5  -1 -12         34.23         40.65         7.14 o
  -5   0 -12         97.61         97.74        28.97 o
  -4   0 -12        139.91        133.91        20.23 o
  -3   0 -12        278.19        276.22        12.05 o
  -2   0 -12         10.04         11.42         1.76 o
  -1   0 -12         51.69         46.79         2.40 o
   0   0 -12         24.11         21.90         1.69 o
   1   0 -12         83.97         88.80         2.29 o
   2   0 -12         43.47         33.00         4.29 o
   3   0 -12          3.67          2.30         6.26 o
   4   0 -12         28.11         28.65         5.39 o
   5   0 -12         68.03         59.60         7.82 o
  -5   1 -12         58.63         52.61        15.69 o
  -4   1 -12          1.32          9.00         9.55 o
  -3   1 -12        110.30        110.43         6.12 o
  -2   1 -12         52.93         53.53         3.66 o
  -1   1 -12         19.01         21.40         1.87 o
   0   1 -12         75.24         80.50         2.43 o
   1   1 -12        166.78        166.27         3.12 o
   2   1 -12         29.81         28.17         1.88 o
   3   1 -12         37.69         41.10         2.36 o
   4   1 -12          7.14          4.46         3.64 o
   5   1 -12         48.27         60.02         8.04 o
  -5   2 -12          0.59         -9.35         9.35 o
  -4   2 -12         35.34         23.79         9.72 o
  -3   2 -12        216.05        212.58         6.55 o
  -2   2 -12        155.79        158.43         7.25 o
  -1   2 -12        104.85        103.54         3.63 o
   0   2 -12         94.16         99.38         3.26 o
   1   2 -12         62.70         61.34         2.62 o
   2   2 -12         95.47        101.52         4.98 o
   3   2 -12         19.05         15.34         2.05 o
   4   2 -12         30.81         31.55         5.54 o
   5   2 -12         17.42         19.95         5.71 o
  -5   3 -12         17.71        -13.47        14.34 o
  -4   3 -12          9.24         -1.96         7.07 o
  -3   3 -12        271.11        273.02         9.77 o
  -2   3 -12        114.14        110.06        10.70 o
  -1   3 -12         50.63         46.47         3.48 o
   0   3 -12        291.48        282.06         5.81 o
   1   3 -12         90.23         87.37         3.45 o
   2   3 -12          7.28          5.09         1.73 o
   3   3 -12          8.86          7.69         3.53 o
   4   3 -12          6.78          6.08         3.99 o
   5   3 -12         22.25         27.34         8.22 o
  -4   4 -12          0.06         -2.56         3.57 o
  -3   4 -12        209.48        211.96        13.47 o
  -2   4 -12         29.07         34.23         4.29 o
  -1   4 -12         23.93         19.38         3.64 o
   0   4 -12         90.22         97.52         4.74 o
   1   4 -12         69.34         64.62         3.99 o
   2   4 -12         73.43         78.61         4.47 o
   3   4 -12          3.72          2.42         1.89 o
   4   4 -12         54.28         78.32        25.85 o
  -3   5 -12         81.15         76.29         9.16 o
  -2   5 -12         24.82         26.89         3.22 o
  -1   5 -12         60.17         60.87         4.31 o
   0   5 -12         56.12         55.46         3.75 o
   1   5 -12         24.49         25.18         2.87 o
   2   5 -12          2.16          1.39         2.04 o
   3   5 -12         20.35         22.72         3.17 o
  -2   6 -12          4.27          1.81         3.86 o
  -1   6 -12          4.72          5.20         3.71 o
   0   6 -12         14.10         13.04         4.18 o
   1   6 -12          2.66         -1.94         3.08 o
   2   6 -12          7.70         10.00         4.01 o
   3   6 -12          5.48          6.95         6.66 o
  -1   7 -12         14.86         19.12         5.61 o
   0   7 -12          3.88          6.30         4.89 o
   1   7 -12          1.71         -0.61         3.93 o
   2   7 -12          2.55          0.19         3.84 o
  -1  -9 -11          2.77         16.18         7.70 o
  -3  -8 -11         10.58         14.61         6.71 o
  -2  -8 -11        107.56        105.82         9.66 o
  -1  -8 -11        173.36        177.86        17.71 o
  -4  -7 -11          7.94         13.34         5.58 o
  -3  -7 -11         27.83         37.72         5.32 o
  -2  -7 -11        102.54        121.82         7.90 o
  -1  -7 -11         52.55         52.01        10.28 o
   0  -7 -11         16.25         16.43         3.33 o
   1  -7 -11          8.65          8.17         2.91 o
   2  -7 -11         29.81         35.96         4.90 o
   3  -7 -11          1.06         -1.87         2.89 o
  -5  -6 -11          8.70         -8.45         9.06 o
  -4  -6 -11          7.55          1.32         6.13 o
  -3  -6 -11         16.12         14.31         5.83 o
  -2  -6 -11        283.33        297.44        10.72 o
  -1  -6 -11        155.62        165.89         9.64 o
   0  -6 -11         52.86         47.85         6.76 o
   1  -6 -11         69.14         73.86         6.14 o
   2  -6 -11         33.62         28.50         4.87 o
   3  -6 -11         18.09         19.51         4.39 o
   4  -6 -11          0.84         -0.04         3.52 o
  -5  -5 -11         10.52         -1.28        10.44 o
  -4  -5 -11         85.68         97.87        12.62 o
  -3  -5 -11         17.65         18.63         7.80 o
  -2  -5 -11         43.54         55.72        10.80 o
  -1  -5 -11         15.12         12.27         6.31 o
   0  -5 -11          7.82         10.31         2.00 o
   1  -5 -11         14.23         15.34         2.17 o
   2  -5 -11         43.04         40.04        12.79 o
   3  -5 -11         10.01          9.27         6.86 o
   4  -5 -11          6.72          4.47         3.70 o
  -5  -4 -11         22.36          4.70         9.87 o
  -4  -4 -11         58.34         85.37        12.79 o
  -3  -4 -11        320.78        316.70        16.16 o
  -2  -4 -11         89.89         93.59         9.20 o
  -1  -4 -11         33.90         37.13         3.55 o
   0  -4 -11        199.78        211.69         5.23 o
   1  -4 -11         63.26         61.02         3.26 o
   2  -4 -11         12.80         11.82         3.20 o
   3  -4 -11         40.99         37.08         5.32 o
   4  -4 -11          7.33         12.16         5.35 o
   5  -4 -11         18.98         17.34        11.05 o
  -5  -3 -11         35.78         15.02        12.28 o
  -4  -3 -11         24.82         19.44         8.90 o
  -3  -3 -11        256.03        254.88        14.69 o
  -2  -3 -11         96.92         93.42         6.31 o
  -1  -3 -11        128.75        138.17         4.36 o
   0  -3 -11        186.56        187.02         4.60 o
   1  -3 -11         29.23         30.33         2.38 o
   2  -3 -11         27.60         28.75         4.15 o
   3  -3 -11        108.19        106.53         8.10 o
   4  -3 -11         15.75         11.55         4.16 o
   5  -3 -11         32.98         43.48         6.99 o
  -5  -2 -11         11.00          3.12        10.75 o
  -4  -2 -11         22.44         15.59         9.47 o
  -3  -2 -11        321.76        336.00        16.12 o
  -2  -2 -11         58.44         56.52         4.17 o
  -1  -2 -11         17.57         17.44         1.56 o
   0  -2 -11        395.97        401.98         5.41 o
   1  -2 -11        215.03        209.55         3.09 o
   2  -2 -11         26.61         29.54         4.01 o
   3  -2 -11        295.83        288.71        32.99 o
   4  -2 -11          6.05          3.38         3.24 o
   5  -2 -11         68.77         90.28         9.35 o
  -5  -1 -11         49.92         31.79        11.38 o
  -4  -1 -11         28.74         19.10         9.64 o
  -3  -1 -11         33.66         38.16         7.98 o
  -2  -1 -11        206.04        219.42         4.43 o
  -1  -1 -11         52.98         49.21         3.06 o
   0  -1 -11        892.14        940.99         8.93 o
   1  -1 -11         19.66         15.95         2.19 o
   2  -1 -11         53.26         49.03         5.09 o
   3  -1 -11        137.86        121.55         8.42 o
   4  -1 -11          7.49          2.68         4.67 o
   5  -1 -11         50.78         60.80        18.74 o
  -5   0 -11         78.81         89.70        15.77 o
  -4   0 -11        148.31        131.43        15.66 o
  -3   0 -11        189.66        191.57         6.13 o
  -2   0 -11         97.98        103.14         3.26 o
  -1   0 -11        494.66        497.98         7.00 o
   0   0 -11         48.04         50.90         2.21 o
   1   0 -11         65.88         60.34         1.66 o
   2   0 -11         18.13          9.81         2.98 o
   3   0 -11        136.96        131.39         8.80 o
   4   0 -11        125.49        139.23        10.25 o
   5   0 -11         91.82         93.40         9.45 o
  -5   1 -11         47.73         36.43        12.86 o
  -4   1 -11         52.83         48.16        12.03 o
  -3   1 -11        144.43        150.59         5.69 o
  -2   1 -11         27.31         23.47         2.50 o
  -1   1 -11         39.81         42.78         2.36 o
   0   1 -11        741.03        776.31         7.94 o
   1   1 -11         11.25         10.41         1.03 o
   2   1 -11         53.40         51.88         8.49 o
   3   1 -11         26.18         24.77         2.03 o
   4   1 -11         36.29         41.42         3.01 o
   5   1 -11         10.64         11.95         5.29 o
  -5   2 -11         52.34         38.98        15.30 o
  -4   2 -11          8.94         -2.77         9.61 o
  -3   2 -11        101.34        114.13         6.11 o
  -2   2 -11         37.56         37.59         3.25 o
  -1   2 -11         31.23         35.52         1.98 o
   0   2 -11        382.99        370.19         5.20 o
   1   2 -11         33.08         29.31         1.87 o
   2   2 -11        122.16        121.74         4.64 o
   3   2 -11         37.63         40.27         2.96 o
   4   2 -11        114.31        123.74         4.93 o
   5   2 -11         37.28         46.31         7.16 o
  -5   3 -11         31.62          5.74        11.48 o
  -4   3 -11         26.55         11.01         8.77 o
  -3   3 -11         17.13         16.55         3.17 o
  -2   3 -11         33.47         39.62         3.35 o
  -1   3 -11         19.67         20.36         2.40 o
   0   3 -11         57.09         60.47         2.92 o
   1   3 -11         12.73          9.82         1.73 o
   2   3 -11         63.32         67.15         3.78 o
   3   3 -11         33.95         39.05         5.24 o
   4   3 -11         59.74         61.18         4.53 o
  -4   4 -11         14.99         11.96         4.26 o
  -3   4 -11          5.26          6.86         2.90 o
  -2   4 -11         70.37         81.91         5.92 o
  -1   4 -11          1.08          2.12         1.66 o
   0   4 -11        272.18        260.42         6.57 o
   1   4 -11        101.32        100.57         4.53 o
   2   4 -11         11.30         13.90         2.40 o
   3   4 -11         12.85         17.84         2.66 o
   4   4 -11         98.87        101.44         5.69 o
  -4   5 -11         18.55         19.59         7.29 o
  -3   5 -11         31.81         34.15         5.24 o
  -2   5 -11         27.74         28.72         3.22 o
  -1   5 -11         16.84         18.09         2.42 o
   0   5 -11         83.48         83.40         4.32 o
   1   5 -11         37.54         38.66         3.23 o
   2   5 -11          2.63          0.57         1.76 o
   3   5 -11         11.87         11.45         2.65 o
   4   5 -11          5.05          8.37         3.75 o
  -3   6 -11         15.54          9.61         6.52 o
  -2   6 -11          0.81         -1.10         3.33 o
  -1   6 -11          2.59          2.09         3.47 o
   0   6 -11          2.57          1.30         3.19 o
   1   6 -11          5.87          8.15         3.92 o
   2   6 -11          5.69          3.79         3.58 o
   3   6 -11          0.30          4.09         3.58 o
  -1   7 -11          1.59          5.48         7.19 o
   0   7 -11          1.31         -1.55         3.51 o
   1   7 -11          9.07         12.80         4.69 o
   2   7 -11          9.05         10.04         4.32 o
  -1  -9 -10          8.59         12.22         5.71 o
   0  -9 -10         18.81         20.08         8.25 o
  -3  -8 -10          3.05         -0.06         3.65 o
  -2  -8 -10         16.48         20.99         5.17 o
  -1  -8 -10         40.92         41.41         6.56 o
   0  -8 -10          0.97          1.57         5.18 o
  -4  -7 -10          4.27          7.02         5.67 o
  -3  -7 -10         10.59         16.30         5.43 o
  -2  -7 -10        449.19        487.34        10.39 o
  -1  -7 -10         41.34         49.47         3.88 o
   0  -7 -10        121.53        118.80         6.23 o
   1  -7 -10          6.90         11.38         2.89 o
   2  -7 -10         32.28         29.57         4.33 o
   3  -7 -10          4.10         -0.79         3.70 o
  -5  -6 -10         27.72          7.86        10.17 o
  -4  -6 -10          4.74         -5.21         6.14 o
  -3  -6 -10         31.13         36.91         3.92 o
  -2  -6 -10          2.77          2.74         3.07 o
  -1  -6 -10         73.42         73.68         5.06 o
   0  -6 -10         20.25         24.59         3.62 o
   1  -6 -10         16.85         18.39         3.39 o
   2  -6 -10          3.05         -0.57         2.13 o
   3  -6 -10         25.13         20.22         4.30 o
   4  -6 -10         12.93         11.97         4.46 o
  -5  -5 -10          7.09          3.79        12.79 o
  -4  -5 -10         23.05         46.88        10.55 o
  -3  -5 -10        175.48        167.17        12.48 o
  -2  -5 -10        707.08        666.37        26.61 o
  -1  -5 -10          8.82          9.91         3.47 o
   0  -5 -10        421.51        414.76         7.73 o
   1  -5 -10         22.38         21.21         2.34 o
   2  -5 -10          2.67          5.81         2.68 o
   3  -5 -10          6.42          8.77         3.50 o
   4  -5 -10         32.76         38.09         5.96 o
  -5  -4 -10         94.88         79.20        15.25 o
  -4  -4 -10         33.82         39.63        10.91 o
  -3  -4 -10         11.55         23.41         7.57 o
  -2  -4 -10         35.12         35.71         5.87 o
  -1  -4 -10         20.76         21.93         2.83 o
   0  -4 -10        214.49        211.51         5.13 o
   1  -4 -10        107.82        106.44         3.63 o
   2  -4 -10          0.02          2.10         2.11 o
   3  -4 -10         42.05         45.50         5.64 o
   4  -4 -10         25.48         18.50         4.84 o
   5  -4 -10         35.64         54.14         9.71 o
  -6  -3 -10         19.15         15.26        14.60 o
  -5  -3 -10         23.96         28.36        10.76 o
  -4  -3 -10        129.12         99.19        13.68 o
  -3  -3 -10        349.33        332.66        16.52 o
  -2  -3 -10         23.94         28.41         4.10 o
  -1  -3 -10        162.98        169.07         5.74 o
   0  -3 -10        435.40        438.40         6.94 o
   1  -3 -10         36.22         37.72         2.27 o
   2  -3 -10         85.66         99.69         9.59 o
   3  -3 -10         34.31         33.45         4.70 o
   4  -3 -10          8.35         13.13         4.26 o
   5  -3 -10         15.06         18.88         5.46 o
  -6  -2 -10         19.75        -11.33        11.36 o
  -5  -2 -10        113.26        114.87        20.91 o
  -4  -2 -10        241.67        208.62        17.82 o
  -3  -2 -10        182.27        170.56        14.48 o
  -2  -2 -10         23.73         25.74         2.83 o
  -1  -2 -10         47.03         43.15         2.77 o
   0  -2 -10          3.53          4.66         0.97 o
   1  -2 -10         19.53         20.19         1.18 o
   2  -2 -10        113.49        115.70         8.77 o
   3  -2 -10         61.81         55.89         7.03 o
   4  -2 -10         10.21         14.88         4.78 o
   5  -2 -10         52.86         54.97         7.56 o
  -6  -1 -10         51.46         45.96        18.16 o
  -5  -1 -10        145.75        135.84        16.07 o
  -4  -1 -10        647.44        603.68        25.15 o
  -3  -1 -10         83.22        108.92        11.85 o
  -2  -1 -10        181.51        173.71         3.75 o
  -1  -1 -10         23.52         27.68         2.69 o
   0  -1 -10        117.33        112.76         2.86 o
   1  -1 -10         14.61         13.69         1.91 o
   2  -1 -10         61.89         90.91        12.88 o
   3  -1 -10        103.81        108.72         8.04 o
   4  -1 -10         32.97         32.56         5.51 o
   5  -1 -10         11.89         16.19         4.82 o
  -6   0 -10         17.41          7.68        12.83 o
  -5   0 -10         80.83         78.95        13.99 o
  -4   0 -10        146.16        137.85        21.78 o
  -3   0 -10        393.98        394.86        14.10 o
  -2   0 -10        451.15        470.83         6.53 o
  -1   0 -10        423.09        447.72         6.29 o
   0   0 -10       1076.88       1135.39         9.92 o
   1   0 -10        249.31        257.68         3.39 o
   2   0 -10        314.97        312.15         9.78 o
   3   0 -10        186.21        180.21         3.74 o
   4   0 -10         55.59         59.93         3.34 o
   5   0 -10         25.31         15.63         8.32 o
  -6   1 -10         36.69         18.01        13.27 o
  -5   1 -10         18.94         19.30         9.58 o
  -4   1 -10        215.98        236.39        19.06 o
  -3   1 -10         63.10         64.21         3.34 o
  -2   1 -10         10.23          9.86         1.66 o
  -1   1 -10         87.68         87.07         4.82 o
   0   1 -10         85.20         87.43         2.31 o
   1   1 -10         44.35         41.38         1.70 o
   2   1 -10         62.93         63.81         5.26 o
   3   1 -10         43.22         47.05         2.76 o
   4   1 -10        117.53        116.72         4.49 o
   5   1 -10         11.50          0.87         4.08 o
  -5   2 -10         83.01         77.43        18.99 o
  -4   2 -10         31.74         23.64         9.06 o
  -3   2 -10        229.32        235.81         6.55 o
  -2   2 -10        164.53        168.49         5.38 o
  -1   2 -10         81.57         82.45         2.73 o
   0   2 -10        329.66        329.62         4.62 o
   1   2 -10         48.23         48.65         2.83 o
   2   2 -10         18.47         14.75         1.80 o
   3   2 -10         27.82         31.28         3.08 o
   4   2 -10        275.94        275.82         7.69 o
   5   2 -10         26.36         22.28         7.50 o
  -5   3 -10         13.95          1.29        10.64 o
  -4   3 -10         34.45         39.40        11.16 o
  -3   3 -10         64.18         64.70         4.19 o
  -2   3 -10         32.80         33.95         2.81 o
  -1   3 -10         63.30         65.00         3.32 o
   0   3 -10          9.22          9.92         1.51 o
   1   3 -10         73.55         73.89         3.68 o
   2   3 -10         52.42         56.85         3.79 o
   3   3 -10         53.36         48.96         5.51 o
   4   3 -10         80.52         86.89         4.97 o
  -5   4 -10         12.46         -8.30        10.33 o
  -4   4 -10          8.25         -1.47         5.87 o
  -3   4 -10         12.94         11.80         3.34 o
  -2   4 -10         62.69         60.60         4.60 o
  -1   4 -10         79.97         80.09         4.17 o
   0   4 -10         88.47         86.67         3.80 o
   1   4 -10         71.90         72.08         3.84 o
   2   4 -10         31.42         30.00         2.86 o
   3   4 -10         43.80         48.51         3.77 o
   4   4 -10         55.88         60.27         4.55 o
  -4   5 -10          4.89          1.93         3.71 o
  -3   5 -10         18.69         20.70         5.82 o
  -2   5 -10         65.58         56.98         5.01 o
  -1   5 -10         14.67          9.70         2.18 o
   0   5 -10         49.54         51.08         3.27 o
   1   5 -10         10.78         10.55         2.03 o
   2   5 -10          3.88          4.24         2.02 o
   3   5 -10         20.36         23.24         3.08 o
   4   5 -10          4.22          2.97         3.37 o
  -3   6 -10         16.28         12.92         4.96 o
  -2   6 -10          5.44          5.76         4.09 o
  -1   6 -10          2.36          0.92         3.41 o
   0   6 -10         20.06          8.96         3.82 o
   1   6 -10         16.99         16.20         4.49 o
   2   6 -10         39.01         42.44         6.88 o
   3   6 -10         22.37         17.36         4.68 o
   4   6 -10          5.49          8.40         5.88 o
  -2   7 -10         24.07         28.92         8.28 o
  -1   7 -10          0.90          4.45         4.05 o
   0   7 -10          5.17          1.16         3.73 o
   1   7 -10          5.74          1.33         6.17 o
   2   7 -10          4.25          4.98         4.96 o
   3   7 -10          8.89         14.04         4.85 o
  -2  -9  -9         32.15         36.73         7.20 o
  -1  -9  -9         36.83         42.55         7.51 o
   0  -9  -9         18.37         16.32         8.11 o
  -3  -8  -9         33.38         31.82         5.83 o
  -2  -8  -9          8.88          7.46         4.30 o
  -1  -8  -9         19.16         27.23         5.97 o
   0  -8  -9          4.42          6.60         4.28 o
  -4  -7  -9         30.93         29.07         8.17 o
  -3  -7  -9         91.83         85.53         5.83 o
  -2  -7  -9         59.67         69.00         9.22 o
  -1  -7  -9         31.27         33.40         5.05 o
   0  -7  -9         66.14         61.32         4.07 o
   1  -7  -9         19.36         15.60         3.10 o
   2  -7  -9          3.03          3.41         2.56 o
   3  -7  -9          2.41          6.20         3.53 o
  -5  -6  -9          8.57          3.11        10.05 o
  -4  -6  -9          8.25          0.71         7.12 o
  -3  -6  -9        200.58        186.62        10.46 o
  -2  -6  -9        149.20        152.92         9.20 o
  -1  -6  -9         87.14        102.01         4.82 o
   0  -6  -9         66.06         65.84         4.17 o
   1  -6  -9        174.07        171.86         8.35 o
   2  -6  -9          3.00          4.48         2.60 o
   3  -6  -9         38.28         33.24         4.95 o
   4  -6  -9          9.90          8.73         4.04 o
  -5  -5  -9         39.92         47.53        13.25 o
  -4  -5  -9         33.10         35.26        10.46 o
  -3  -5  -9        465.94        459.29        10.06 o
  -2  -5  -9        219.63        220.27         7.25 o
  -1  -5  -9         29.99         34.06         2.95 o
   0  -5  -9        285.48        287.71         6.21 o
   1  -5  -9          8.37          9.34         1.75 o
   2  -5  -9         16.25         12.07         5.37 o
   3  -5  -9         15.75         14.19         3.67 o
   4  -5  -9         30.15         30.50         5.47 o
  -6  -4  -9          2.77         -2.70        14.22 o
  -5  -4  -9         54.45         43.58        11.48 o
  -4  -4  -9          2.36         -5.20         7.85 o
  -3  -4  -9        243.87        263.82        15.33 o
  -2  -4  -9        113.68        114.12         8.28 o
  -1  -4  -9        532.02        552.67         8.78 o
   0  -4  -9        201.39        206.36         5.24 o
   1  -4  -9          0.19         -0.28         1.08 o
   2  -4  -9         18.22         26.73         4.09 o
   3  -4  -9        162.72        170.43        11.18 o
   4  -4  -9          1.60          3.45         3.19 o
   5  -4  -9         24.93         30.08         8.95 o
  -6  -3  -9         18.86         15.17        11.47 o
  -5  -3  -9        114.94        102.18        14.91 o
  -4  -3  -9        109.49         98.20        13.63 o
  -3  -3  -9         65.29         66.45         9.93 o
  -2  -3  -9        331.55        318.10         7.74 o
  -1  -3  -9         31.68         31.45         4.98 o
   0  -3  -9        117.77        123.17         3.55 o
   1  -3  -9         12.53         12.68         1.48 o
   2  -3  -9        145.23        156.42         8.99 o
   3  -3  -9        120.51        126.04        11.80 o
   4  -3  -9         14.01         13.37         6.28 o
   5  -3  -9          2.58          2.35         4.75 o
  -6  -2  -9          7.16          1.75         9.10 o
  -5  -2  -9         77.50         49.45        11.75 o
  -4  -2  -9         47.33         53.79        11.17 o
  -3  -2  -9        547.98        481.79        33.46 o
  -2  -2  -9         11.71         10.05         2.31 o
  -1  -2  -9       3987.84       4195.98        51.65 o
   0  -2  -9         43.05         45.37         1.99 o
   1  -2  -9         62.46         54.43         1.75 o
   2  -2  -9        110.08        115.62         9.32 o
   3  -2  -9        141.70        135.76        10.82 o
   4  -2  -9         31.12         24.17         9.91 o
   5  -2  -9         65.80         71.47        16.23 o
  -6  -1  -9          2.38         -4.41         6.54 o
  -5  -1  -9         74.33         58.86        13.13 o
  -4  -1  -9        131.51        145.82        14.70 o
  -3  -1  -9         44.87         43.19         8.05 o
  -2  -1  -9        304.55        317.63         6.96 o
  -1  -1  -9        338.25        362.77         5.29 o
   0  -1  -9        191.53        205.79         3.69 o
   1  -1  -9         13.47         13.65         1.78 o
   2  -1  -9        561.22        577.67        16.03 o
   3  -1  -9         29.10         32.08         4.52 o
   4  -1  -9        242.98        242.86         5.74 o
   5  -1  -9         21.79         27.33         5.71 o
  -6   0  -9         36.07         29.30        10.78 o
  -5   0  -9         18.45          9.90         8.01 o
  -4   0  -9        124.41        112.64        13.09 o
  -3   0  -9        236.71        226.15         7.07 o
  -2   0  -9         82.18         88.55         3.86 o
  -1   0  -9       1435.70       1548.56        13.20 o
   0   0  -9        113.59        117.50         2.87 o
   1   0  -9        633.06        616.16         4.51 o
   2   0  -9         76.48         89.44         4.33 o
   3   0  -9        541.90        547.57         7.54 o
   4   0  -9        111.86        118.12         6.14 o
   5   0  -9        137.62        172.18        12.26 o
  -6   1  -9         33.95         19.21         9.89 o
  -5   1  -9         54.20         43.63        11.73 o
  -4   1  -9        159.02        151.76        14.14 o
  -3   1  -9         53.04         51.87         2.88 o
  -2   1  -9        315.76        321.67         6.51 o
  -1   1  -9         22.00         26.85         1.94 o
   0   1  -9        249.58        257.61         3.49 o
   1   1  -9        261.28        269.05         3.34 o
   2   1  -9        200.11        197.17         6.50 o
   3   1  -9         81.10         83.23         4.47 o
   4   1  -9         82.81         82.83         4.10 o
   5   1  -9          4.96          7.43         5.51 o
  -6   2  -9          8.09         -1.28         8.23 o
  -5   2  -9         40.75         43.49        16.06 o
  -4   2  -9         24.26          5.66         7.74 o
  -3   2  -9         16.81         16.23         3.16 o
  -2   2  -9         75.89         76.53         4.10 o
  -1   2  -9        141.18        133.56         3.25 o
   0   2  -9         67.08         70.70         2.34 o
   1   2  -9         64.00         64.85         3.43 o
   2   2  -9         23.57         19.60         2.07 o
   3   2  -9        322.39        341.13         7.50 o
   4   2  -9         43.39         51.47         3.84 o
  -5   3  -9         25.48         21.65         9.39 o
  -4   3  -9         28.74         24.40        10.40 o
  -3   3  -9        172.47        171.72         6.58 o
  -2   3  -9          7.22          6.22         1.74 o
  -1   3  -9         16.22         15.69         1.53 o
   0   3  -9         64.53         69.07         2.76 o
   1   3  -9        192.23        188.29         4.70 o
   2   3  -9         38.81         39.90         2.91 o
   3   3  -9        295.54        318.57        15.08 o
   4   3  -9         50.31         55.57         4.04 o
   5   3  -9         11.68         18.62         6.24 o
  -5   4  -9         24.84         13.01        10.29 o
  -4   4  -9         13.19         10.17         4.81 o
  -3   4  -9         10.37          7.95         3.33 o
  -2   4  -9          9.39          5.01         2.32 o
  -1   4  -9        107.68        105.96         4.12 o
   0   4  -9         34.91         41.43         2.78 o
   1   4  -9        110.82        114.63         3.97 o
   2   4  -9         24.58         29.19         2.78 o
   3   4  -9        233.76        236.16         6.53 o
   4   4  -9         29.37         36.43         5.07 o
  -4   5  -9         23.99         10.50         7.65 o
  -3   5  -9          5.28          4.37         2.75 o
  -2   5  -9         49.77         49.18         6.52 o
  -1   5  -9          2.30          0.56         1.27 o
   0   5  -9         14.84         14.33         1.96 o
   1   5  -9         45.34         47.63         3.20 o
   2   5  -9          4.99          6.06         1.96 o
   3   5  -9         93.57         94.16         6.07 o
   4   5  -9         19.34         31.14         5.09 o
  -3   6  -9         38.01         31.41        10.00 o
  -2   6  -9          5.64          7.19         4.11 o
  -1   6  -9         15.89          8.37        10.03 o
   0   6  -9         31.48         33.26         7.52 o
   1   6  -9         46.70         44.93        13.55 o
   2   6  -9         39.38         40.87         8.55 o
   3   6  -9         95.42         99.02         8.53 o
   4   6  -9         14.36         17.95         6.65 o
  -2   7  -9         19.34         23.31         5.99 o
  -1   7  -9          0.54         -1.16         3.18 o
   0   7  -9          7.87          6.05         3.77 o
   1   7  -9         51.30         44.10         7.87 o
   2   7  -9         24.39         25.28         5.30 o
   3   7  -9          2.64          4.13         3.88 o
   0   8  -9          3.81          9.16         6.97 o
   1   8  -9          7.94          4.77         8.87 o
  -2  -9  -8         21.85         35.36        11.34 o
  -1  -9  -8          5.18          8.28         4.93 o
   0  -9  -8         10.49         10.70         5.04 o
  -3  -8  -8         34.10         32.93         6.09 o
  -2  -8  -8          2.88          2.71         3.65 o
  -1  -8  -8          5.08          7.74         4.43 o
   0  -8  -8         23.69         25.20         7.44 o
   1  -8  -8          8.49          6.34         5.34 o
  -4  -7  -8         13.30          6.52         7.14 o
  -3  -7  -8         13.30         12.12         3.00 o
  -2  -7  -8         84.52         88.52         4.95 o
  -1  -7  -8         18.71         34.90         7.78 o
   0  -7  -8         53.66         59.84         3.90 o
   1  -7  -8         23.43         24.68         2.82 o
   2  -7  -8         10.82         12.86         3.11 o
   3  -7  -8          3.65          8.67         5.37 o
  -5  -6  -8         26.62         16.81        11.71 o
  -4  -6  -8         42.73         35.87         5.31 o
  -3  -6  -8         83.07         87.43         5.63 o
  -2  -6  -8        158.92        162.03         6.38 o
  -1  -6  -8        123.20        127.24         7.98 o
   0  -6  -8          4.22          6.12         1.92 o
   1  -6  -8         48.09         54.33         5.20 o
   2  -6  -8          2.77          3.42         2.36 o
   3  -6  -8          6.35         11.01         3.42 o
  -5  -5  -8         26.49         23.64        10.94 o
  -4  -5  -8         18.65         24.34         9.87 o
  -3  -5  -8        249.58        259.92         7.65 o
  -2  -5  -8        100.75        100.28         5.14 o
  -1  -5  -8         13.13         13.39         2.04 o
   0  -5  -8        178.50        186.41         4.27 o
   1  -5  -8         53.45         52.73         3.21 o
   2  -5  -8         10.96         15.59         3.09 o
   3  -5  -8         57.78         51.81         5.63 o
   4  -5  -8         54.88         62.65         7.40 o
  -6  -4  -8         52.03         45.90        12.64 o
  -5  -4  -8         43.82         33.16        10.15 o
  -4  -4  -8        128.96        130.85        14.63 o
  -3  -4  -8        248.73        244.02         6.98 o
  -2  -4  -8        280.84        281.09         7.00 o
  -1  -4  -8        470.06        473.17         7.13 o
   0  -4  -8         84.25         82.72         3.32 o
   1  -4  -8         82.16         82.53         3.24 o
   2  -4  -8          7.82         10.66         2.67 o
   3  -4  -8        105.39        117.97         8.00 o
   4  -4  -8         10.98         11.76         3.99 o
  -6  -3  -8         45.10         35.75        11.19 o
  -5  -3  -8         37.21         15.42         9.28 o
  -4  -3  -8         65.51         53.63         9.63 o
  -3  -3  -8        417.85        413.19        18.54 o
  -2  -3  -8        149.68        152.33         5.38 o
  -1  -3  -8         78.97         80.48         3.87 o
   0  -3  -8        494.09        491.71         7.08 o
   1  -3  -8         45.01         48.55         2.78 o
   2  -3  -8         28.22         25.86         3.53 o
   3  -3  -8         70.40         66.29         5.98 o
   4  -3  -8         17.52         17.35         4.27 o
  -6  -2  -8          0.14         -1.10         8.93 o
  -5  -2  -8        128.42         94.29        14.34 o
  -4  -2  -8        128.79        118.81        13.16 o
  -3  -2  -8        250.42        231.13        13.75 o
  -2  -2  -8         15.75         16.47         2.42 o
  -1  -2  -8       1002.74       1090.30        16.17 o
   0  -2  -8        184.33        181.57         3.22 o
   1  -2  -8         22.91         23.86         1.32 o
   2  -2  -8         24.50         22.40         2.31 o
   3  -2  -8        174.71        175.15         8.02 o
   4  -2  -8         53.70         51.52         6.26 o
   5  -2  -8         42.67         43.69         9.09 o
  -6  -1  -8         30.34         41.34        10.26 o
  -5  -1  -8          9.31         -7.39         7.39 o
  -4  -1  -8        333.14        285.68        23.84 o
  -3  -1  -8         12.63          9.51         7.29 o
  -2  -1  -8        887.11        944.99        10.65 o
  -1  -1  -8        445.14        468.13         5.79 o
   0  -1  -8        121.34        126.15         3.27 o
   1  -1  -8        324.22        323.01         8.22 o
   2  -1  -8        559.03        565.17         9.08 o
   3  -1  -8         41.29         39.62         2.31 o
   4  -1  -8        194.22        198.05         5.46 o
   5  -1  -8         44.34         45.59         4.09 o
  -6   0  -8          5.47         -0.11         6.60 o
  -5   0  -8        180.67        196.50        17.89 o
  -4   0  -8          0.92         -5.12         6.10 o
  -3   0  -8        306.61        323.08        15.14 o
  -2   0  -8         50.64         53.55         2.11 o
  -1   0  -8       1146.65       1248.73        11.00 o
   0   0  -8        117.43        119.02         2.53 o
   1   0  -8       1971.03       2072.99        11.64 o
   2   0  -8         71.38         71.07         3.40 o
   3   0  -8        130.27        125.71         3.55 o
   4   0  -8         78.43         73.59         4.36 o
   5   0  -8         29.62         34.51         3.76 o
  -6   1  -8         19.60         20.92         9.18 o
  -5   1  -8         64.35         62.67        10.58 o
  -4   1  -8        225.00        222.97         5.79 o
  -3   1  -8        151.00        162.46         4.25 o
  -2   1  -8       1067.30       1110.87        10.91 o
  -1   1  -8        243.33        251.75         4.42 o
   0   1  -8         60.80         59.92         1.81 o
   1   1  -8        644.58        692.11         7.48 o
   2   1  -8        144.58        143.69         3.13 o
   3   1  -8        440.32        436.76         7.28 o
   4   1  -8        167.93        157.17         5.08 o
   5   1  -8        146.98        141.10         6.89 o
  -6   2  -8          6.35         25.57         9.30 o
  -5   2  -8         25.72         27.48         8.46 o
  -4   2  -8          6.88          4.92         1.94 o
  -3   2  -8        311.39        322.07         8.55 o
  -2   2  -8        122.80        131.13         4.05 o
  -1   2  -8        212.14        190.69         3.55 o
   0   2  -8         47.15         54.12         2.01 o
   1   2  -8        675.95        726.92         7.62 o
   2   2  -8          7.07          9.20         1.37 o
   3   2  -8        325.66        294.63         6.90 o
   4   2  -8          3.78          5.16         1.92 o
   5   2  -8         15.95         13.05         3.20 o
  -5   3  -8          0.85         10.63         6.96 o
  -4   3  -8         29.88         25.68         7.81 o
  -3   3  -8         35.46         41.66         5.05 o
  -2   3  -8         85.12         84.70         4.33 o
  -1   3  -8         13.39         11.66         1.60 o
   0   3  -8         69.45         67.82         2.66 o
   1   3  -8        218.89        233.16         8.28 o
   2   3  -8         38.96         41.39         2.84 o
   3   3  -8        466.89        468.12        12.60 o
   4   3  -8         29.44         27.12         3.09 o
   5   3  -8         19.30         19.96         4.08 o
  -5   4  -8         15.81         16.90         4.52 o
  -4   4  -8          9.00          6.95         3.50 o
  -3   4  -8        176.13        175.29         7.80 o
  -2   4  -8          2.89          4.42         2.23 o
  -1   4  -8         16.10         17.07         2.02 o
   0   4  -8        205.40        193.83         4.61 o
   1   4  -8        126.70        128.06         3.99 o
   2   4  -8         49.29         46.38         3.36 o
   3   4  -8        200.93        205.06         9.97 o
   4   4  -8         14.15         13.82         3.70 o
   5   4  -8         42.89         48.25         6.13 o
  -4   5  -8          4.85         -6.18         6.18 o
  -3   5  -8         13.15          7.88         4.38 o
  -2   5  -8          0.24          0.29         2.79 o
  -1   5  -8         26.29         29.26         2.39 o
   0   5  -8          1.20          4.41         1.34 o
   1   5  -8         41.04         40.19         2.85 o
   2   5  -8         13.51         15.87         2.36 o
   3   5  -8        133.85        132.22         8.88 o
   4   5  -8         50.46         51.85         6.18 o
   5   5  -8          0.53         -2.84         2.91 o
  -3   6  -8         15.04         12.70         4.78 o
  -2   6  -8         16.66         19.04         8.95 o
  -1   6  -8         48.76         53.34         6.64 o
   0   6  -8         33.87         34.42         5.52 o
   1   6  -8        143.66        132.34         9.55 o
   2   6  -8          0.38         -3.24         3.24 o
   3   6  -8         68.24         60.64         6.91 o
   4   6  -8         11.30          6.94         3.92 o
  -2   7  -8         42.91         23.04        16.37 o
  -1   7  -8          6.57          7.59         4.11 o
   0   7  -8         23.71         20.51         5.18 o
   1   7  -8          4.89          7.81         4.35 o
   2   7  -8         31.18         32.23         6.01 o
   3   7  -8         10.75          5.93         4.24 o
  -1   8  -8          1.56          8.56         6.64 o
   0   8  -8          1.47          2.83         4.00 o
   1   8  -8          0.28          2.54         4.40 o
   2   8  -8         17.33         15.83         8.25 o
  -2  -9  -7         29.12         29.03         7.81 o
  -1  -9  -7          6.92         10.29         5.04 o
   0  -9  -7         25.50         30.43         6.84 o
  -3  -8  -7         26.64         29.81         8.40 o
  -2  -8  -7         18.13         20.82         7.62 o
  -1  -8  -7          6.30          7.24         4.39 o
   0  -8  -7         12.76         17.02         5.58 o
   1  -8  -7          0.71          4.62         6.69 o
   2  -8  -7          7.60          4.22         6.01 o
  -4  -7  -7         29.02         25.10         6.43 o
  -3  -7  -7         23.45         23.11         3.57 o
  -2  -7  -7         11.73         15.01         2.46 o
  -1  -7  -7          6.34          7.18         1.90 o
   0  -7  -7         13.16         15.00         2.13 o
   1  -7  -7          7.73          8.95         2.00 o
   2  -7  -7         22.09         20.25         3.27 o
  -5  -6  -7         22.75         13.51        11.12 o
  -4  -6  -7          9.32         11.14         3.14 o
  -3  -6  -7         30.80         42.06         4.37 o
  -2  -6  -7         25.46         27.96         3.27 o
  -1  -6  -7         52.14         50.46         3.37 o
   0  -6  -7          1.90          2.65         1.42 o
   1  -6  -7         44.58         50.28         3.51 o
   2  -6  -7         20.82         16.85         3.11 o
   3  -6  -7          1.88         -1.12         2.22 o
  -5  -5  -7         11.93          8.52         8.33 o
  -4  -5  -7        133.38        132.55         7.12 o
  -3  -5  -7          2.85          2.69         5.20 o
  -2  -5  -7        462.16        460.58        12.06 o
  -1  -5  -7        134.21        136.41         4.47 o
   0  -5  -7         45.79         48.13         2.76 o
   1  -5  -7        118.37        121.33         3.78 o
   2  -5  -7         20.92         20.58         3.21 o
   3  -5  -7          5.91          6.27         2.79 o
   4  -5  -7         59.25         58.06         9.61 o
  -6  -4  -7         18.32         15.90        10.01 o
  -5  -4  -7         38.10         19.14         9.41 o
  -4  -4  -7         94.28         91.98         4.09 o
  -3  -4  -7        177.85        184.83        10.16 o
  -2  -4  -7        696.52        714.90        11.44 o
  -1  -4  -7        105.99        109.67         3.68 o
   0  -4  -7         70.57         68.29         3.20 o
   1  -4  -7        166.22        165.44         4.18 o
   2  -4  -7         13.88         15.76         2.95 o
   3  -4  -7         21.99         20.82         3.84 o
   4  -4  -7         36.68         31.27         5.12 o
  -6  -3  -7          2.70         13.31         7.80 o
  -5  -3  -7         92.11         75.66        12.22 o
  -4  -3  -7        513.25        467.14        20.06 o
  -3  -3  -7         92.23         99.01        10.43 o
  -2  -3  -7       1072.02       1108.93        21.20 o
  -1  -3  -7        217.98        196.14         6.51 o
   0  -3  -7        303.22        285.49         5.13 o
   1  -3  -7         75.62         74.99         2.79 o
   2  -3  -7        505.59        493.51        11.84 o
   3  -3  -7         13.74         12.08         3.21 o
   4  -3  -7         54.45         47.53         6.05 o
  -6  -2  -7         16.06         18.01         8.26 o
  -5  -2  -7         15.03          7.05         7.32 o
  -4  -2  -7         92.12         81.79        10.10 o
  -3  -2  -7         13.98         11.72         4.88 o
  -2  -2  -7        107.18        129.08         5.52 o
  -1  -2  -7        113.97        108.54         3.67 o
   0  -2  -7        417.84        417.10         5.75 o
   1  -2  -7        250.75        239.04         4.66 o
   2  -2  -7        786.38        824.30        17.94 o
   3  -2  -7        166.29        168.65         9.05 o
   4  -2  -7         82.23         79.54        11.45 o
   5  -2  -7         24.94         30.39         5.76 o
  -6  -1  -7          1.79          4.14         6.23 o
  -5  -1  -7        111.11         90.07        12.04 o
  -4  -1  -7        414.49        424.55        18.19 o
  -3  -1  -7         43.11         45.61         4.67 o
  -2  -1  -7       2308.68       2381.20        83.61 o
  -1  -1  -7        324.98        330.26         4.50 o
   0  -1  -7       1148.55       1158.71        11.76 o
   1  -1  -7         76.11         77.68         4.33 o
   2  -1  -7       1983.76       2089.62        25.16 o
   3  -1  -7         60.05         59.41         4.29 o
   4  -1  -7        233.91        239.63         6.02 o
   5  -1  -7         42.09         54.07         5.04 o
  -6   0  -7         89.67         84.54        12.68 o
  -5   0  -7         97.42         94.35        20.47 o
  -4   0  -7         92.88         91.43        10.29 o
  -3   0  -7         53.58         46.64         4.95 o
  -2   0  -7        678.49        736.97         7.54 o
  -1   0  -7        625.11        625.79         6.63 o
   0   0  -7        148.56        153.50         2.66 o
   1   0  -7        270.28        298.56         4.47 o
   2   0  -7        594.71        616.84         6.55 o
   3   0  -7        241.90        238.32         4.57 o
   4   0  -7         20.41         23.25         2.47 o
   5   0  -7         17.30         15.80         3.29 o
  -6   1  -7          3.64          9.10         7.93 o
  -5   1  -7         69.99         65.54        11.08 o
  -4   1  -7        174.97        167.74         2.70 o
  -3   1  -7          6.19          7.35         1.36 o
  -2   1  -7        885.46        900.97         9.29 o
  -1   1  -7         98.27         95.36         2.64 o
   0   1  -7         13.72         13.84         1.11 o
   1   1  -7        112.58        112.90         3.12 o
   2   1  -7       1397.08       1450.83        11.82 o
   3   1  -7         13.48         11.47         1.55 o
   4   1  -7        463.29        464.26         8.64 o
   5   1  -7          5.96          1.81         2.22 o
  -6   2  -7         50.48         45.86        10.21 o
  -5   2  -7        117.45        112.93        13.08 o
  -4   2  -7         37.39         37.05         3.12 o
  -3   2  -7         95.35        109.79         4.91 o
  -2   2  -7        396.08        415.15         7.34 o
  -1   2  -7         20.98         23.30         1.56 o
   0   2  -7        386.40        393.17         4.38 o
   1   2  -7       1339.92       1368.55        11.26 o
   2   2  -7        100.66         99.32         2.87 o
   3   2  -7        295.70        294.99         9.96 o
   4   2  -7        256.08        252.44         6.67 o
   5   2  -7         20.51         28.89         4.26 o
  -5   3  -7          9.23         15.44         7.32 o
  -4   3  -7         94.31         84.85         6.71 o
  -3   3  -7          9.43         11.29         2.77 o
  -2   3  -7         51.40         55.31         3.14 o
  -1   3  -7         25.58         27.41         1.86 o
   0   3  -7        888.85        931.14        10.63 o
   1   3  -7          8.76          9.91         1.38 o
   2   3  -7        218.71        208.22         6.80 o
   3   3  -7         46.16         51.13         4.06 o
   4   3  -7         22.74         16.95         3.54 o
   5   3  -7          5.14          7.26         3.26 o
  -5   4  -7         15.55         14.47         6.62 o
  -4   4  -7          4.65         -2.44         2.66 o
  -3   4  -7         88.91         80.34         6.15 o
  -2   4  -7          4.40          4.96         2.20 o
  -1   4  -7         33.81         38.47         2.59 o
   0   4  -7         86.07         82.70         3.03 o
   1   4  -7         38.27         38.74         2.52 o
   2   4  -7         52.86         47.03         3.17 o
   3   4  -7          5.68          5.61         1.96 o
   4   4  -7         67.02         61.98         6.17 o
   5   4  -7         33.62         39.83         5.66 o
  -5   5  -7          1.14         -0.57         7.54 o
  -4   5  -7        133.98        126.87         8.66 o
  -3   5  -7         18.19         11.55         3.45 o
  -2   5  -7         21.67         24.27         2.87 o
  -1   5  -7          7.24          9.19         1.83 o
   0   5  -7        421.98        436.12         6.47 o
   1   5  -7          7.56          6.45         1.48 o
   2   5  -7        445.07        444.93        15.11 o
   3   5  -7         14.03         14.27         3.80 o
   4   5  -7         29.06         37.11         6.79 o
   5   5  -7          6.27          9.00         3.89 o
  -4   6  -7          7.48          3.30         4.92 o
  -3   6  -7         16.89         13.85         7.17 o
  -2   6  -7          8.59          1.43         3.01 o
  -1   6  -7         75.12         61.73         7.10 o
   0   6  -7          2.24          3.92         2.77 o
   1   6  -7        105.62        102.85        15.61 o
   2   6  -7        216.01        240.02        12.99 o
   3   6  -7         45.01         35.39         5.51 o
   4   6  -7         11.24          8.83         4.45 o
  -3   7  -7          1.59          3.56         5.76 o
  -2   7  -7         14.42         10.87         4.60 o
  -1   7  -7          4.10          0.59         7.70 o
   0   7  -7         71.00         67.39         7.81 o
   1   7  -7         12.02         11.63         4.54 o
   2   7  -7         79.42         72.61         7.95 o
   3   7  -7         18.22         13.26         4.72 o
  -1   8  -7          5.64          4.34         3.95 o
   0   8  -7         26.21         21.77         5.86 o
   1   8  -7         16.15         19.14         5.68 o
   2   8  -7         16.34         11.34         5.04 o
  -2  -9  -6         16.44         23.53         6.40 o
  -1  -9  -6          5.84          7.12         7.64 o
   0  -9  -6          3.40          9.34         4.89 o
   1  -9  -6         19.46         29.37        10.07 o
  -3  -8  -6         12.67         16.79         5.71 o
  -2  -8  -6         16.25         21.08         5.37 o
  -1  -8  -6         12.84          9.38         4.38 o
   0  -8  -6          2.59          5.67         4.26 o
   1  -8  -6          8.38         12.42         4.62 o
   2  -8  -6          3.21          0.03         3.95 o
  -4  -7  -6          5.26         -0.08         4.36 o
  -3  -7  -6         23.86         22.52         3.68 o
  -2  -7  -6         34.37         24.51         5.97 o
  -1  -7  -6         46.85         46.84         3.13 o
   0  -7  -6          8.68          9.00         1.72 o
   1  -7  -6         14.00         13.71         2.07 o
   2  -7  -6          0.72          1.40         1.71 o
  -5  -6  -6         10.92          3.34         8.69 o
  -4  -6  -6          7.02          4.21         4.40 o
  -3  -6  -6         31.23         30.64         3.94 o
  -2  -6  -6         39.43         35.65         3.56 o
  -1  -6  -6         36.32         37.05         2.81 o
   0  -6  -6          0.35          0.44         1.17 o
   1  -6  -6          4.53          4.55         1.66 o
   2  -6  -6          8.55          3.77         2.06 o
   3  -6  -6          3.83          3.55         2.77 o
  -5  -5  -6         53.49         37.74        11.16 o
  -4  -5  -6         46.09         45.49         4.21 o
  -3  -5  -6         97.34        109.85         8.40 o
  -2  -5  -6        188.09        183.65         6.10 o
  -1  -5  -6         25.87         28.75         2.42 o
   0  -5  -6          5.14          2.59         1.02 o
   1  -5  -6         80.40         90.79         3.21 o
   2  -5  -6         21.80         23.40         3.41 o
   3  -5  -6         33.29         37.04         5.85 o
  -6  -4  -6         87.07         78.47        12.89 o
  -5  -4  -6         31.79         -5.69         7.81 o
  -4  -4  -6         61.24         62.62         3.87 o
  -3  -4  -6         32.75         33.15         3.10 o
  -2  -4  -6         78.88         75.55         4.29 o
  -1  -4  -6        286.85        296.52         5.94 o
   0  -4  -6         20.59         21.68         1.65 o
   1  -4  -6         48.43         42.65         2.38 o
   2  -4  -6         57.88         58.40         4.70 o
   3  -4  -6         31.41         29.22         4.24 o
   4  -4  -6         52.84         57.97         9.14 o
  -6  -3  -6         31.28         25.27         9.38 o
  -5  -3  -6         10.62         -6.18         6.87 o
  -4  -3  -6        333.05        325.69        15.72 o
  -3  -3  -6         64.15         57.60         3.53 o
  -2  -3  -6       1458.01       1493.44        13.78 o
  -1  -3  -6        315.39        312.37         5.05 o
   0  -3  -6         28.53         25.46         1.70 o
   1  -3  -6        414.68        429.71         6.30 o
   2  -3  -6         40.29         37.99         3.86 o
   3  -3  -6        128.73        130.24         6.93 o
   4  -3  -6        183.44        191.74         9.33 o
  -6  -2  -6         16.90         33.67         9.04 o
  -5  -2  -6        234.00        215.49        17.89 o
  -4  -2  -6         89.40         86.07        10.04 o
  -3  -2  -6        230.17        239.13         8.65 o
  -2  -2  -6        116.36        109.92         7.22 o
  -1  -2  -6         61.37         62.96         3.03 o
   0  -2  -6        233.56        213.88         3.84 o
   1  -2  -6        323.31        347.93         7.78 o
   2  -2  -6         49.16         49.14         6.56 o
   3  -2  -6        208.90        205.88        10.51 o
   4  -2  -6         38.92         41.94         3.30 o
   5  -2  -6        231.20        233.09         9.16 o
  -6  -1  -6         31.90         39.38         9.32 o
  -5  -1  -6         77.23         61.11        12.20 o
  -4  -1  -6        359.75        355.60        16.39 o
  -3  -1  -6         20.78         21.51         2.89 o
  -2  -1  -6        133.44        145.75         5.08 o
  -1  -1  -6        177.76        167.87         2.95 o
   0  -1  -6        134.15        129.35         2.63 o
   1  -1  -6        425.56        395.45         9.27 o
   2  -1  -6         57.13         58.41         1.88 o
   3  -1  -6         52.01         54.24         2.39 o
   4  -1  -6        124.63        126.59         4.72 o
   5  -1  -6        144.43        151.22         7.26 o
  -6   0  -6          9.13         25.48         8.00 o
  -5   0  -6        141.96        121.84        13.29 o
  -4   0  -6         27.20         21.94         6.08 o
  -3   0  -6        438.44        446.13        10.93 o
  -2   0  -6         67.64         72.50         2.78 o
  -1   0  -6        196.53        192.64         5.00 o
   0   0  -6        901.41        869.95         7.71 o
   1   0  -6        380.50        362.21         7.76 o
   2   0  -6        180.50        173.61         3.30 o
   3   0  -6        222.57        225.44         5.74 o
   4   0  -6        106.21        105.03         8.02 o
   5   0  -6        236.23        237.06         9.01 o
  -6   1  -6          6.04         28.84         8.68 o
  -5   1  -6        181.03        183.72        15.99 o
  -4   1  -6        252.43        252.07         4.82 o
  -3   1  -6        200.73        187.75        10.74 o
  -2   1  -6        207.44        200.90         3.80 o
  -1   1  -6         61.42         58.42         2.86 o
   0   1  -6        808.24        795.63         5.98 o
   1   1  -6        836.37        880.42         7.55 o
   2   1  -6        514.00        529.08         6.03 o
   3   1  -6          5.07          5.95         1.19 o
   4   1  -6        141.78        140.02         5.06 o
   5   1  -6          5.87          7.92         3.82 o
   6   1  -6         53.14         45.18         5.87 o
  -6   2  -6          1.19         21.46         8.14 o
  -5   2  -6         93.68         99.35        14.98 o
  -4   2  -6         64.99         70.03         4.25 o
  -3   2  -6        282.48        278.19         6.69 o
  -2   2  -6        115.81        117.37         4.41 o
  -1   2  -6        389.04        400.07         6.12 o
   0   2  -6        225.43        232.66         3.61 o
   1   2  -6       1528.20       1561.90        12.15 o
   2   2  -6        194.32        197.44         3.80 o
   3   2  -6        144.86        137.38         3.70 o
   4   2  -6         82.95         75.78         5.77 o
   5   2  -6          2.12          0.56         2.39 o
   6   2  -6          9.04         11.18         3.84 o
  -6   3  -6          8.08         25.88         8.31 o
  -5   3  -6         87.89         87.81        11.59 o
  -4   3  -6        104.12        103.70         6.86 o
  -3   3  -6         88.47         84.19         4.89 o
  -2   3  -6        262.12        270.87         5.73 o
  -1   3  -6         93.48        100.95         2.80 o
   0   3  -6        297.21        285.52         4.25 o
   1   3  -6         63.96         68.19         2.50 o
   2   3  -6        166.23        156.45         3.67 o
   3   3  -6         20.04         18.31         2.29 o
   4   3  -6          2.96         -0.27         2.50 o
   5   3  -6         20.53         25.71         7.22 o
   6   3  -6         65.17         75.55         7.64 o
  -5   4  -6          0.62          0.34         2.61 o
  -4   4  -6         10.99          6.29         3.03 o
  -3   4  -6         62.17         63.30         4.50 o
  -2   4  -6         10.77          7.82         2.01 o
  -1   4  -6         54.98         68.29         7.00 o
   0   4  -6        333.30        325.67         5.30 o
   1   4  -6        114.42        112.36         5.31 o
   2   4  -6        263.96        268.46         6.22 o
   3   4  -6        291.44        304.04        10.16 o
   4   4  -6          9.14          5.72         3.90 o
   5   4  -6         40.53         37.46         5.49 o
  -5   5  -6          1.76         11.29         4.39 o
  -4   5  -6         46.97         47.07         5.34 o
  -3   5  -6         18.00         15.21         6.76 o
  -2   5  -6         16.28         17.29         2.84 o
  -1   5  -6         65.33         65.77         2.67 o
   0   5  -6        272.35        286.99         9.74 o
   1   5  -6         10.30         10.49         1.51 o
   2   5  -6        294.10        286.44        10.84 o
   3   5  -6         25.83         22.97         4.25 o
   4   5  -6         26.89         27.92         4.79 o
   5   5  -6          1.78          4.13         3.35 o
  -4   6  -6          1.94          2.27         7.32 o
  -3   6  -6         21.05         16.10         4.69 o
  -2   6  -6          0.21         -1.96         2.41 o
  -1   6  -6        206.93        193.74         9.86 o
   0   6  -6         15.93         13.61         4.95 o
   1   6  -6        143.96        155.87        25.00 o
   2   6  -6         47.82         44.84         5.89 o
   3   6  -6         87.21         90.67         7.86 o
   4   6  -6          9.57         11.89         6.97 o
  -3   7  -6          0.15         -1.35         3.19 o
  -2   7  -6          4.82         -1.52         3.11 o
  -1   7  -6         23.24         24.50         5.25 o
   0   7  -6         46.39         50.83         6.79 o
   1   7  -6         94.27         97.27         8.97 o
   2   7  -6        132.30        147.75        10.74 o
   3   7  -6         81.95         75.11        10.11 o
  -1   8  -6         39.31         44.44        11.96 o
   0   8  -6          3.92          3.45         4.14 o
   1   8  -6        135.37        136.65        11.27 o
   2   8  -6         51.61         62.69        15.39 o
   3   8  -6         30.19         26.98         6.46 o
  -2  -9  -5          3.16          0.78         4.47 o
  -1  -9  -5          8.95         12.66         8.63 o
   0  -9  -5          5.99          3.10         4.59 o
   1  -9  -5          4.52         10.33         6.92 o
  -4  -8  -5         24.93         28.72         5.84 o
  -3  -8  -5         17.53         25.38         5.62 o
  -2  -8  -5          6.46          7.24         4.31 o
  -1  -8  -5         13.02         13.34         4.78 o
   0  -8  -5          8.87          7.97         4.24 o
   1  -8  -5         42.56         53.16         7.71 o
   2  -8  -5         21.12         35.94         6.86 o
  -5  -7  -5         26.29         17.17        16.27 o
  -4  -7  -5          7.79          3.97         3.49 o
  -3  -7  -5         53.59         39.97         4.48 o
  -2  -7  -5         20.75         22.47         6.75 o
  -1  -7  -5         44.75         47.67         3.08 o
   0  -7  -5         24.18         28.20         2.30 o
   1  -7  -5          7.47         10.44         1.80 o
   2  -7  -5          3.24          1.99         3.27 o
  -5  -6  -5          3.49         -3.10         8.61 o
  -4  -6  -5         55.94         50.27         5.11 o
  -3  -6  -5         71.09         71.98         5.32 o
  -2  -6  -5         18.85         15.58         2.82 o
  -1  -6  -5         48.58         53.80         3.15 o
   0  -6  -5         19.41         25.60         2.16 o
   1  -6  -5         18.46         21.70         2.25 o
   2  -6  -5          1.91          2.02         2.70 o
  -6  -5  -5          5.45          0.54         8.28 o
  -5  -5  -5        116.47        117.32        13.31 o
  -4  -5  -5         33.06         32.95         3.69 o
  -3  -5  -5        284.41        274.60         9.02 o
  -2  -5  -5         33.92         34.85         3.31 o
  -1  -5  -5         78.02         77.75         5.04 o
   0  -5  -5         36.00         37.56         2.50 o
   1  -5  -5        135.77        152.90         3.72 o
   2  -5  -5          1.78          1.74         1.54 o
   3  -5  -5        214.33        224.41        10.88 o
  -6  -4  -5         61.17         48.77        10.49 o
  -5  -4  -5         76.67         55.26        10.60 o
  -4  -4  -5         81.33         82.55         4.28 o
  -3  -4  -5         79.04         83.93         4.24 o
  -2  -4  -5          4.60          4.29         1.54 o
  -1  -4  -5        823.92        803.63         9.21 o
   0  -4  -5        100.37        100.48         2.68 o
   1  -4  -5        380.87        395.84         5.92 o
   2  -4  -5         33.77         33.92         5.60 o
   3  -4  -5         80.45         85.54         6.42 o
  -6  -3  -5          9.09         13.49         7.38 o
  -5  -3  -5         15.84         12.10         8.00 o
  -4  -3  -5        163.53        160.84         7.04 o
  -3  -3  -5        403.41        420.16         7.47 o
  -2  -3  -5        646.68        658.21        11.16 o
  -1  -3  -5        574.04        584.93         7.00 o
   0  -3  -5         53.08         50.39         2.03 o
   1  -3  -5       1166.31       1214.62        12.03 o
   2  -3  -5         24.65         33.85         3.51 o
   3  -3  -5        154.71        141.50         6.87 o
  -6  -2  -5        121.73        120.98        14.52 o
  -5  -2  -5        174.88        187.34        15.92 o
  -4  -2  -5        105.79        118.78        15.44 o
  -3  -2  -5        103.81        103.39         3.57 o
  -2  -2  -5        221.74        221.12         3.78 o
  -1  -2  -5        138.52        133.79         2.86 o
   0  -2  -5         43.71         46.94         2.00 o
   1  -2  -5       1049.54       1021.21        11.92 o
   2  -2  -5         47.21         52.10         4.40 o
   3  -2  -5        117.59        112.85        11.66 o
   4  -2  -5         28.11         33.63         3.42 o
   5  -2  -5         91.50         86.82         6.90 o
   6  -2  -5         15.66          7.39         4.35 o
  -6  -1  -5         11.83         19.36         7.53 o
  -5  -1  -5        116.82        126.17        13.31 o
  -4  -1  -5         61.94         62.71         8.51 o
  -3  -1  -5        233.64        223.28         6.70 o
  -2  -1  -5        251.16        241.75         5.88 o
  -1  -1  -5        318.47        315.01         4.54 o
   0  -1  -5         97.15         99.75         1.88 o
   1  -1  -5       1479.18       1453.20        15.65 o
   2  -1  -5        165.79        168.35         3.02 o
   3  -1  -5        125.99        124.83         3.19 o
   4  -1  -5        140.82        143.86        10.20 o
   5  -1  -5         35.25         36.93         4.92 o
   6  -1  -5         13.56         14.17         3.94 o
  -6   0  -5         35.47         47.83         9.85 o
  -5   0  -5         53.90         74.69        10.71 o
  -4   0  -5         32.75         39.86         7.36 o
  -3   0  -5        160.17        159.95         5.68 o
  -2   0  -5         90.91         94.13         2.36 o
  -1   0  -5        430.03        423.45         4.67 o
   0   0  -5        516.29        482.15         5.38 o
   1   0  -5       1492.78       1439.87         9.81 o
   2   0  -5        360.35        365.86         4.51 o
   3   0  -5        101.07        106.54         2.97 o
   4   0  -5         59.90         57.78         3.22 o
   5   0  -5         43.52         41.73         4.84 o
   6   0  -5         13.69         11.74         3.65 o
  -6   1  -5         20.48         32.96         8.86 o
  -5   1  -5        117.29        121.56        13.00 o
  -4   1  -5        216.39        205.89         5.20 o
  -3   1  -5        131.76        129.57         3.36 o
  -2   1  -5        208.14        218.12         3.90 o
  -1   1  -5        379.46        377.37         5.00 o
   0   1  -5        220.01        205.13         2.53 o
   1   1  -5        373.89        366.28         4.17 o
   2   1  -5       1025.51       1043.73         9.22 o
   3   1  -5        151.42        141.70         3.44 o
   4   1  -5        248.00        253.10         7.00 o
   5   1  -5        187.55        170.49        12.72 o
   6   1  -5          9.05          5.98         3.46 o
  -6   2  -5         15.50         24.29         8.11 o
  -5   2  -5         85.73         87.23        11.66 o
  -4   2  -5         28.23         28.63         2.12 o
  -3   2  -5        122.94        127.69         4.72 o
  -2   2  -5         27.24         26.33         2.01 o
  -1   2  -5        115.87        102.68         2.46 o
   0   2  -5         25.02         25.43         1.38 o
   1   2  -5        424.16        459.87         5.26 o
   2   2  -5        183.28        184.29         3.59 o
   3   2  -5         51.98         56.50         2.78 o
   4   2  -5         11.69         13.68         2.93 o
   5   2  -5          6.78          9.43         3.92 o
   6   2  -5          2.56          5.13         3.27 o
  -6   3  -5         18.60         31.08         8.62 o
  -5   3  -5         41.43         41.90         8.60 o
  -4   3  -5        161.90        159.46         6.55 o
  -3   3  -5        104.57        101.51         5.22 o
  -2   3  -5        307.02        318.32         5.92 o
  -1   3  -5        278.08        277.75         4.27 o
   0   3  -5        177.74        169.78         3.30 o
   1   3  -5        243.31        242.09         3.97 o
   2   3  -5         97.87        101.63         3.04 o
   3   3  -5        414.38        400.38         9.34 o
   4   3  -5        118.71        127.74        15.24 o
   5   3  -5         66.70         77.00         7.24 o
   6   3  -5         12.74         11.46         3.94 o
  -5   4  -5         66.44         58.32         5.87 o
  -4   4  -5          9.49          2.96         2.70 o
  -3   4  -5         11.85         14.91         2.28 o
  -2   4  -5         36.21         38.37         2.88 o
  -1   4  -5        683.60        698.87         8.12 o
   0   4  -5        173.31        166.07         3.89 o
   1   4  -5        239.78        228.13         4.26 o
   2   4  -5        129.60        135.88         4.93 o
   3   4  -5        164.79        168.88         7.96 o
   4   4  -5         20.79         18.94         3.92 o
   5   4  -5          9.61         12.64         3.91 o
   6   4  -5          7.07          6.55         3.79 o
  -5   5  -5          1.74          5.15         5.19 o
  -4   5  -5         37.28         40.43         4.99 o
  -3   5  -5         36.50         33.79         2.87 o
  -2   5  -5         14.64         13.29         1.72 o
  -1   5  -5        145.03        142.43         3.08 o
   0   5  -5        108.83         99.31         7.40 o
   1   5  -5         23.87         27.27         4.34 o
   2   5  -5        248.14        227.31         9.28 o
   3   5  -5        554.80        549.19        14.85 o
   4   5  -5         49.20         45.32         5.77 o
   5   5  -5         11.13         11.62         4.16 o
  -4   6  -5          6.27          5.59         8.16 o
  -3   6  -5          5.13          4.16         5.26 o
  -2   6  -5          0.82         -2.21         2.21 o
  -1   6  -5        197.32        196.41         9.80 o
   0   6  -5         42.13         43.06         5.69 o
   1   6  -5        219.41        241.80        14.56 o
   2   6  -5         20.31         11.86         5.57 o
   3   6  -5         98.58         91.30         8.21 o
   4   6  -5          1.86         -2.55         6.02 o
   5   6  -5          7.40          6.54         4.10 o
  -3   7  -5          3.17          7.26         4.45 o
  -2   7  -5          1.75          3.89         3.54 o
  -1   7  -5         18.97         11.47         6.25 o
   0   7  -5         61.42         51.55         6.73 o
   1   7  -5         83.93         93.89         8.44 o
   2   7  -5        144.07        135.24        13.85 o
   3   7  -5         41.67         27.06         6.27 o
   4   7  -5         16.15         16.89         6.83 o
  -2   8  -5          8.27          3.14         5.89 o
  -1   8  -5         74.89         75.42         8.92 o
   0   8  -5         12.96          9.88         4.46 o
   1   8  -5        115.73        125.41        10.86 o
   2   8  -5         10.23          8.81         9.13 o
   3   8  -5         16.75          9.16         4.69 o
  -2  -9  -4         10.10          3.41         4.77 o
  -1  -9  -4          0.32          4.19         4.54 o
   0  -9  -4          5.82         -1.34         5.81 o
   1  -9  -4          6.48         11.89         7.58 o
  -4  -8  -4          2.73          7.80         6.42 o
  -3  -8  -4          5.93          1.56         4.26 o
  -2  -8  -4          7.49          0.93         4.00 o
  -1  -8  -4         10.01          9.55         4.59 o
   0  -8  -4          9.22         11.70         4.52 o
   1  -8  -4         64.27         49.08         7.17 o
   2  -8  -4         12.82         17.60         5.51 o
   3  -8  -4         12.79         10.22         4.74 o
  -4  -7  -4         46.20         35.60         5.82 o
  -3  -7  -4         98.97         95.79         6.34 o
  -2  -7  -4         16.88         14.99         3.56 o
  -1  -7  -4         25.33         29.17         2.10 o
   0  -7  -4         10.12         13.29         2.54 o
   1  -7  -4         75.42         68.07         7.42 o
   2  -7  -4         10.37          8.45         4.21 o
   3  -7  -4         66.63         63.70        11.13 o
  -5  -6  -4          3.65         -2.10         6.17 o
  -4  -6  -4         62.55         60.42        11.22 o
  -3  -6  -4         19.49         15.87         3.57 o
  -2  -6  -4         45.27         39.26         3.73 o
  -1  -6  -4          2.27          3.24         1.31 o
   0  -6  -4          3.52          3.31         2.54 o
   1  -6  -4          8.75         11.58         2.75 o
   2  -6  -4         36.27         41.34         8.89 o
  -6  -5  -4          4.13         14.01         7.41 o
  -5  -5  -4         49.02         43.42         8.91 o
  -4  -5  -4         16.88         14.20         3.05 o
  -3  -5  -4        123.49        119.97         5.79 o
  -2  -5  -4         27.69         26.28         3.29 o
  -1  -5  -4         24.72         15.95         3.37 o
   0  -5  -4         82.27         82.36         2.62 o
   1  -5  -4         99.09         98.89         3.07 o
   2  -5  -4         46.37         46.71         3.31 o
  -6  -4  -4         54.75         61.88        10.81 o
  -5  -4  -4          9.75          3.59         6.81 o
  -4  -4  -4         26.73         24.29         2.99 o
  -3  -4  -4         99.50         87.74         4.41 o
  -2  -4  -4         55.36         64.38         3.62 o
  -1  -4  -4        377.12        381.14         8.59 o
   0  -4  -4        418.15        439.37         5.77 o
   1  -4  -4        229.53        234.52         4.32 o
   2  -4  -4         80.75         80.93         4.04 o
   3  -4  -4          3.44          2.33         2.16 o
  -6  -3  -4          7.25         15.15         6.87 o
  -5  -3  -4         94.65         84.21        11.31 o
  -4  -3  -4        122.71        116.26         4.32 o
  -3  -3  -4        134.16        147.53         4.53 o
  -2  -3  -4        507.17        491.27         6.67 o
  -1  -3  -4        686.74        697.97         7.68 o
   0  -3  -4        271.00        277.75         3.89 o
   1  -3  -4         62.97         71.02         2.58 o
   2  -3  -4        159.97        160.26         5.92 o
   3  -3  -4        156.91        152.09         6.88 o
  -6  -2  -4         27.36         36.65         8.90 o
  -5  -2  -4         64.70         81.69        11.05 o
  -4  -2  -4         39.09         33.29         6.44 o
  -3  -2  -4         91.99         87.34         2.54 o
  -2  -2  -4        291.87        300.41         4.78 o
  -1  -2  -4       2058.92       2089.12        15.57 o
   0  -2  -4        322.55        286.49         3.57 o
   1  -2  -4        660.83        655.79         7.23 o
   2  -2  -4         78.20         85.94         5.05 o
   3  -2  -4        108.01        104.30         3.72 o
   4  -2  -4         48.41         44.19         4.46 o
   5  -2  -4         27.06         21.25         3.98 o
   6  -2  -4         28.33         30.09         5.23 o
  -6  -1  -4         39.25         52.18        10.02 o
  -5  -1  -4         91.45        106.34        12.41 o
  -4  -1  -4         82.63         78.09         8.99 o
  -3  -1  -4        337.63        350.55         8.00 o
  -2  -1  -4        791.04        784.40        10.98 o
  -1  -1  -4        724.91        710.21         8.99 o
   0  -1  -4         84.02         78.18         1.62 o
   1  -1  -4        309.05        298.37         4.76 o
   2  -1  -4        264.95        251.74         3.74 o
   3  -1  -4        211.38        207.19         4.37 o
   4  -1  -4        378.94        383.07         8.50 o
   5  -1  -4        163.51        185.14         8.37 o
   6  -1  -4         10.82         18.68         4.20 o
  -6   0  -4         19.66         36.22         8.54 o
  -5   0  -4         44.01         35.40         7.69 o
  -4   0  -4         74.77         90.58         9.65 o
  -3   0  -4         68.00         70.50         4.58 o
  -2   0  -4         54.08         59.01         3.29 o
  -1   0  -4        152.68        149.77         2.39 o
   0   0  -4        123.31        131.01         1.93 o
   1   0  -4        381.29        373.37         3.90 o
   2   0  -4        165.92        171.39         3.00 o
   3   0  -4        183.49        179.74         3.71 o
   4   0  -4         20.55         18.59         2.14 o
   5   0  -4        170.84        166.40         8.00 o
   6   0  -4          9.52          6.49         4.57 o
  -6   1  -4         25.65         30.20         8.24 o
  -5   1  -4         66.40         62.15         3.67 o
  -4   1  -4        111.57        112.19         3.42 o
  -3   1  -4         58.36         55.10         2.50 o
  -2   1  -4        326.60        321.35         4.68 o
  -1   1  -4        422.34        417.42         5.71 o
   0   1  -4        377.90        355.18         4.82 o
   1   1  -4        829.08        804.15         7.09 o
   2   1  -4        431.41        436.07         5.25 o
   3   1  -4         30.74         33.33         2.40 o
   4   1  -4        132.97        133.68         4.50 o
   5   1  -4         25.89         28.33         4.34 o
   6   1  -4         24.43         22.18         4.49 o
  -6   2  -4         56.34         53.19         9.78 o
  -5   2  -4         13.62         10.53         4.80 o
  -4   2  -4         46.55         53.47         2.86 o
  -3   2  -4         86.00         87.51         3.97 o
  -2   2  -4        129.28        141.68         3.63 o
  -1   2  -4        505.89        506.22         5.35 o
   0   2  -4        907.69        890.55        11.18 o
   1   2  -4         45.15         41.13         1.73 o
   2   2  -4        338.80        357.56         4.94 o
   3   2  -4        194.26        185.07         5.68 o
   4   2  -4         76.27         77.84         4.18 o
   5   2  -4        153.30        154.43         8.23 o
   6   2  -4         15.89         14.96         4.32 o
  -6   3  -4         30.76         56.56        10.24 o
  -5   3  -4         26.02         31.24         3.52 o
  -4   3  -4        379.26        357.64         9.08 o
  -3   3  -4        115.52        104.07         5.05 o
  -2   3  -4        176.42        189.70         4.77 o
  -1   3  -4        329.83        332.80         4.90 o
   0   3  -4         57.19         53.08         1.74 o
   1   3  -4        156.13        152.43         3.02 o
   2   3  -4       1853.82       1886.89        14.83 o
   3   3  -4        111.14        105.65         4.35 o
   4   3  -4        420.25        421.63        12.32 o
   5   3  -4         58.45         62.49         6.48 o
   6   3  -4         12.55          6.16         5.77 o
  -5   4  -4         53.24         50.45         7.23 o
  -4   4  -4        133.40        134.20         7.84 o
  -3   4  -4          9.81          6.76         1.86 o
  -2   4  -4         84.82         91.69         3.89 o
  -1   4  -4         64.09         66.38         2.65 o
   0   4  -4         92.24        102.25         4.35 o
   1   4  -4        235.81        239.26         4.11 o
   2   4  -4       1146.72       1106.87        21.91 o
   3   4  -4         63.25         59.78         8.32 o
   4   4  -4         10.58         13.47         3.68 o
   5   4  -4         19.09         21.23         4.58 o
   6   4  -4         14.99         14.36         4.58 o
  -5   5  -4          9.48         21.98         4.03 o
  -4   5  -4         37.48         37.43         5.54 o
  -3   5  -4          1.83          2.72         1.54 o
  -2   5  -4         38.50         40.49         2.48 o
  -1   5  -4         52.19         62.16         2.62 o
   0   5  -4        145.45        130.97         6.91 o
   1   5  -4         96.40         94.84        10.03 o
   2   5  -4        520.35        516.40        42.83 o
   3   5  -4          8.81         12.56         5.97 o
   4   5  -4         10.63         14.91         5.80 o
   5   5  -4          1.93         -1.14         2.92 o
  -4   6  -4          6.47          1.09         3.19 o
  -3   6  -4          2.44         -2.80         2.86 o
  -2   6  -4         56.47         55.47         3.87 o
  -1   6  -4         21.52         25.11         5.42 o
   0   6  -4         19.09         19.92         4.20 o
   1   6  -4         15.40         16.74         7.54 o
   2   6  -4        363.65        372.83        12.65 o
   3   6  -4         14.02         10.70         3.68 o
   4   6  -4         16.23         17.80         4.50 o
   5   6  -4         13.05         10.78         4.25 o
  -3   7  -4          1.96          2.59         3.76 o
  -2   7  -4         48.04         42.90         6.37 o
  -1   7  -4         11.42         11.53         4.13 o
   0   7  -4         76.53         91.39         8.33 o
   1   7  -4         15.77         22.68         4.96 o
   2   7  -4        111.50        121.37        12.92 o
   3   7  -4         20.19         21.48         4.98 o
   4   7  -4          3.66          1.43         5.59 o
  -2   8  -4         12.10         13.40         5.41 o
  -1   8  -4          6.29         12.58         4.33 o
   0   8  -4         32.92         29.26         7.66 o
   1   8  -4         11.49         14.77         4.56 o
   2   8  -4         18.08         21.81         6.32 o
   3   8  -4          2.51         -1.20         3.96 o
  -2  -9  -3          0.86          1.33         4.52 o
  -1  -9  -3          6.57          2.13         5.88 o
   0  -9  -3          2.11          3.73         4.33 o
   1  -9  -3          0.52         -3.06         5.94 o
  -4  -8  -3         37.91         36.32         6.78 o
  -3  -8  -3          6.16          3.28         4.58 o
  -2  -8  -3         60.56         67.14         8.17 o
  -1  -8  -3         13.11         13.23         4.75 o
   0  -8  -3         47.41         26.08         6.02 o
   1  -8  -3         22.41         21.17         5.41 o
   2  -8  -3        104.54        109.46        15.65 o
   3  -8  -3          3.27          1.98         3.86 o
  -4  -7  -3          5.21          0.10         3.42 o
  -3  -7  -3         42.62         50.82         5.04 o
  -2  -7  -3          5.79          3.78         1.93 o
  -1  -7  -3          8.08          3.17         5.49 o
   0  -7  -3         47.71         49.38         6.65 o
   1  -7  -3         10.21         10.06         4.10 o
   2  -7  -3          0.31          2.98         3.49 o
   3  -7  -3         15.42         19.29         5.33 o
  -5  -6  -3          5.60         11.38         6.89 o
  -4  -6  -3        118.76         97.63         6.43 o
  -3  -6  -3         39.49         43.62         3.68 o
  -2  -6  -3         47.61         57.31         4.34 o
  -1  -6  -3         16.05         17.52         1.70 o
   0  -6  -3        475.20        488.80         6.41 o
   1  -6  -3          2.16          4.29         1.67 o
   2  -6  -3        210.55        207.77        19.80 o
   3  -6  -3         33.81         36.60         5.77 o
  -6  -5  -3          0.44          5.63         6.13 o
  -5  -5  -3         50.95         52.49        13.15 o
  -4  -5  -3         49.86         44.48         4.24 o
  -3  -5  -3        135.38        136.70         6.12 o
  -2  -5  -3         25.26         27.28         3.23 o
  -1  -5  -3        176.64        173.03        11.03 o
   0  -5  -3        163.90        162.66         4.73 o
   1  -5  -3         29.56         30.04         2.03 o
   2  -5  -3        257.50        265.83         7.53 o
  -6  -4  -3         42.08         64.50        10.91 o
  -5  -4  -3         10.85          5.31         5.48 o
  -4  -4  -3        190.59        189.25        10.78 o
  -3  -4  -3         26.19         31.63         3.05 o
  -2  -4  -3        172.34        168.21         4.30 o
  -1  -4  -3         42.74         38.98         2.21 o
   0  -4  -3        897.21        882.81         9.76 o
   1  -4  -3        402.08        407.26         5.43 o
   2  -4  -3       1032.08       1028.06        12.84 o
  -6  -3  -3          0.96          0.33         5.43 o
  -5  -3  -3        204.27        207.53        14.96 o
  -4  -3  -3         11.54         10.71         2.11 o
  -3  -3  -3         41.25         38.35         2.57 o
  -2  -3  -3        164.95        177.57         7.53 o
  -1  -3  -3         49.99         53.67         2.31 o
   0  -3  -3        546.57        537.07         5.49 o
   1  -3  -3         46.07         47.42         2.15 o
   2  -3  -3       1317.12       1345.53        19.62 o
  -6  -2  -3         51.93         59.88        10.46 o
  -5  -2  -3         11.55         10.67         2.00 o
  -4  -2  -3         61.74         59.36         3.09 o
  -3  -2  -3          4.79          3.87         1.44 o
  -2  -2  -3         48.08         52.77         2.09 o
  -1  -2  -3       2919.33       2939.35        24.32 o
   0  -2  -3       2500.61       2431.57        15.73 o
   1  -2  -3        303.35        298.50         4.11 o
   2  -2  -3       1815.12       1771.18        23.84 o
   3  -2  -3         94.83         92.65         3.97 o
   4  -2  -3         72.75         71.14         6.30 o
   5  -2  -3         48.59         51.07         5.73 o
   6  -2  -3         16.59         16.24         5.22 o
  -6  -1  -3         10.67         20.12         6.94 o
  -5  -1  -3         52.63         62.57         9.62 o
  -4  -1  -3        144.91        140.82         2.46 o
  -3  -1  -3        518.84        508.62         8.64 o
  -2  -1  -3        331.25        339.98         6.61 o
  -1  -1  -3       3105.64       3144.66        20.81 o
   0  -1  -3         14.62         13.14         0.93 o
   1  -1  -3         63.24         65.53         2.21 o
   2  -1  -3        583.03        598.41         6.54 o
   3  -1  -3        153.53        157.28         4.19 o
   4  -1  -3        140.17        147.69         8.76 o
   5  -1  -3         63.30         64.71         6.08 o
   6  -1  -3         34.38         33.17         5.92 o
  -6   0  -3        120.11        160.56        21.57 o
  -5   0  -3         40.05         47.31         4.30 o
  -4   0  -3        128.00        127.99         2.57 o
  -3   0  -3        339.38        349.34         3.61 o
  -2   0  -3        291.73        284.17         7.14 o
  -1   0  -3         98.19         91.49         1.58 o
   0   0  -3       1115.61       1051.94         7.00 o
   1   0  -3        271.12        245.14         2.75 o
   2   0  -3        129.79        125.47         2.58 o
   3   0  -3        151.76        152.07         3.38 o
   4   0  -3        141.12        136.84         4.36 o
   5   0  -3         26.15         30.53         3.38 o
   6   0  -3          0.81          0.77         3.06 o
  -6   1  -3          4.09          9.49         6.41 o
  -5   1  -3         42.42         45.30         5.14 o
  -4   1  -3         17.34         19.30         2.69 o
  -3   1  -3        411.63        409.77         4.94 o
  -2   1  -3        735.33        744.03         9.35 o
  -1   1  -3        173.55        175.55         2.97 o
   0   1  -3         99.63         95.64         1.73 o
   1   1  -3       1681.30       1640.30        11.18 o
   2   1  -3        690.30        667.62         6.63 o
   3   1  -3        241.75        255.68         5.25 o
   4   1  -3         46.27         43.08         4.35 o
   5   1  -3         73.70         75.45         4.36 o
   6   1  -3         19.70         21.43         5.34 o
  -6   2  -3         74.53         82.95        11.75 o
  -5   2  -3          0.93          0.52         1.64 o
  -4   2  -3         81.66         86.13         3.43 o
  -3   2  -3        305.73        305.63         6.07 o
  -2   2  -3        716.37        759.11         8.46 o
  -1   2  -3         29.34         25.60         1.44 o
   0   2  -3        292.04        276.41         4.17 o
   1   2  -3        171.91        170.78         3.09 o
   2   2  -3        273.34        270.12         4.14 o
   3   2  -3         49.40         49.92         2.93 o
   4   2  -3        117.89        121.24         5.40 o
   5   2  -3        130.33        125.24         6.48 o
   6   2  -3         58.14         62.61        13.09 o
  -6   3  -3          7.59         26.08         7.80 o
  -5   3  -3          9.27          7.97         2.69 o
  -4   3  -3        190.71        183.45         5.61 o
  -3   3  -3        118.80        118.29         3.78 o
  -2   3  -3        225.65        225.36         4.81 o
  -1   3  -3        419.09        429.61         5.57 o
   0   3  -3         33.25         36.80         1.66 o
   1   3  -3        641.04        641.81         6.91 o
   2   3  -3       1299.05       1281.27        14.09 o
   3   3  -3        172.29        178.47         5.07 o
   4   3  -3        248.98        235.46        14.09 o
   5   3  -3          8.77          7.15         3.36 o
   6   3  -3         15.77         19.42         4.61 o
  -5   4  -3         37.15         32.37         4.07 o
  -4   4  -3         24.63         31.18         4.16 o
  -3   4  -3         58.92         58.07         3.02 o
  -2   4  -3        105.31        106.17         3.00 o
  -1   4  -3        152.23        151.41         3.33 o
   0   4  -3         87.77         88.49         4.39 o
   1   4  -3        354.18        367.73         7.47 o
   2   4  -3        240.91        254.16         6.14 o
   3   4  -3         43.11         50.89         7.39 o
   4   4  -3         26.34         22.14         4.02 o
   5   4  -3         43.00         42.89         5.94 o
   6   4  -3         15.22         10.87         4.39 o
  -5   5  -3         11.16         13.91         2.69 o
  -4   5  -3         31.58         29.72         3.96 o
  -3   5  -3         92.03         98.36         3.98 o
  -2   5  -3         52.99         53.12         2.62 o
  -1   5  -3        139.31        150.82         7.45 o
   0   5  -3         29.86         29.72         4.25 o
   1   5  -3        105.32        120.46         7.16 o
   2   5  -3        280.43        274.36         9.94 o
   3   5  -3         34.34         38.22         5.24 o
   4   5  -3         57.85         56.95         6.28 o
   5   5  -3          5.86          1.90         3.45 o
  -4   6  -3         12.23         15.09         4.73 o
  -3   6  -3          5.22          4.97         2.56 o
  -2   6  -3         24.85         22.79         3.92 o
  -1   6  -3         38.19         45.55         5.75 o
   0   6  -3         15.38         13.06         3.65 o
   1   6  -3         72.74         70.26         6.68 o
   2   6  -3         58.12         60.91         6.18 o
   3   6  -3         87.67         81.46         7.62 o
   4   6  -3          5.35          9.48         4.27 o
   5   6  -3         14.34          8.28         4.01 o
  -4   7  -3          4.51          4.37         6.86 o
  -3   7  -3          2.06          7.78         3.93 o
  -2   7  -3          8.77         10.17         4.23 o
  -1   7  -3          5.04         11.56         5.21 o
   0   7  -3         12.50          5.45         3.43 o
   1   7  -3         34.50         29.59         5.41 o
   2   7  -3         15.11         15.13         4.51 o
   3   7  -3         27.21         29.73         6.01 o
   4   7  -3         28.71         35.34         6.06 o
  -2   8  -3         11.74          9.80         4.50 o
  -1   8  -3          2.35         -0.93         3.61 o
   0   8  -3         30.65         40.95         6.60 o
   1   8  -3         12.37         11.04         4.58 o
   2   8  -3          1.44          4.01         3.68 o
   3   8  -3         12.45          7.84         5.90 o
  -2  -9  -2          8.27          4.34         5.46 o
  -1  -9  -2          4.68         -4.30         5.64 o
   0  -9  -2          2.10         -0.66         4.30 o
   1  -9  -2          5.28          0.77         5.87 o
  -4  -8  -2         15.26          6.90         5.23 o
  -3  -8  -2         14.12          4.85         5.52 o
  -2  -8  -2         26.64         42.60         7.12 o
  -1  -8  -2          7.52          7.29         4.43 o
   0  -8  -2         23.06         19.81         5.36 o
   1  -8  -2         10.68         11.97         4.71 o
   2  -8  -2         88.74         90.11         9.65 o
   3  -8  -2          1.55          3.00         4.40 o
  -4  -7  -2          4.06         -0.88         3.92 o
  -3  -7  -2        112.64        119.72         7.10 o
  -2  -7  -2         10.95         10.31         2.17 o
  -1  -7  -2         82.25         73.96         7.68 o
   0  -7  -2          5.82          4.41         3.64 o
   1  -7  -2         13.17         17.76         4.75 o
   2  -7  -2         25.24         27.31         5.65 o
   3  -7  -2        371.46        402.79        16.09 o
  -5  -6  -2          2.81          3.43         5.53 o
  -4  -6  -2         54.05         49.14         5.09 o
  -3  -6  -2          3.56          1.16         1.81 o
  -2  -6  -2         30.86         37.66         3.90 o
  -1  -6  -2         69.15         69.96         3.07 o
   0  -6  -2        223.80        236.28        10.40 o
   1  -6  -2          6.66          4.62         3.46 o
   2  -6  -2        712.49        721.93        19.39 o
   3  -6  -2         15.93         20.82         4.92 o
  -6  -5  -2          1.07         11.03         6.47 o
  -5  -5  -2          4.28          9.02         5.74 o
  -4  -5  -2          9.59          7.53         2.85 o
  -3  -5  -2        117.08        122.44         4.32 o
  -2  -5  -2          5.29          3.25         2.08 o
  -1  -5  -2        454.38        472.81         8.09 o
   0  -5  -2         14.47         13.05         1.61 o
   1  -5  -2         88.86         94.83         3.67 o
   2  -5  -2         32.86         34.51         4.78 o
   3  -5  -2        570.86        562.74        16.25 o
  -6  -4  -2         45.56         53.13        16.00 o
  -5  -4  -2          5.61          4.94         2.70 o
  -4  -4  -2        116.29        110.91         5.53 o
  -3  -4  -2          2.09          3.64         1.93 o
  -2  -4  -2         22.21         25.67         2.20 o
  -1  -4  -2        396.88        411.91         5.96 o
   0  -4  -2        233.51        233.08         3.39 o
   1  -4  -2       1370.15       1357.00        11.38 o
   2  -4  -2        523.43        495.53        13.34 o
  -6  -3  -2          3.53          7.20         5.36 o
  -5  -3  -2         70.67         68.94         4.51 o
  -4  -3  -2         11.52          8.08         2.83 o
  -3  -3  -2        132.39        146.39         4.34 o
  -2  -3  -2         13.90         12.29         1.68 o
  -1  -3  -2        400.66        406.19         6.84 o
   0  -3  -2         47.52         48.67         1.93 o
   1  -3  -2        422.21        413.85         7.31 o
   2  -3  -2        106.77        100.05         3.55 o
   5  -3  -2         17.94         16.73         5.95 o
   6  -3  -2          3.93          3.66         5.29 o
  -6  -2  -2         50.72         70.84        11.05 o
  -5  -2  -2          8.16          5.47         4.48 o
  -4  -2  -2         49.88         49.54         3.31 o
  -3  -2  -2        368.09        378.87         6.22 o
  -2  -2  -2        753.72        749.79        11.42 o
  -1  -2  -2       2661.27       2658.26        18.67 o
   0  -2  -2       3553.63       3434.56        21.52 o
   1  -2  -2       4873.28       4784.22        29.13 o
   2  -2  -2         15.32         19.30         2.62 o
   3  -2  -2        124.97        112.51         6.89 o
   4  -2  -2         66.39         69.07         6.19 o
   5  -2  -2         10.73         12.16         3.34 o
   6  -2  -2         55.39         56.30         6.79 o
  -6  -1  -2          8.28         10.86         6.65 o
  -5  -1  -2         94.30         91.34         5.14 o
  -4  -1  -2         41.72         43.13         6.91 o
  -3  -1  -2         62.11         61.87         4.00 o
  -2  -1  -2        157.43        165.03         2.77 o
  -1  -1  -2       3239.17       3242.23        21.38 o
   0  -1  -2        285.65        265.79         6.14 o
   1  -1  -2       8156.10       7767.66        78.02 o
   2  -1  -2         72.92         76.13         2.65 o
   3  -1  -2        147.79        146.36         7.91 o
   4  -1  -2        153.20        152.35        19.57 o
   5  -1  -2         70.97         60.36         6.09 o
   6  -1  -2          0.76          0.40         2.83 o
  -6   0  -2         91.37         98.89        12.70 o
  -5   0  -2          2.13          2.94         1.53 o
  -4   0  -2         12.96         10.30         1.11 o
  -3   0  -2        206.48        229.76         2.99 o
  -2   0  -2        485.72        491.13         3.96 o
  -1   0  -2          1.54          1.59         0.55 o
   1   0  -2        815.03        761.46         6.53 o
   2   0  -2        421.18        406.40         4.67 o
   3   0  -2         51.40         51.79         3.19 o
   4   0  -2         23.07         20.55         2.15 o
   5   0  -2         24.64         22.22         4.04 o
   6   0  -2         50.24         44.22         7.18 o
  -6   1  -2         10.33         17.76         6.33 o
  -5   1  -2         57.53         57.40         3.76 o
  -4   1  -2         23.13         25.80         1.78 o
  -3   1  -2         80.01         82.27         2.23 o
  -2   1  -2         36.29         35.06         1.75 o
  -1   1  -2       2533.36       2481.34        17.12 o
   0   1  -2         12.78         12.24         0.74 o
   1   1  -2       7581.40       7538.01        41.91 o
   2   1  -2         80.98         82.91         2.20 o
   3   1  -2       1032.14       1084.59        12.03 o
   4   1  -2        190.93        189.49         5.42 o
   5   1  -2         51.31         52.78         3.61 o
   6   1  -2         19.23         12.38         3.90 o
  -6   2  -2         29.22         43.32        11.23 o
  -5   2  -2         10.71          9.29         2.17 o
  -4   2  -2         38.98         41.69         2.81 o
  -3   2  -2         58.02         62.24         3.17 o
  -2   2  -2        274.83        285.12         4.91 o
  -1   2  -2       1075.49       1083.04         9.58 o
   0   2  -2        740.41        730.12         5.77 o
   1   2  -2       6800.19       6705.62        44.97 o
   2   2  -2        642.36        631.44         9.45 o
   3   2  -2         32.73         33.68         2.43 o
   4   2  -2         61.73         63.61         3.62 o
   5   2  -2        107.54        111.32         4.85 o
   6   2  -2         69.58         72.02         7.55 o
  -6   3  -2         10.13         21.00         7.37 o
  -5   3  -2         14.78         17.67         3.61 o
  -4   3  -2         86.30         87.27         4.33 o
  -3   3  -2        177.01        174.90         4.12 o
  -2   3  -2        394.63        411.47         4.64 o
  -1   3  -2         95.65        100.55         2.33 o
   0   3  -2         79.56         77.75         3.20 o
   1   3  -2       1957.65       1924.22        18.41 o
   2   3  -2          8.91          7.36         2.27 o
   3   3  -2        431.36        451.99         8.23 o
   4   3  -2         59.70         62.96         3.85 o
   5   3  -2         14.01         17.43         4.24 o
   6   3  -2          9.80          9.47         3.92 o
  -5   4  -2          1.47          1.81         1.89 o
  -4   4  -2          1.72          0.38         2.11 o
  -3   4  -2         18.17         16.39         1.90 o
  -2   4  -2        176.64        173.30         5.09 o
  -1   4  -2        285.81        292.57         3.55 o
   0   4  -2        205.52        200.04         7.01 o
   1   4  -2       1316.62       1297.67        15.31 o
   2   4  -2        169.09        164.76         5.09 o
   3   4  -2         45.22         53.96         4.23 o
   4   4  -2        106.33        109.47        14.26 o
   5   4  -2         47.00         40.37         6.56 o
   6   4  -2         54.75         59.77         7.43 o
  -5   5  -2         26.90         33.44         4.88 o
  -4   5  -2         44.28         46.83         4.83 o
  -3   5  -2        235.88        220.59         5.36 o
  -2   5  -2         11.10         14.36         1.55 o
  -1   5  -2         28.35         32.87         4.41 o
   0   5  -2         14.09         20.24         4.77 o
   1   5  -2         85.36         88.12         6.49 o
   2   5  -2         15.19         12.51         3.90 o
   3   5  -2        155.65        143.89         7.82 o
   4   5  -2         39.05         33.98         6.24 o
   5   5  -2         80.60         76.65        11.53 o
  -4   6  -2         19.73         20.79         5.34 o
  -3   6  -2         18.68         23.48         3.80 o
  -2   6  -2          0.79          2.20         3.48 o
  -1   6  -2          2.93          3.30         2.54 o
   0   6  -2          0.29         -0.25         3.75 o
   1   6  -2         56.55         59.95         6.41 o
   2   6  -2         64.27         70.87         6.96 o
   3   6  -2         21.50         17.07         4.01 o
   4   6  -2          5.03          2.71         7.14 o
   5   6  -2         18.89         20.19         6.98 o
  -4   7  -2          7.14         13.62         6.15 o
  -3   7  -2          4.13         -1.57         3.74 o
  -2   7  -2          3.70          7.17         3.90 o
  -1   7  -2         36.57         38.89         6.20 o
   0   7  -2         19.82         23.86         4.78 o
   1   7  -2         12.10         14.87         4.01 o
   2   7  -2         39.71         43.86         6.17 o
   3   7  -2         16.13         14.22         4.53 o
   4   7  -2         17.19         20.64         5.35 o
  -2   8  -2          1.41         -1.63         3.71 o
  -1   8  -2         33.21         42.99         6.60 o
   0   8  -2          2.89          6.13         5.78 o
   1   8  -2         16.63         12.89         4.61 o
   2   8  -2         10.64         10.21         5.39 o
   3   8  -2         16.20         23.95         7.51 o
   0   9  -2         16.17         13.93         7.45 o
   1   9  -2          6.90          9.98         6.96 o
  -2  -9  -1          0.21          1.37         4.66 o
  -1  -9  -1          9.18          2.46         4.81 o
   0  -9  -1          3.03         -0.85         6.19 o
   1  -9  -1          6.82          1.13         6.27 o
  -4  -8  -1         10.09          5.83         5.18 o
  -3  -8  -1         12.18         17.07         5.90 o
  -2  -8  -1         15.46         13.37         5.14 o
  -1  -8  -1         36.40         34.39         6.25 o
   0  -8  -1          7.34         13.09         4.75 o
   1  -8  -1         70.25         85.45         9.38 o
   2  -8  -1         53.67         54.74         8.03 o
   3  -8  -1          3.74          7.91         4.78 o
  -4  -7  -1         24.45         16.91         5.37 o
  -3  -7  -1         49.31         61.91         7.63 o
  -2  -7  -1          0.93         -0.98         4.32 o
  -1  -7  -1         77.02         90.93         8.49 o
   0  -7  -1         13.23         15.89         4.30 o
   1  -7  -1         18.17         18.75         5.01 o
   2  -7  -1         19.11         12.65        14.41 o
   3  -7  -1        176.90        167.47        16.50 o
  -5  -6  -1          5.10         13.15         6.06 o
  -4  -6  -1        107.52        105.54         6.92 o
  -3  -6  -1         26.68         27.82         3.54 o
  -2  -6  -1         60.35         64.61         4.86 o
  -1  -6  -1         88.08         86.49         9.54 o
   0  -6  -1        299.50        313.25        12.01 o
   1  -6  -1          1.56          0.61         2.52 o
   2  -6  -1        655.41        690.98        19.00 o
   3  -6  -1         10.34         17.36         4.64 o
  -6  -5  -1          1.59         18.95         6.45 o
  -5  -5  -1         66.51         67.24         8.98 o
  -4  -5  -1         31.72         27.70         4.49 o
  -3  -5  -1        137.97        135.78         5.69 o
  -2  -5  -1          9.51          9.22         1.53 o
  -1  -5  -1        471.44        475.13         5.27 o
   0  -5  -1          3.66          6.23         1.96 o
   1  -5  -1        347.08        376.58        12.14 o
   2  -5  -1         14.96         13.77         3.56 o
   3  -5  -1        362.19        346.55        12.63 o
  -6  -4  -1         40.16         66.08        10.53 o
  -5  -4  -1          4.15          4.06         2.70 o
  -4  -4  -1        247.71        253.46         7.70 o
  -3  -4  -1          8.20          9.54         1.76 o
  -2  -4  -1        383.61        395.01         6.41 o
  -1  -4  -1        132.17        149.57         3.62 o
   0  -4  -1        220.83        205.34         5.96 o
   1  -4  -1        256.91        263.56         7.52 o
   2  -4  -1        520.31        500.51        13.27 o
   3  -4  -1         34.64         32.98         4.46 o
  -6  -3  -1          5.11         14.70         6.89 o
  -5  -3  -1         85.89         84.41         5.23 o
  -4  -3  -1         17.44         15.25         3.20 o
  -3  -3  -1         76.73         74.17         2.86 o
  -2  -3  -1        201.99        203.90         5.84 o
  -1  -3  -1        317.76        313.04         4.63 o
   0  -3  -1         23.36         23.80         1.21 o
   1  -3  -1       4661.65       4643.09        29.07 o
   2  -3  -1        308.95        312.98         9.19 o
   4  -3  -1          7.95          8.78         4.38 o
   5  -3  -1         11.55          8.80         3.37 o
   6  -3  -1          4.48          2.95         3.43 o
  -6  -2  -1         15.21         30.32         8.11 o
  -5  -2  -1          0.36         -1.87         1.87 o
  -4  -2  -1        262.91        259.01         6.37 o
  -3  -2  -1         43.35         44.70         2.23 o
  -2  -2  -1        229.41        250.44         4.20 o
  -1  -2  -1        239.69        228.52         3.50 o
   0  -2  -1       4599.87       4413.78        26.06 o
   1  -2  -1       2240.20       2209.26        16.35 o
   2  -2  -1        410.25        373.32        12.11 o
   3  -2  -1        304.20        273.66        11.56 o
   4  -2  -1         29.35         29.32         4.06 o
   5  -2  -1         10.96         16.72         3.96 o
   6  -2  -1         38.04         29.00         5.45 o
  -6  -1  -1          3.01         11.91         6.03 o
  -5  -1  -1        176.30        180.18         5.39 o
  -4  -1  -1        144.88        147.06         4.80 o
  -3  -1  -1        672.58        724.38         7.23 o
  -2  -1  -1        145.28        148.75         3.19 o
  -1  -1  -1       2691.98       2644.01        19.71 o
   0  -1  -1         33.50         20.50         2.00 o
   1  -1  -1       9263.04       8804.59        55.29 o
   2  -1  -1        220.55        221.40         6.65 o
   3  -1  -1       1023.45       1024.72        17.12 o
   4  -1  -1          6.00          6.13         2.29 o
   5  -1  -1         75.22         76.47         6.88 o
   6  -1  -1         12.01         10.56         3.98 o
  -6   0  -1         35.90         35.31         8.81 o
  -5   0  -1         13.94         12.87         1.76 o
  -4   0  -1        133.82        133.41         3.12 o
  -3   0  -1        157.45        164.68         2.52 o
  -2   0  -1        644.48        620.77         7.97 o
  -1   0  -1         19.27         19.13         0.63 o
   1   0  -1         12.12         13.64         0.82 o
   2   0  -1        500.65        482.66         6.04 o
   3   0  -1        437.82        461.15         6.78 o
   4   0  -1        162.90        162.71         4.49 o
   5   0  -1          9.49         10.44         3.23 o
   6   0  -1         99.93        106.49         8.92 o
  -6   1  -1          7.40         16.67         7.65 o
  -5   1  -1        134.41        139.07         8.39 o
  -4   1  -1         93.21         94.05         3.01 o
  -3   1  -1        731.41        764.42         6.35 o
  -2   1  -1          7.35          9.44         1.10 o
  -1   1  -1       4271.38       4168.85        27.07 o
   0   1  -1         19.80         16.31         0.56 o
   1   1  -1       5207.09       5070.74        28.85 o
   2   1  -1        286.25        296.15         4.65 o
   3   1  -1        399.26        415.69         6.45 o
   4   1  -1         27.02         27.11         2.29 o
   5   1  -1        108.28        109.23         4.50 o
   6   1  -1          0.23          0.24         2.75 o
  -6   2  -1         28.60         45.04         9.19 o
  -5   2  -1          4.07          0.62         1.80 o
  -4   2  -1         18.24         17.80         1.89 o
  -3   2  -1        206.34        212.58         3.36 o
  -2   2  -1        457.93        467.02         5.16 o
  -1   2  -1       5849.72       5698.06        27.35 o
   0   2  -1       4997.81       4883.78        36.61 o
   1   2  -1       2801.54       2732.28        22.33 o
   2   2  -1        143.22        143.17         4.01 o
   3   2  -1         90.50         93.68         4.37 o
   4   2  -1        133.65        139.88         4.45 o
   5   2  -1          1.49          1.31         1.53 o
   6   2  -1         28.04         27.95         9.66 o
  -6   3  -1          5.57         12.41         6.05 o
  -5   3  -1         19.66         21.67         3.81 o
  -4   3  -1         11.39         12.86         2.01 o
  -3   3  -1         61.85         62.47         2.76 o
  -2   3  -1        615.93        627.61         5.84 o
  -1   3  -1         83.04         77.29         1.82 o
   0   3  -1         67.27         70.57         3.12 o
   1   3  -1        517.09        503.67         7.58 o
   2   3  -1        421.60        427.74         6.98 o
   3   3  -1         19.50         25.29         2.43 o
   4   3  -1        120.37        120.51         6.58 o
   5   3  -1        221.62        210.11        10.23 o
   6   3  -1          1.21         -0.06         2.90 o
  -5   4  -1          5.07          1.76         1.83 o
  -4   4  -1          4.75          4.06         2.03 o
  -3   4  -1         57.50         70.16         3.29 o
  -2   4  -1        720.55        701.63         6.90 o
  -1   4  -1        545.12        538.85         5.08 o
   0   4  -1        356.85        350.37         8.94 o
   1   4  -1        660.15        658.67         9.98 o
   2   4  -1          2.98          4.10         3.68 o
   3   4  -1        157.24        165.61         5.16 o
   4   4  -1         35.60         34.99         3.69 o
   5   4  -1         15.11         11.99         3.88 o
   6   4  -1         72.07         63.17         7.83 o
  -5   5  -1          5.99         14.54         2.65 o
  -4   5  -1         30.35         28.96         4.00 o
  -3   5  -1        231.78        221.47         6.01 o
  -2   5  -1         48.09         48.81         2.48 o
  -1   5  -1         92.76         94.43         5.13 o
   0   5  -1         27.56         31.27         4.07 o
   1   5  -1        114.62        112.09         8.02 o
   2   5  -1         81.30         68.84         5.86 o
   3   5  -1        167.69        162.60        11.13 o
   4   5  -1         30.91         23.17         4.44 o
   5   5  -1        165.98        190.47        11.39 o
   6   5  -1          0.60          6.64         4.26 o
  -4   6  -1         12.16          9.65         5.00 o
  -3   6  -1          0.33          3.01         2.46 o
  -2   6  -1        133.89        133.42         4.90 o
  -1   6  -1         30.38         32.09         4.82 o
   0   6  -1          2.66          3.30         2.48 o
   1   6  -1         36.61         33.39         7.50 o
   2   6  -1         65.25         71.08         9.66 o
   3   6  -1         14.94         12.34         4.03 o
   4   6  -1          4.21          6.60         3.45 o
   5   6  -1          4.24          5.19         3.80 o
  -4   7  -1          8.46          0.09         4.04 o
  -3   7  -1         34.70         34.99         6.65 o
  -2   7  -1         26.67          9.50         4.19 o
  -1   7  -1         36.69         37.42         5.74 o
   0   7  -1         12.53         16.06         4.10 o
   1   7  -1         66.68         60.95         6.76 o
   2   7  -1         20.74         22.81         4.75 o
   3   7  -1         28.21         29.31         5.74 o
   4   7  -1         20.67         26.05         5.53 o
  -3   8  -1          5.21          4.11         6.31 o
  -2   8  -1         32.04         29.16         6.21 o
  -1   8  -1         41.48         43.31         7.57 o
   0   8  -1         12.79         21.14         5.01 o
   1   8  -1          7.65          4.17         3.66 o
   2   8  -1         23.55         24.98         5.56 o
   3   8  -1          6.66          3.13         3.61 o
   0   9  -1         10.70         14.17         7.50 o
   1   9  -1          5.35          8.40         6.74 o
  -2  -9   0         17.69         14.96         5.63 o
  -1  -9   0          8.96          9.96         5.04 o
   0  -9   0          6.27         16.66         5.73 o
   1  -9   0          1.03          6.46         6.98 o
  -4  -8   0         35.94         38.74        12.63 o
  -3  -8   0          5.83          5.45         5.18 o
  -2  -8   0          3.35         -1.76         4.08 o
  -1  -8   0          9.25         15.91         5.44 o
   0  -8   0         27.13         30.95         6.20 o
   1  -8   0          9.13          3.40         7.51 o
   2  -8   0         87.19        104.44        10.34 o
   3  -8   0         13.87         12.20         5.38 o
  -4  -7   0          5.22         -3.95         3.95 o
  -3  -7   0         43.35         43.70        10.00 o
  -2  -7   0         50.02         47.12        12.19 o
  -1  -7   0         27.59         28.00         5.41 o
   0  -7   0          5.49          2.15         3.76 o
   1  -7   0         33.27         33.41        11.42 o
   2  -7   0         62.03         68.69         9.03 o
   3  -7   0         91.36         77.73         8.65 o
   4  -7   0          6.94          9.17         4.46 o
  -5  -6   0          4.24          5.04         4.55 o
  -4  -6   0         96.93         91.24         6.35 o
  -3  -6   0         20.27         20.59         2.40 o
  -2  -6   0         20.46         26.60         5.06 o
  -1  -6   0         53.43         64.30         6.64 o
   0  -6   0         82.02         68.67         6.72 o
   1  -6   0          9.05         10.31         3.77 o
   2  -6   0        159.30        171.59        10.03 o
   3  -6   0          4.18          3.42         3.38 o
   4  -6   0          3.08          6.68         5.46 o
  -6  -5   0          8.64         19.00         6.39 o
  -5  -5   0         15.53         20.04         6.86 o
  -4  -5   0         11.86          9.01         3.04 o
  -3  -5   0        115.79        109.01         4.11 o
  -2  -5   0         87.70         91.19         3.03 o
  -1  -5   0         15.81         16.07         1.28 o
   0  -5   0         58.73         53.43         7.57 o
   1  -5   0         54.77         54.65         9.22 o
   2  -5   0        104.97        102.92         8.26 o
   3  -5   0        166.65        181.84         9.64 o
  -6  -4   0         42.56         57.41         9.81 o
  -5  -4   0          3.81          0.37         3.85 o
  -4  -4   0         93.74         85.77         5.45 o
  -3  -4   0          6.52         10.53         1.74 o
  -2  -4   0        251.41        238.48         3.97 o
  -1  -4   0         51.95         54.80         1.70 o
   0  -4   0        203.87        189.69         6.17 o
   1  -4   0        635.11        644.53         9.89 o
   2  -4   0        900.29        873.94        28.38 o
   3  -4   0         69.30         62.48         5.83 o
  -6  -3   0          5.10          4.57         5.49 o
  -5  -3   0         78.60         69.77         5.12 o
  -4  -3   0         25.30         24.03         3.83 o
  -3  -3   0        245.97        246.89         4.34 o
  -2  -3   0        727.42        778.49         7.26 o
  -1  -3   0        359.33        348.86         4.22 o
   0  -3   0         18.77         17.12         1.79 o
   1  -3   0        258.68        255.38         6.81 o
   2  -3   0        149.86        145.32         6.36 o
   3  -3   0        138.56        140.15         9.33 o
   4  -3   0          9.33          9.83         3.04 o
   5  -3   0         29.56         27.89         4.76 o
   6  -3   0          3.39          7.26         3.92 o
  -6  -2   0         75.11         91.48        12.16 o
  -5  -2   0         32.93         37.14         3.48 o
  -4  -2   0        136.41        133.61         4.94 o
  -3  -2   0         89.69         91.75         3.03 o
  -2  -2   0        509.24        539.41         5.47 o
  -1  -2   0        366.34        338.39         4.35 o
   0  -2   0      14736.78      14242.71       102.00 o
   1  -2   0       3189.24       3159.01        37.38 o
   2  -2   0        122.91        111.69         3.47 o
   3  -2   0         52.66         47.99         4.37 o
   4  -2   0          4.94          6.36         2.58 o
   5  -2   0          4.51          2.47         3.68 o
   6  -2   0         52.69         48.32         6.41 o
  -6  -1   0         12.51         13.71         6.51 o
  -5  -1   0        133.34        133.95         5.06 o
  -4  -1   0        199.96        200.60         4.80 o
  -3  -1   0         57.89         55.12         2.08 o
  -2  -1   0        352.06        361.57         3.96 o
  -1  -1   0         41.55         40.96         1.75 o
   0  -1   0          5.22         -1.14         1.14 o
   1  -1   0       1877.78       1842.31        15.00 o
   2  -1   0        173.36        174.79         5.46 o
   3  -1   0        175.08        187.59        14.31 o
   4  -1   0          6.77          7.52         2.67 o
   5  -1   0         52.41         50.63         8.31 o
   6  -1   0          1.67          0.43         3.07 o
  -6   0   0         83.31         84.49        12.00 o
  -5   0   0          8.05          8.08         1.49 o
  -4   0   0         46.44         60.20         2.80 o
  -3   0   0          2.10          3.10         0.91 o
  -2   0   0       2658.85       2641.71        15.81 o
  -1   0   0        150.42        146.32         2.27 o
   1   0   0        150.35        148.46         2.24 o
   2   0   0       2664.47       2636.43        20.61 o
   3   0   0          2.15          3.40         1.06 o
   4   0   0         45.29         43.59         4.54 o
   5   0   0          7.95          7.80         6.37 o
   6   0   0         83.65         93.03         8.43 o
  -6   1   0          1.64          5.66        12.02 o
  -5   1   0         53.34         54.17         3.14 o
  -4   1   0          6.81          6.85         1.20 o
  -3   1   0        170.30        174.65         2.88 o
  -2   1   0        173.08        170.03         2.38 o
  -1   1   0       1845.31       1803.74        10.93 o
   0   1   0          5.34         -4.76         4.76 o
   1   1   0         39.06         40.35         1.43 o
   2   1   0        352.98        371.59         5.40 o
   3   1   0         52.48         53.88         2.51 o
   4   1   0        200.39        198.36         4.79 o
   5   1   0        133.15        139.43         4.67 o
   6   1   0         12.65         15.13         8.12 o
  -6   2   0         53.40         61.90        10.49 o
  -5   2   0          4.55          5.07         2.03 o
  -4   2   0          3.99          2.59         1.29 o
  -3   2   0         52.40         50.31         1.97 o
  -2   2   0        128.59        120.64         2.55 o
  -1   2   0       3185.01       3184.80        17.18 o
   0   2   0      14821.23      14230.42       100.57 o
   1   2   0        364.20        335.77         4.68 o
   2   2   0        522.74        536.55         7.07 o
   3   2   0         88.94         86.22         3.08 o
   4   2   0        129.73        126.25         4.18 o
   5   2   0         33.33         29.75         2.74 o
   6   2   0         77.03         81.26         8.22 o
  -6   3   0          3.41         14.83         6.20 o
  -5   3   0         30.63         33.91         3.80 o
  -4   3   0          9.20          8.44         1.80 o
  -3   3   0        136.37        136.49         3.09 o
  -2   3   0        148.91        144.96         2.68 o
  -1   3   0        263.33        250.99         3.20 o
   0   3   0         18.77         17.96         1.85 o
   1   3   0        364.46        341.08         6.05 o
   2   3   0        729.42        763.47        16.21 o
   3   3   0        244.38        226.57         5.33 o
   4   3   0         26.02         23.69         2.43 o
   5   3   0         78.99         82.39         7.52 o
   6   3   0          5.03          1.72         3.28 o
  -6   4   0         19.68         23.30         4.34 o
  -5   4   0          2.42          4.75         2.00 o
  -4   4   0          3.48          4.12         1.78 o
  -3   4   0         69.09         82.44         3.78 o
  -2   4   0        887.26        859.52         7.43 o
  -1   4   0        636.13        630.65         6.24 o
   0   4   0        205.10        199.19         5.38 o
   1   4   0         52.74         62.91         3.53 o
   2   4   0        253.65        246.09        10.60 o
   3   4   0          6.11          9.39         1.91 o
   4   4   0         90.69         82.85         4.56 o
   5   4   0          4.05          6.11         3.28 o
   6   4   0         43.11         41.91         6.70 o
  -5   5   0          3.04          8.76         2.47 o
  -4   5   0         17.34         14.26         2.78 o
  -3   5   0        163.59        167.15         4.77 o
  -2   5   0        104.23        108.46         3.27 o
  -1   5   0         53.31         51.14         1.57 o
   0   5   0         59.49         61.62         5.45 o
   1   5   0         16.79         15.39         3.18 o
   2   5   0         85.95         80.75         6.52 o
   3   5   0        113.71        113.90        11.55 o
   4   5   0         12.42          7.42         6.09 o
   5   5   0         15.44         17.18         5.73 o
   6   5   0          8.82         10.95         4.57 o
  -5   6   0          2.53          4.62         2.83 o
  -4   6   0          2.79          6.67         4.21 o
  -3   6   0          4.33          6.23         2.90 o
  -2   6   0        158.40        175.01         3.96 o
  -1   6   0          9.45         12.14         3.60 o
   0   6   0         81.54         72.88         6.53 o
   1   6   0         52.18         46.43         5.18 o
   2   6   0         20.80         18.61         4.11 o
   3   6   0         20.46         19.14         4.23 o
   4   6   0         96.66         78.22         7.78 o
   5   6   0          3.97          6.94         4.09 o
  -4   7   0          6.82          7.14         4.41 o
  -3   7   0         92.55         80.78        13.15 o
  -2   7   0         61.22         58.55         9.60 o
  -1   7   0         33.73         38.41         5.49 o
   0   7   0          5.79          2.77         3.03 o
   1   7   0         26.52         23.34         4.93 o
   2   7   0         50.03         47.02         7.05 o
   3   7   0         43.00         46.39         6.58 o
   4   7   0          5.59          4.11         3.68 o
  -3   8   0         13.85         14.84         5.05 o
  -2   8   0         86.70         61.92         8.98 o
  -1   8   0          8.98         12.48         4.30 o
   0   8   0         26.49         29.13         5.64 o
   1   8   0          8.97         10.22         6.10 o
   2   8   0          3.76          0.76         3.08 o
   3   8   0          5.79          7.75         5.51 o
  -1   9   0          0.90          1.54         5.41 o
   0   9   0          6.49         -0.45         5.80 o
   1   9   0          8.78          7.18         6.22 o
  -2  -9   1         28.97         34.07        10.47 o
  -1  -9   1          5.41          5.08         5.14 o
   0  -9   1         10.74         14.39         8.02 o
   1  -9   1         17.56         16.86         9.69 o
  -4  -8   1         17.46         17.95         8.69 o
  -3  -8   1          6.53          0.06         4.95 o
  -2  -8   1         23.57         29.81         6.60 o
  -1  -8   1          7.81          2.09         4.30 o
   0  -8   1         12.89         12.41         5.33 o
   1  -8   1         41.49         63.31         8.44 o
   2  -8   1         32.77         31.50         6.58 o
   3  -8   1          5.07         11.50         5.49 o
  -4  -7   1         21.03         18.07         5.64 o
  -3  -7   1         27.75         33.71         6.49 o
  -2  -7   1         21.21         17.97         7.81 o
  -1  -7   1         66.97         69.36        17.21 o
   0  -7   1         12.98         12.22         4.41 o
   1  -7   1         35.57         41.89         6.66 o
   2  -7   1         26.19         22.34         5.12 o
   3  -7   1         33.81         28.25         6.00 o
   4  -7   1          8.61          9.44         4.44 o
  -5  -6   1          4.24          7.72         5.03 o
  -4  -6   1          4.48          3.55         3.00 o
  -3  -6   1         14.22         13.10         2.09 o
  -2  -6   1         67.09         64.95         2.69 o
  -1  -6   1         35.94         34.42         7.08 o
   0  -6   1          2.46          2.48         3.18 o
   1  -6   1         30.30         32.25         7.06 o
   2  -6   1        133.39        135.53         9.80 o
   3  -6   1          0.29          0.49         2.91 o
   4  -6   1         12.74          9.37         4.48 o
  -5  -5   1        166.03        165.24         8.34 o
  -4  -5   1         30.93         31.68         4.18 o
  -3  -5   1        169.39        153.33         4.91 o
  -2  -5   1         79.05         75.24         2.80 o
  -1  -5   1        119.06        110.21         3.19 o
   0  -5   1         26.30         24.95         4.04 o
   1  -5   1         94.77         96.14         7.26 o
   2  -5   1         47.65         38.92         5.08 o
   3  -5   1        233.59        240.84        10.61 o
   4  -5   1         30.59         30.09         5.05 o
  -6  -4   1         71.79         79.77        11.21 o
  -5  -4   1         14.54         10.75         3.44 o
  -4  -4   1         36.05         28.27         3.79 o
  -3  -4   1        158.66        161.50         4.46 o
  -2  -4   1          2.09          2.09         0.98 o
  -1  -4   1        652.72        667.36         5.80 o
   0  -4   1        357.01        380.79         7.35 o
   1  -4   1        539.98        536.12         9.04 o
   2  -4   1        710.06        716.54        19.90 o
   3  -4   1         56.94         61.09         5.72 o
  -6  -3   1          1.28          8.52         5.84 o
  -5  -3   1        223.70        197.53         7.34 o
  -4  -3   1        120.09        125.26         5.82 o
  -3  -3   1         20.03         19.52         1.64 o
  -2  -3   1        416.88        428.16         5.28 o
  -1  -3   1        511.45        494.64         4.68 o
   0  -3   1         65.19         63.08         5.14 o
   1  -3   1         86.19         83.36         3.58 o
   2  -3   1        621.82        637.98        15.80 o
   3  -3   1         61.97         63.23         5.10 o
   4  -3   1         11.72         15.35         4.61 o
   5  -3   1         18.38         24.64         7.22 o
   6  -3   1          5.69          2.58         3.48 o
  -6  -2   1         28.08         40.78        10.80 o
  -5  -2   1          1.73         10.54         2.25 o
  -4  -2   1        129.33        135.03        13.65 o
  -3  -2   1         93.02         95.69         3.13 o
  -2  -2   1        149.50        142.76         2.75 o
  -1  -2   1       2791.61       2722.04        23.28 o
   0  -2   1       5050.32       4849.32        53.69 o
   1  -2   1       5850.68       5683.51        62.30 o
   2  -2   1        460.07        456.22         7.04 o
   3  -2   1        208.89        220.69        19.16 o
   4  -2   1         16.94         17.03         3.49 o
   5  -2   1          3.88          1.27         2.52 o
   6  -2   1         28.19         37.43         6.86 o
  -6  -1   1          0.17         11.14         5.87 o
  -5  -1   1        111.15         97.84         5.79 o
  -4  -1   1         26.63         31.44         2.31 o
  -3  -1   1        385.37        404.26         5.07 o
  -2  -1   1        284.10        293.22         3.61 o
  -1  -1   1       5146.54       5033.76        28.83 o
   0  -1   1         19.63         14.85         3.52 o
   1  -1   1       4302.99       4176.11        27.08 o
   2  -1   1          7.90          7.89         1.74 o
   3  -1   1        739.63        752.09        14.80 o
   4  -1   1         92.34        100.66         7.04 o
   5  -1   1        132.43        138.14         9.32 o
   6  -1   1          7.56         -0.28         5.30 o
  -6   0   1         99.64        109.47        13.55 o
  -5   0   1          9.30          9.90         1.65 o
  -4   0   1        163.51        153.73         4.03 o
  -3   0   1        439.74        463.60         6.90 o
  -2   0   1        512.52        497.74         4.82 o
  -1   0   1         12.81         16.65         0.86 o
   1   0   1         18.76         20.02         1.45 o
   2   0   1        654.32        660.63        13.22 o
   3   0   1        157.54        160.45         6.31 o
   4   0   1        128.57        127.42         6.57 o
   5   0   1         13.83         18.30         3.87 o
   6   0   1         36.48         48.51         8.20 o
  -6   1   1         11.74         18.66         6.81 o
  -5   1   1         77.82         78.90         3.79 o
  -4   1   1          6.11          5.60         1.11 o
  -3   1   1       1008.83       1019.88         7.87 o
  -2   1   1        218.55        220.14         2.85 o
  -1   1   1       9182.24       8735.89        51.25 o
   0   1   1         33.99         30.82         1.70 o
   1   1   1       2735.29       2696.10        17.90 o
   2   1   1        146.11        148.55         2.68 o
   3   1   1        692.04        741.36         8.51 o
   4   1   1        145.12        143.48         3.89 o
   5   1   1        174.80        179.23         8.99 o
   6   1   1          3.06          4.41         3.49 o
  -6   2   1         38.97         37.59         8.56 o
  -5   2   1         11.09         11.02         2.24 o
  -4   2   1         31.34         32.15         2.45 o
  -3   2   1        303.48        297.44         4.02 o
  -2   2   1        412.05        387.31         4.83 o
  -1   2   1       2235.81       2218.20        14.92 o
   0   2   1       4656.36       4422.49        29.26 o
   1   2   1        239.37        224.68         3.45 o
   2   2   1        241.97        263.58         4.53 o
   3   2   1         43.46         45.04         3.06 o
   4   2   1        255.86        243.92         7.78 o
   5   2   1          0.36         -0.16         1.67 o
   6   2   1         14.60          9.66         3.98 o
  -6   3   1          4.47         20.20         6.82 o
  -5   3   1         12.55         14.29         2.86 o
  -4   3   1          7.87          9.58         2.07 o
  -3   3   1         35.26         34.95         1.69 o
  -2   3   1        308.48        302.45         3.85 o
  -1   3   1       4652.42       4665.01        29.12 o
   0   3   1         23.31         21.23         1.43 o
   1   3   1        315.82        300.60         4.52 o
   2   3   1        201.63        201.98         5.33 o
   3   3   1         72.86         72.75         3.38 o
   4   3   1         17.30         20.37         2.23 o
   5   3   1         85.13         77.69         7.52 o
   6   3   1          5.03          9.19         4.14 o
  -6   4   1          2.72          9.31         4.81 o
  -5   4   1          1.55          2.41         1.75 o
  -4   4   1          4.55          3.29         1.88 o
  -3   4   1         34.63         33.37         2.81 o
  -2   4   1        515.45        508.59         5.44 o
  -1   4   1        257.33        262.86         5.06 o
   0   4   1        219.41        202.70         3.87 o
   1   4   1        132.49        135.39         3.29 o
   2   4   1        370.57        385.42        10.21 o
   3   4   1          8.20         10.43         1.88 o
   4   4   1        247.26        235.92         6.24 o
   5   4   1          4.22          2.42         2.93 o
   6   4   1         38.93         38.79         8.69 o
  -5   5   1          6.84         14.06         2.61 o
  -4   5   1          1.22         -0.63         1.70 o
  -3   5   1        359.54        326.60         6.46 o
  -2   5   1         14.82         17.16         1.72 o
  -1   5   1        353.43        355.12         4.44 o
   0   5   1          3.59          4.93         2.13 o
   1   5   1        476.44        495.44        10.60 o
   2   5   1          9.48         13.12         2.60 o
   3   5   1        134.71        120.02         8.35 o
   4   5   1         32.25         24.24         4.86 o
   5   5   1         66.71         59.17         8.74 o
   6   5   1          1.52         -0.99         3.47 o
  -5   6   1          4.28          2.75         2.74 o
  -4   6   1          6.66         13.23         2.77 o
  -3   6   1         10.43         10.06         2.80 o
  -2   6   1        659.20        665.07         8.22 o
  -1   6   1          1.55          1.02         2.28 o
   0   6   1        302.66        293.42        10.58 o
   1   6   1         87.89        101.13        14.20 o
   2   6   1         57.82         67.00        10.30 o
   3   6   1         26.66         26.95         4.98 o
   4   6   1        109.06        113.32         9.25 o
   5   6   1          4.92          4.56         3.72 o
  -4   7   1          1.21         -0.45         3.56 o
  -3   7   1        174.39        166.20        11.81 o
  -2   7   1         19.14         22.31         7.42 o
  -1   7   1         18.68         25.41         7.61 o
   0   7   1         13.45         11.57         3.68 o
   1   7   1         78.85         76.19        11.06 o
   2   7   1          1.01          3.25         2.86 o
   3   7   1         48.09         42.92         6.14 o
   4   7   1         24.46         18.42         4.83 o
  -3   8   1          3.70          2.89         3.92 o
  -2   8   1         54.90         61.79         7.90 o
  -1   8   1         70.24         92.25         9.06 o
   0   8   1          7.99          8.70         4.45 o
   1   8   1         36.02         40.05         6.17 o
   2   8   1         14.89         22.80         8.51 o
   3   8   1         12.44         18.17         5.39 o
  -1   9   1          7.18         12.92         6.83 o
   0   9   1          3.04          1.21         6.21 o
   1   9   1          9.41          8.47         4.22 o
   2   9   1          0.25          0.39         5.69 o
  -2  -9   2         27.18         38.30        12.51 o
  -1  -9   2          6.78          6.83         8.02 o
   0  -9   2         16.39         18.33         8.49 o
  -3  -8   2         16.17          7.99         5.56 o
  -2  -8   2         10.57         16.24        12.09 o
  -1  -8   2         17.36         15.20         5.51 o
   0  -8   2          3.06          4.60         4.63 o
   1  -8   2         34.13         35.93         7.02 o
   2  -8   2          1.29          1.54         5.56 o
   3  -8   2          6.18         10.22         5.22 o
  -4  -7   2         17.54         10.10         6.02 o
  -3  -7   2         16.01         12.42         7.86 o
  -2  -7   2         40.63         33.77         6.38 o
  -1  -7   2         12.14          5.47         4.22 o
   0  -7   2         20.61         34.69         6.17 o
   1  -7   2         37.46         39.81         6.54 o
   2  -7   2          4.01          5.96         4.76 o
   3  -7   2          4.02          3.03         3.95 o
   4  -7   2          7.36         13.50         5.05 o
  -5  -6   2         18.27         13.99         4.86 o
  -4  -6   2          5.45          3.15         3.66 o
  -3  -6   2         22.81         25.02         2.50 o
  -2  -6   2         64.23         63.55         2.71 o
  -1  -6   2         56.09         54.20         6.33 o
   0  -6   2          0.45          1.02         3.13 o
   1  -6   2          2.97         -0.33         2.92 o
   2  -6   2          0.87         -1.01         3.19 o
   3  -6   2         18.38         17.24         6.37 o
   4  -6   2         19.96         19.55         4.70 o
  -5  -5   2         82.23         77.01         6.86 o
  -4  -5   2         39.01         42.67         4.55 o
  -3  -5   2        156.98        159.84         5.19 o
  -2  -5   2         16.14         15.87         1.68 o
  -1  -5   2         82.49         76.32         2.98 o
   0  -5   2         14.89         16.01         3.87 o
   1  -5   2         27.77         25.36         7.65 o
   2  -5   2         10.94          8.95         3.24 o
   3  -5   2        233.96        241.06        10.49 o
   4  -5   2         43.75         42.85         9.10 o
  -6  -4   2         53.19         57.33         9.90 o
  -5  -4   2         45.31         35.24         4.52 o
  -4  -4   2        104.81        102.52         6.14 o
  -3  -4   2         43.33         44.83         2.89 o
  -2  -4   2        172.89        171.31         3.38 o
  -1  -4   2       1321.82       1285.75         9.37 o
   0  -4   2        204.31        207.51         5.46 o
   1  -4   2        285.44        292.21         6.66 o
   2  -4   2        171.04        170.73         7.84 o
   3  -4   2         17.18         12.79         3.20 o
   4  -4   2          2.10          6.77         4.03 o
  -6  -3   2          9.41         16.30         6.60 o
  -5  -3   2         15.41         14.64         3.22 o
  -4  -3   2         59.57         56.58         4.42 o
  -3  -3   2        434.07        448.81         6.74 o
  -2  -3   2          8.46          7.08         1.14 o
  -1  -3   2       1940.15       1912.61        12.44 o
   0  -3   2         76.46         81.25         3.19 o
   1  -3   2         90.05         85.29         6.28 o
   2  -3   2        398.41        412.62        10.51 o
   3  -3   2        182.69        184.01         8.81 o
   4  -3   2         88.07         87.93         7.22 o
   5  -3   2         14.75         17.72         4.47 o
   6  -3   2         10.15         10.01         4.16 o
  -6  -2   2         69.75         80.85        11.59 o
  -5  -2   2        106.82        110.16         7.54 o
  -4  -2   2         63.56         61.06         3.64 o
  -3  -2   2         32.26         35.82         2.15 o
  -2  -2   2        651.44        648.61         6.66 o
  -1  -2   2       6831.62       6699.09        39.40 o
   0  -2   2        736.40        720.93         6.79 o
   1  -2   2       1079.02       1066.89        11.88 o
   2  -2   2        274.78        282.13         5.02 o
   3  -2   2         56.02         61.14         3.22 o
   4  -2   2         39.59         39.28         4.78 o
   5  -2   2         10.39         11.76         3.87 o
   6  -2   2         28.38         28.59         6.55 o
  -6  -1   2         18.79         21.61         6.92 o
  -5  -1   2         51.80         54.17         4.10 o
  -4  -1   2        193.67        192.17         4.60 o
  -3  -1   2       1034.19       1106.68         9.43 o
  -2  -1   2         80.49         82.02         2.14 o
  -1  -1   2       7566.19       7423.26        41.95 o
   0  -1   2         11.71         12.74         1.22 o
   1  -1   2       2498.95       2443.10        17.09 o
   2  -1   2         36.53         37.01         1.77 o
   3  -1   2         85.34         84.11         6.42 o
   4  -1   2         22.89         36.16         4.60 o
   5  -1   2         56.09         47.40         5.94 o
   6  -1   2         10.61         15.29         4.30 o
  -6   0   2         49.62         51.47         9.51 o
  -5   0   2         25.25         21.86         3.84 o
  -4   0   2         22.28         18.49         1.87 o
  -3   0   2         51.74         48.20         2.14 o
  -2   0   2        421.70        405.53         4.65 o
  -1   0   2        815.46        776.27         5.81 o
   1   0   2          1.99          1.15         0.58 o
   2   0   2        476.78        488.12         7.81 o
   3   0   2        202.89        219.69         5.99 o
   4   0   2         13.37         11.87         2.75 o
   5   0   2          2.02          2.41         3.72 o
   6   0   2         90.75         93.88         8.64 o
  -6   1   2          0.81          2.36         4.50 o
  -5   1   2         71.79         71.08         3.68 o
  -4   1   2        156.04        154.07         3.57 o
  -3   1   2        147.41        144.10         2.69 o
  -2   1   2         70.45         71.05         2.03 o
  -1   1   2       8206.98       7928.51        39.19 o
   0   1   2        285.56        268.07         2.61 o
   1   1   2       3281.14       3276.57        21.39 o
   2   1   2        160.76        171.10         2.61 o
   3   1   2         65.01         58.97         2.02 o
   4   1   2         41.47         47.87         2.62 o
   5   1   2         93.14         92.61         7.82 o
   6   1   2          8.22          3.69         3.51 o
  -6   2   2         56.01         63.19        11.88 o
  -5   2   2         11.20         15.14         2.82 o
  -4   2   2         65.17         68.63         3.20 o
  -3   2   2        123.64        112.03         2.54 o
  -2   2   2         12.83         12.26         1.02 o
  -1   2   2       4867.63       4839.52        29.17 o
   0   2   2       3556.75       3483.36        22.98 o
   1   2   2       2662.07       2643.20        18.63 o
   2   2   2        748.10        755.39        14.78 o
   3   2   2        364.62        380.73         5.41 o
   4   2   2         48.95         51.44         2.76 o
   5   2   2          8.24          4.56         3.02 o
   6   2   2         50.61         60.40        15.00 o
  -6   3   2          3.83         16.33         6.15 o
  -5   3   2         18.30         18.07         3.28 o
  -4   3   2         28.79         30.22         3.04 o
  -3   3   2        169.06        168.19         2.97 o
  -2   3   2        107.67        105.88         2.52 o
  -1   3   2        435.24        436.84         5.13 o
   0   3   2         48.64         47.34         1.85 o
   1   3   2        416.15        421.18         5.47 o
   2   3   2         13.81         17.94         2.56 o
   3   3   2        126.51        131.62         3.51 o
   4   3   2         11.32         11.13         1.76 o
   5   3   2         73.69         67.95         8.68 o
   6   3   2          3.45         -1.03         4.39 o
  -5   4   2          2.18          5.84         2.06 o
  -4   4   2         52.52         50.54         3.52 o
  -3   4   2         96.17         93.06         3.69 o
  -2   4   2        511.85        498.32         7.09 o
  -1   4   2       1371.80       1348.93        12.00 o
   0   4   2        226.54        225.22         4.13 o
   1   4   2        398.72        411.24         5.92 o
   2   4   2         25.44         31.38         2.23 o
   3   4   2          2.12          2.33         1.68 o
   4   4   2        115.07        112.82         4.61 o
   5   4   2          5.68          5.07         3.24 o
   6   4   2         45.14         44.39         6.93 o
  -5   5   2          8.76         13.85         2.72 o
  -4   5   2         11.68          9.63         2.39 o
  -3   5   2        563.56        543.21         8.45 o
  -2   5   2         32.59         34.29         2.25 o
  -1   5   2         91.75         95.72         4.29 o
   0   5   2         14.27         15.47         1.43 o
   1   5   2        466.56        482.07         6.91 o
   2   5   2          5.27          3.22         1.39 o
   3   5   2        114.93        116.46        11.67 o
   4   5   2          9.64          8.38         3.06 o
   5   5   2          4.26          2.90         4.14 o
   6   5   2          1.07          2.23         8.22 o
  -5   6   2          4.51          7.82         3.04 o
  -4   6   2         19.06         18.71         3.52 o
  -3   6   2         15.94         17.50         3.17 o
  -2   6   2        710.23        707.33         8.71 o
  -1   6   2          6.69          7.42         1.48 o
   0   6   2        221.67        229.85        10.93 o
   1   6   2         69.18         72.29         6.57 o
   2   6   2         29.09         28.34         4.99 o
   3   6   2          3.58          0.77         3.86 o
   4   6   2         53.30         64.54         7.55 o
   5   6   2          2.79         -0.80         3.12 o
  -4   7   2          1.69         -2.78         2.78 o
  -3   7   2        369.19        355.78        14.33 o
  -2   7   2         25.19         21.98         5.29 o
  -1   7   2         14.14         18.49         4.52 o
   0   7   2          5.85          5.29         2.93 o
   1   7   2         84.16         81.89         7.51 o
   2   7   2         10.95          9.98         3.52 o
   3   7   2        112.94        125.20        10.13 o
   4   7   2          4.08          9.28         4.24 o
  -3   8   2          1.53         -1.63         3.80 o
  -2   8   2         90.08         83.61         8.64 o
  -1   8   2         10.75          5.74         3.92 o
   0   8   2         23.63         25.16         5.24 o
   1   8   2          7.57          7.43         3.89 o
   2   8   2         26.05         20.26         4.74 o
   3   8   2         14.28          9.35         4.60 o
  -1   9   2          5.63          6.18         4.24 o
   0   9   2          2.10          2.36         3.98 o
   1   9   2          4.28          4.24         3.93 o
   2   9   2          8.30          5.22         5.45 o
  -3  -8   3         11.73          3.58         5.54 o
  -2  -8   3          1.45         -4.41         4.41 o
  -1  -8   3         12.14          1.83         4.70 o
   0  -8   3         30.61         34.21         6.71 o
   1  -8   3          2.44          3.40         4.29 o
   2  -8   3         11.93          8.26         8.30 o
   3  -8   3          1.87         -0.75         4.49 o
  -4  -7   3         29.30         18.89        10.94 o
  -3  -7   3         27.71         35.57         7.01 o
  -2  -7   3         15.40         15.16         5.26 o
  -1  -7   3         35.04         36.84         6.37 o
   0  -7   3         12.09          7.61         4.65 o
   1  -7   3          5.14          6.15         4.38 o
   2  -7   3          8.37          8.53         4.22 o
   3  -7   3          1.95          6.59         4.28 o
   4  -7   3          4.52          9.36         4.59 o
  -5  -6   3         13.91         13.96         4.04 o
  -4  -6   3          5.67          4.62         3.10 o
  -3  -6   3         86.22         87.05         7.41 o
  -2  -6   3         59.40         58.04         3.07 o
  -1  -6   3         74.24         84.96         8.06 o
   0  -6   3         16.32         19.42         4.66 o
   1  -6   3         38.33         36.87         5.77 o
   2  -6   3         24.67         29.34         5.38 o
   3  -6   3          4.75          3.64         3.64 o
   4  -6   3         12.01         13.69         4.38 o
  -5  -5   3          5.44          6.77         3.48 o
  -4  -5   3         56.16         63.78         5.49 o
  -3  -5   3         32.72         32.98         2.75 o
  -2  -5   3        274.34        274.92         5.00 o
  -1  -5   3        106.72        105.73         2.89 o
   0  -5   3         31.54         28.80         7.36 o
   1  -5   3        138.39        139.84         8.01 o
   2  -5   3         52.87         50.44         6.13 o
   3  -5   3         90.00         86.69         7.60 o
   4  -5   3         30.55         27.97         9.39 o
  -6  -4   3         15.20         27.48         7.40 o
  -5  -4   3         41.83         35.50         4.63 o
  -4  -4   3         24.81         22.32         3.59 o
  -3  -4   3         42.14         45.92         2.98 o
  -2  -4   3        242.53        242.65         4.06 o
  -1  -4   3        363.52        361.94         4.86 o
   0  -4   3         83.83         85.59         5.30 o
   1  -4   3        150.54        150.11         5.04 o
   2  -4   3        105.71        110.15         6.83 o
   3  -4   3         56.97         49.48         5.20 o
   4  -4   3         25.37         34.33         4.58 o
  -6  -3   3         14.98         10.22         5.81 o
  -5  -3   3          9.63          8.96         2.97 o
  -4  -3   3        250.11        236.01         7.85 o
  -3  -3   3        171.06        172.75         3.76 o
  -2  -3   3       1291.38       1291.33        10.35 o
  -1  -3   3        646.32        649.19         6.59 o
   0  -3   3         33.83         37.79         1.86 o
   1  -3   3        424.34        436.36         7.12 o
   2  -3   3        229.63        236.91         7.72 o
   3  -3   3        119.15        118.97         5.94 o
   4  -3   3        191.95        187.43         9.13 o
   5  -3   3          9.17          8.44         3.60 o
   6  -3   3          7.45          2.96         5.18 o
  -6  -2   3         59.00         64.46        10.25 o
  -5  -2   3        128.91        126.85         6.56 o
  -4  -2   3        116.46        116.36         4.43 o
  -3  -2   3         50.88         52.16         2.32 o
  -2  -2   3        264.33        274.57         4.17 o
  -1  -2   3        179.59        181.95         2.98 o
   0  -2   3        301.88        290.89         3.85 o
   1  -2   3         30.17         29.92         2.09 o
   2  -2   3        717.91        746.23         8.37 o
   3  -2   3        303.11        301.34         5.80 o
   4  -2   3         79.97         64.64         6.17 o
   5  -2   3          0.80         -1.51         2.62 o
   6  -2   3         74.49         64.11         7.89 o
  -6  -1   3         19.10         26.57         7.48 o
  -5  -1   3         72.42         70.14         4.79 o
  -4  -1   3         48.12         45.35         3.14 o
  -3  -1   3        244.64        250.81         4.61 o
  -2  -1   3        688.97        662.80         6.52 o
  -1  -1   3       1708.97       1675.18        11.23 o
   0  -1   3        105.16         93.32         2.19 o
   1  -1   3        166.50        170.01         2.91 o
   2  -1   3        746.31        773.84         7.73 o
   3  -1   3        403.92        405.10         8.58 o
   4  -1   3         18.46         10.83         2.96 o
   5  -1   3         41.04         49.15         6.19 o
   6  -1   3          4.10          2.27         5.48 o
  -6   0   3          0.59          7.23         8.17 o
  -5   0   3         25.75         28.66         4.14 o
  -4   0   3        141.91        149.33         4.17 o
  -3   0   3        153.00        152.90         3.37 o
  -2   0   3        122.57        122.96         2.53 o
  -1   0   3        271.89        248.51         3.90 o
   0   0   3       1133.84       1060.27         6.98 o
   1   0   3         94.22         89.46         1.74 o
   2   0   3        290.05        297.21         6.00 o
   3   0   3        341.14        355.63         7.75 o
   4   0   3        129.31        127.37         6.99 o
   5   0   3         40.26         48.10         7.71 o
   6   0   3        121.10        139.63        13.36 o
  -6   1   3         34.49         48.44         9.44 o
  -5   1   3         65.07         60.37         4.03 o
  -4   1   3        137.23        138.91         3.49 o
  -3   1   3        160.58        162.66         4.57 o
  -2   1   3        579.89        613.87         6.20 o
  -1   1   3         58.18         58.61         1.18 o
   0   1   3         13.23         10.45         0.68 o
   1   1   3       3100.00       3083.29        20.72 o
   2   1   3        334.13        339.20         6.57 o
   3   1   3        518.48        518.58         9.63 o
   4   1   3        143.83        140.78         7.31 o
   5   1   3         50.76         47.16         5.97 o
   6   1   3         11.22         10.35         4.03 o
  -6   2   3         16.44         25.61         7.63 o
  -5   2   3         48.01         56.85         4.77 o
  -4   2   3         75.50         70.09         3.05 o
  -3   2   3         96.91         97.13         2.63 o
  -2   2   3       1816.79       1808.04        10.67 o
  -1   2   3        305.90        299.73         3.83 o
   0   2   3       2466.26       2443.53        17.14 o
   1   2   3       2911.64       2891.10        22.52 o
   2   2   3         43.22         43.95         1.98 o
   3   2   3          5.12          5.55         0.97 o
   4   2   3         60.47         54.35         2.35 o
   5   2   3         12.15          9.97         3.51 o
   6   2   3         53.26         48.89         6.81 o
  -6   3   3          2.03          4.76         3.98 o
  -5   3   3          2.45          1.51         2.14 o
  -4   3   3        424.55        417.89         7.67 o
  -3   3   3        142.35        137.31         2.86 o
  -2   3   3       1307.21       1349.09        10.22 o
  -1   3   3         41.77         44.84         2.18 o
   0   3   3        549.51        531.88         6.14 o
   1   3   3         55.16         56.31         2.32 o
   2   3   3        168.64        197.14         4.19 o
   3   3   3         40.13         39.46         2.55 o
   4   3   3         12.04         11.81         1.95 o
   5   3   3        201.74        208.95        10.52 o
   6   3   3          0.85         -2.72         2.72 o
  -5   4   3         17.97         20.38         2.82 o
  -4   4   3         26.75         21.44         2.59 o
  -3   4   3        112.21        117.77         3.28 o
  -2   4   3       1040.87       1037.81        10.17 o
  -1   4   3        405.11        400.32         5.38 o
   0   4   3        892.44        865.77         9.17 o
   1   4   3         44.25         45.31         2.41 o
   2   4   3        169.14        167.91         4.19 o
   3   4   3         25.62         26.31         2.96 o
   4   4   3        188.40        188.12         5.44 o
   5   4   3         10.75          7.40         3.58 o
   6   4   3         41.57         41.44         6.91 o
  -5   5   3          5.48          7.99         2.42 o
  -4   5   3         76.18         75.17         4.45 o
  -3   5   3         23.61         26.10         2.49 o
  -2   5   3        256.56        248.24         5.65 o
  -1   5   3         29.58         36.05         3.11 o
   0   5   3        165.54        160.78         4.34 o
   1   5   3        173.49        168.30         4.15 o
   2   5   3         24.43         29.45         2.91 o
   3   5   3        133.88        143.30         4.79 o
   4   5   3         50.46         46.66         4.84 o
   5   5   3         50.11         49.58         6.76 o
   6   5   3          0.48         -4.16         4.40 o
  -5   6   3         10.23         21.03         4.94 o
  -4   6   3         31.84         33.46         3.38 o
  -3   6   3         34.18         34.26         3.72 o
  -2   6   3        212.68        204.00         4.63 o
  -1   6   3          2.25          5.64         2.75 o
   0   6   3        478.94        484.49         7.74 o
   1   6   3         15.61         15.32         1.97 o
   2   6   3         45.72         44.40         4.83 o
   3   6   3         39.55         34.44         7.22 o
   4   6   3        120.35        109.27         9.64 o
   5   6   3          5.48          4.31         3.59 o
  -4   7   3          6.43          2.34         3.68 o
  -3   7   3         14.93         18.28         4.99 o
  -2   7   3          0.29          1.84         3.14 o
  -1   7   3         11.15         14.62         4.81 o
   0   7   3         48.02         46.60         5.77 o
   1   7   3          8.55          4.65         2.93 o
   2   7   3          5.80          7.10         3.55 o
   3   7   3         42.45         58.12        10.26 o
   4   7   3          5.31         12.27         4.50 o
  -3   8   3          3.24          5.96         6.49 o
  -2   8   3        106.01         95.46         9.14 o
  -1   8   3         22.46         16.87         4.78 o
   0   8   3         49.02         33.17         5.53 o
   1   8   3         13.06         14.53         4.37 o
   2   8   3         58.72         60.42         7.28 o
   3   8   3          6.22          4.50         3.70 o
  -1   9   3          0.44          1.08         3.51 o
   0   9   3          2.11          1.01         3.74 o
   1   9   3          6.10          3.22         8.40 o
   2   9   3          0.87          3.44         5.75 o
  -3  -8   4          2.89         -4.20         5.12 o
  -2  -8   4         17.91         16.70         7.37 o
  -1  -8   4         12.24         21.93         7.81 o
   0  -8   4         33.25         35.32         7.03 o
   1  -8   4          6.62          5.78         5.03 o
   2  -8   4         12.29          6.20         6.67 o
  -4  -7   4          4.10          5.27         5.67 o
  -3  -7   4         20.58         16.96         5.83 o
  -2  -7   4        110.12         99.38         9.98 o
  -1  -7   4         15.44         22.64         7.14 o
   0  -7   4         76.99         73.78         8.19 o
   1  -7   4         11.23         13.64         4.65 o
   2  -7   4         48.81         56.40        10.08 o
   3  -7   4          1.97          3.71         4.09 o
   4  -7   4         17.59         14.39         4.96 o
  -5  -6   4         13.14         12.82         6.40 o
  -4  -6   4         16.58         13.95         6.39 o
  -3  -6   4         13.40          9.65         3.39 o
  -2  -6   4        360.95        358.91         5.69 o
  -1  -6   4         16.30         17.37         5.06 o
   0  -6   4         18.45         17.90        10.20 o
   1  -6   4         20.79         24.12         5.02 o
   2  -6   4         57.13         54.43         6.91 o
   3  -6   4          2.20          2.67         4.64 o
   4  -6   4          6.28          1.98         3.46 o
  -5  -5   4          1.80         -4.29         4.29 o
  -4  -5   4         10.70         13.79         3.69 o
  -3  -5   4          8.26         11.59         2.00 o
  -2  -5   4        517.74        507.23         7.08 o
  -1  -5   4         95.41         91.98         2.17 o
   0  -5   4        144.44        151.62         8.54 o
   1  -5   4         50.99         51.57         6.68 o
   2  -5   4         40.45         36.43         5.39 o
   3  -5   4          1.62          2.59         2.84 o
   4  -5   4         36.23         32.40         5.07 o
  -6  -4   4         15.36         22.50         6.58 o
  -5  -4   4         18.40         20.77         3.95 o
  -4  -4   4         11.12          7.84         3.01 o
  -3  -4   4         65.34         63.30         3.42 o
  -2  -4   4       1141.20       1095.12         9.76 o
  -1  -4   4        239.46        239.24         3.93 o
   0  -4   4         89.94         94.88         4.36 o
   1  -4   4         60.30         58.62         2.93 o
   2  -4   4         87.24         99.99         6.91 o
   3  -4   4          8.72          6.49         2.64 o
   4  -4   4        134.18        124.00         9.45 o
  -6  -3   4         12.87         19.18         6.52 o
  -5  -3   4         58.65         62.93         5.28 o
  -4  -3   4        421.10        418.37        10.15 o
  -3  -3   4        112.61        113.33         3.19 o
  -2  -3   4       1863.28       1887.15        15.09 o
  -1  -3   4        157.41        154.76         3.10 o
   0  -3   4         56.58         52.32         2.40 o
   1  -3   4        327.60        325.12         6.39 o
   2  -3   4        171.79        193.88         5.43 o
   3  -3   4        114.15        104.37         5.25 o
   4  -3   4        376.54        364.65         8.13 o
   5  -3   4         25.21         20.63         5.03 o
   6  -3   4         30.24         38.90         6.72 o
  -6  -2   4         15.57         18.29         6.75 o
  -5  -2   4        150.62        164.68         6.83 o
  -4  -2   4         75.00         81.57         4.67 o
  -3  -2   4        196.16        190.94         4.75 o
  -2  -2   4        339.02        363.67         5.38 o
  -1  -2   4         49.29         47.19         1.79 o
   0  -2   4        916.53        890.87         8.27 o
   1  -2   4        500.90        506.66         7.63 o
   2  -2   4        133.95        135.48         3.77 o
   3  -2   4         82.38         83.27         3.21 o
   4  -2   4         48.66         38.05         4.87 o
   5  -2   4         14.67         17.04         4.52 o
   6  -2   4         57.77         55.69        11.65 o
  -6  -1   4         25.62         37.78         8.58 o
  -5  -1   4         24.57         32.43         5.07 o
  -4  -1   4        135.20        131.13         4.06 o
  -3  -1   4         32.33         33.17         1.97 o
  -2  -1   4        444.36        455.69         5.25 o
  -1  -1   4        832.43        807.00         6.70 o
   0  -1   4        364.64        347.21         4.90 o
   1  -1   4        430.05        425.92         5.02 o
   2  -1   4        319.66        310.74         4.53 o
   3  -1   4         55.11         54.39         3.85 o
   4  -1   4        113.35        112.00         8.59 o
   5  -1   4         64.91         52.44         6.09 o
   6  -1   4         25.24         22.12         6.38 o
  -6   0   4         10.14         20.78         6.91 o
  -5   0   4        173.64        156.72         6.57 o
  -4   0   4         21.05         22.37         2.13 o
  -3   0   4        185.12        189.05         3.76 o
  -2   0   4        172.77        173.71         2.98 o
  -1   0   4        393.47        386.81         3.58 o
   0   0   4        121.28        130.29         1.92 o
   1   0   4        154.57        150.66         2.51 o
   2   0   4         53.24         55.26         3.14 o
   3   0   4         64.34         68.56         4.22 o
   4   0   4         74.96         83.82         6.78 o
   5   0   4         42.56         43.28         5.89 o
   6   0   4         20.93         16.11         4.61 o
  -6   1   4         10.41         18.63         4.49 o
  -5   1   4        162.66        168.57         8.28 o
  -4   1   4        375.54        376.86         7.04 o
  -3   1   4        214.43        209.29         4.03 o
  -2   1   4        266.41        250.43         4.54 o
  -1   1   4        319.29        303.92         2.65 o
   0   1   4         89.14         85.68         1.64 o
   1   1   4        711.98        703.82         5.19 o
   2   1   4        783.74        791.07        10.97 o
   3   1   4        334.32        329.45         7.69 o
   4   1   4         79.47         67.85         5.86 o
   5   1   4         91.02         97.00         8.08 o
   6   1   4         39.17         43.60         6.68 o
  -6   2   4         27.47         29.79         5.91 o
  -5   2   4         28.10         29.77         3.79 o
  -4   2   4         46.01         46.18         2.75 o
  -3   2   4        111.03        107.06         2.74 o
  -2   2   4         74.35         80.10         1.82 o
  -1   2   4        655.86        664.66         5.66 o
   0   2   4        317.23        284.81         4.14 o
   1   2   4       2035.66       2059.94        15.66 o
   2   2   4        299.44        297.72         4.41 o
   3   2   4         90.16         85.97         3.43 o
   4   2   4         40.27         35.04         4.68 o
   5   2   4         64.45         47.67         6.00 o
   6   2   4         27.47         29.18         5.63 o
  -6   3   4         22.71         33.26         5.71 o
  -5   3   4         61.54         64.68         4.59 o
  -4   3   4        445.07        429.45         7.20 o
  -3   3   4        152.10        151.95         3.17 o
  -2   3   4        159.03        158.74         2.71 o
  -1   3   4         62.67         71.46         2.24 o
   0   3   4        273.73        268.28         4.26 o
   1   3   4        696.87        696.71         7.71 o
   2   3   4        514.28        501.55         6.72 o
   3   3   4        136.57        142.15         3.52 o
   4   3   4        123.77        122.79         3.70 o
   5   3   4         92.16         90.49         8.37 o
   6   3   4          6.87          4.33         5.15 o
  -5   4   4          1.20         -0.12         2.31 o
  -4   4   4         96.36         90.03         4.50 o
  -3   4   4          3.86          3.44         1.21 o
  -2   4   4         84.66         81.80         2.95 o
  -1   4   4        229.25        243.91         4.22 o
   0   4   4        429.20        445.17         6.23 o
   1   4   4        378.93        375.83         5.85 o
   2   4   4         52.58         57.75         3.21 o
   3   4   4         98.72        101.12         4.22 o
   4   4   4         25.40         27.93         2.64 o
   5   4   4         10.15         11.59         4.10 o
   6   4   4         54.89         54.68         7.57 o
  -5   5   4         27.43         35.05         3.49 o
  -4   5   4        104.14        113.10         5.37 o
  -3   5   4        217.43        210.85         5.86 o
  -2   5   4         47.61         48.31         3.13 o
  -1   5   4         95.98         92.99         3.39 o
   0   5   4         83.13         84.07         4.87 o
   1   5   4         25.19         28.38         2.23 o
   2   5   4         27.95         29.89         2.48 o
   3   5   4        119.55        120.25         4.69 o
   4   5   4         17.71         19.24         3.23 o
   5   5   4         49.29         43.27         6.48 o
   6   5   4          4.16         10.15         6.19 o
  -4   6   4         35.36         38.75         3.60 o
  -3   6   4         11.63          7.42         2.53 o
  -2   6   4         37.18         38.01         3.02 o
  -1   6   4          8.31          6.48         2.68 o
   0   6   4          2.92          5.48         1.62 o
   1   6   4          2.40          3.50         1.49 o
   2   6   4         44.44         42.55         3.75 o
   3   6   4         19.06         20.45         3.91 o
   4   6   4         63.08         52.13         6.56 o
   5   6   4          3.44          0.70         3.61 o
  -4   7   4          4.46         10.09         3.08 o
  -3   7   4         66.99         48.46         6.32 o
  -2   7   4         10.38         13.10         4.02 o
  -1   7   4         75.93         77.45         8.79 o
   0   7   4         10.27          5.63         3.13 o
   1   7   4         26.20         24.67         4.67 o
   2   7   4         16.70         13.11         3.69 o
   4   7   4         46.26         38.81         6.42 o
  -3   8   4         12.63          7.23         4.58 o
  -2   8   4         12.91         22.91         5.13 o
  -1   8   4         63.94         56.45         6.91 o
   0   8   4          8.82         12.57         4.24 o
   1   8   4          9.77          8.54         3.70 o
   2   8   4          7.66          9.16         3.66 o
   3   8   4          6.01          3.22         4.71 o
  -1   9   4          6.85          3.51         4.71 o
   0   9   4          5.85          3.33         3.96 o
   1   9   4          0.22         -2.01         2.86 o
   2   9   4         10.18         17.14         7.79 o
  -3  -8   5         16.34         13.42         6.85 o
  -2  -8   5         10.28          1.72         5.20 o
  -1  -8   5        113.96        117.37        11.48 o
   0  -8   5         12.88          6.95         5.46 o
   1  -8   5         74.92         85.85        10.13 o
   2  -8   5          8.20          4.03         4.88 o
  -4  -7   5         15.88         10.83         6.57 o
  -3  -7   5         41.76         21.39         6.45 o
  -2  -7   5        142.74        161.01        12.36 o
  -1  -7   5         84.28         80.86         8.83 o
   0  -7   5         61.61         69.67         8.47 o
   1  -7   5         19.12         14.81         5.27 o
   2  -7   5          1.94         -3.32         3.32 o
   3  -7   5          3.11          1.44         4.05 o
  -5  -6   5          7.67          3.73         6.66 o
  -4  -6   5          1.86          3.82         3.18 o
  -3  -6   5         95.14         85.15         5.88 o
  -2  -6   5         20.06         18.15         2.96 o
  -1  -6   5        217.55        230.29        11.90 o
   0  -6   5         41.80         41.64         6.32 o
   1  -6   5        198.56        213.64        11.11 o
   2  -6   5          0.78         -0.53         3.30 o
   3  -6   5          4.94          4.19         8.40 o
   4  -6   5          6.41          7.30         3.96 o
  -5  -5   5         11.00          5.92         6.58 o
  -4  -5   5         50.71         50.54         5.20 o
  -3  -5   5        553.92        526.69         8.55 o
  -2  -5   5        253.83        234.48         6.65 o
  -1  -5   5         24.41         24.05         2.61 o
   0  -5   5        112.17        119.17        12.40 o
   1  -5   5        145.86        136.06         8.55 o
   2  -5   5         13.51         10.50         3.59 o
   3  -5   5         36.13         32.12         6.10 o
   4  -5   5         36.97         42.51         6.54 o
  -6  -4   5          7.24         13.84         5.61 o
  -5  -4   5          9.80         11.42         3.51 o
  -4  -4   5         21.28         15.29         3.45 o
  -3  -4   5        160.44        167.59         4.81 o
  -2  -4   5        129.25        126.72         3.62 o
  -1  -4   5        244.58        230.84         4.06 o
   0  -4   5        175.31        188.52         5.38 o
   1  -4   5        694.97        692.33        10.41 o
   2  -4   5         35.25         39.74         3.23 o
   3  -4   5         11.26          9.65         3.08 o
   4  -4   5          9.53          9.99         3.31 o
  -6  -3   5         13.49         13.29         6.17 o
  -5  -3   5         66.21         71.27         5.70 o
  -4  -3   5        114.77        127.40         6.53 o
  -3  -3   5        410.76        412.31         6.52 o
  -2  -3   5         96.00         95.17         2.99 o
  -1  -3   5        243.68        243.90         4.06 o
   0  -3   5        181.01        181.29         4.99 o
   1  -3   5        280.03        281.11         6.18 o
   2  -3   5        306.94        308.76         9.24 o
   3  -3   5        103.36        101.08         4.16 o
   4  -3   5        159.96        167.81         5.93 o
   5  -3   5         41.81         42.77         6.58 o
   6  -3   5         18.94         24.10        10.14 o
  -6  -2   5          2.65          4.66         5.17 o
  -5  -2   5          5.72         10.82         2.78 o
  -4  -2   5         11.01         11.82         1.88 o
  -3  -2   5         50.50         53.76         2.66 o
  -2  -2   5        185.06        182.35         3.54 o
  -1  -2   5        433.31        457.05         5.60 o
   0  -2   5         23.55         23.84         1.59 o
   1  -2   5        115.50        106.22         3.81 o
   2  -2   5         27.08         23.89         1.81 o
   3  -2   5        117.76        125.22         3.61 o
   4  -2   5         29.31         30.23         4.71 o
   5  -2   5         88.24         99.92         9.06 o
   6  -2   5         15.60         14.35         4.98 o
  -6  -1   5          9.04         18.97         3.35 o
  -5  -1   5        190.10        199.20         7.27 o
  -4  -1   5        249.07        267.93         6.01 o
  -3  -1   5        153.37        145.96         4.09 o
  -2  -1   5       1036.02       1050.99         9.09 o
  -1  -1   5        368.14        359.25         4.12 o
   0  -1   5        230.37        216.60         4.82 o
   1  -1   5        377.35        374.14         4.92 o
   2  -1   5        210.09        206.97         3.81 o
   3  -1   5        131.51        131.21         3.18 o
   4  -1   5        218.46        215.86         9.33 o
   5  -1   5        118.16        120.79         9.44 o
   6  -1   5         21.38         21.18         5.37 o
  -6   0   5         14.24         16.35         3.35 o
  -5   0   5         41.22         41.23         4.14 o
  -4   0   5         59.98         60.99         3.52 o
  -3   0   5        103.94        100.74         2.90 o
  -2   0   5        361.81        370.74         5.14 o
  -1   0   5       1478.81       1408.47         9.67 o
   0   0   5        507.02        484.00         4.83 o
   1   0   5        421.27        421.34         4.67 o
   2   0   5         93.44        100.53         1.99 o
   3   0   5        158.53        155.80         7.43 o
   4   0   5         32.00         38.14         5.05 o
   5   0   5         52.89         62.92         7.05 o
   6   0   5         34.18         26.05        10.47 o
  -6   1   5         12.91         18.28         3.39 o
  -5   1   5         36.17         35.58         4.02 o
  -4   1   5        142.40        140.13         4.59 o
  -3   1   5        123.72        120.76         3.31 o
  -2   1   5        167.76        161.37         2.92 o
  -1   1   5       1467.67       1449.71         8.49 o
   0   1   5         92.73         94.69         1.97 o
   1   1   5        313.36        315.54         3.94 o
   2   1   5        243.26        233.14         7.56 o
   3   1   5        232.51        227.95         6.55 o
   4   1   5         62.71         59.70         5.92 o
   5   1   5        118.53        127.02         9.20 o
   6   1   5         12.08          6.38         9.33 o
  -6   2   5         15.24         17.95         3.52 o
  -5   2   5         88.66         86.33         8.24 o
  -4   2   5         27.83         26.63         2.63 o
  -3   2   5        121.83        122.37         3.09 o
  -2   2   5         44.42         45.88         1.57 o
  -1   2   5       1051.09       1018.25         7.52 o
   0   2   5         43.79         42.93         1.56 o
   1   2   5        131.04        131.37         2.91 o
   2   2   5        220.57        217.21         3.75 o
   3   2   5        103.67        108.41         2.20 o
   4   2   5        106.05        126.17        10.22 o
   5   2   5        175.52        180.20         9.88 o
   6   2   5        120.31        114.14        11.33 o
  -6   3   5         34.87         40.33         6.72 o
  -5   3   5          8.17         10.14         2.52 o
  -4   3   5        219.66        214.84         5.40 o
  -3   3   5        156.15        155.02         3.55 o
  -2   3   5         25.47         30.50         1.48 o
  -1   3   5       1163.33       1213.62        13.09 o
   0   3   5         54.19         48.33         2.12 o
   1   3   5        571.67        580.95         7.03 o
   2   3   5        649.21        646.39         9.37 o
   3   3   5        398.90        405.55         9.16 o
   4   3   5        162.39        164.34         3.91 o
   5   3   5         15.50         25.73         5.12 o
   6   3   5          9.71         10.92         4.52 o
  -5   4   5        106.06         90.69         5.04 o
  -4   4   5         22.15         20.56         2.55 o
  -3   4   5         81.96         79.14         4.62 o
  -2   4   5         33.60         33.52         1.85 o
  -1   4   5        387.52        400.46         6.17 o
   0   4   5        100.14        101.24         3.10 o
   1   4   5        818.33        790.25         9.19 o
   2   4   5          3.70          4.34         1.40 o
   3   4   5         78.93         87.53         3.71 o
   4   4   5         82.95         87.44         6.81 o
   5   4   5         78.36         94.81         9.06 o
   6   4   5         62.05         70.90         8.32 o
  -5   5   5          9.41         15.89         3.04 o
  -4   5   5         43.74         41.89         3.56 o
  -3   5   5        217.13        207.82         6.55 o
  -2   5   5          1.52          0.31         1.20 o
  -1   5   5        136.67        143.15         6.28 o
   0   5   5         34.68         30.16         2.77 o
   1   5   5         77.25         80.38         3.54 o
   2   5   5         35.60         36.72         2.66 o
   3   5   5        282.57        291.75        10.12 o
   4   5   5         32.53         28.77         2.94 o
   5   5   5        115.91        111.41        10.43 o
  -4   6   5          3.13          2.49         1.89 o
  -3   6   5         57.90         51.18         3.98 o
  -2   6   5          1.60          2.48         1.62 o
  -1   6   5         19.26         13.91         3.24 o
   0   6   5         18.08         16.71         2.61 o
   1   6   5         48.56         49.73         3.55 o
   2   6   5         18.45         21.70         3.70 o
   3   6   5         72.88         73.40         6.07 o
   4   6   5         55.19         50.43         6.61 o
   5   6   5          3.14          0.42         3.77 o
  -4   7   5          8.29          4.35         2.97 o
  -3   7   5         28.68         19.35         6.35 o
  -2   7   5          3.17          4.79         3.47 o
  -1   7   5          7.68          5.53         3.27 o
   0   7   5         24.06         21.43         5.71 o
   1   7   5         44.37         37.32         5.22 o
   2   7   5         20.67         22.50         7.28 o
   3   7   5         53.81         46.21         6.38 o
   4   7   5          7.92         12.45         4.55 o
  -3   8   5         24.47         21.10         5.21 o
  -2   8   5         20.54         20.01         5.17 o
  -1   8   5         42.38         33.13         5.41 o
   0   8   5          8.51          5.73         3.32 o
   1   8   5         12.65         15.15         4.51 o
   2   8   5          6.12          6.31         3.71 o
   3   8   5         18.02         11.21         6.10 o
  -1   9   5          4.72          0.45         3.55 o
   0   9   5          6.17          7.51         3.96 o
   1   9   5          8.83         23.40         5.50 o
   2   9   5          3.29          0.84         5.34 o
  -3  -8   6         29.89         23.72        10.12 o
  -2  -8   6         51.90         53.16         9.16 o
  -1  -8   6        134.90        113.88        11.69 o
   0  -8   6          3.89          0.03         5.02 o
   1  -8   6         39.38         43.69         9.22 o
   2  -8   6          2.98          3.58         4.57 o
  -4  -7   6          0.43         -4.12         5.22 o
  -3  -7   6         82.19         67.50         9.22 o
  -2  -7   6        128.94        134.67        11.95 o
  -1  -7   6         94.01         98.63        16.51 o
   0  -7   6         44.94         45.82         7.39 o
   1  -7   6         23.13         25.22        11.21 o
   2  -7   6          5.28          5.65         4.48 o
   3  -7   6          0.15          1.80         4.02 o
  -4  -6   6          9.54          8.21         4.22 o
  -3  -6   6         86.28         86.52         6.06 o
  -2  -6   6         48.00         43.32         3.96 o
  -1  -6   6        146.89        144.57        10.56 o
   0  -6   6         15.91         17.76         5.09 o
   1  -6   6        211.71        204.12        11.28 o
   2  -6   6          0.20         -1.59         3.72 o
   3  -6   6         20.34         27.10         6.85 o
   4  -6   6          1.96         -1.48         3.34 o
  -5  -5   6          1.80          4.72         6.02 o
  -4  -5   6         27.69         33.92         5.14 o
  -3  -5   6         25.80         23.75         3.04 o
  -2  -5   6        289.89        283.47         5.81 o
  -1  -5   6         10.25         19.38         4.87 o
   0  -5   6        271.03        265.88         5.70 o
   1  -5   6         65.33         67.11         3.43 o
   2  -5   6         16.34         20.98         4.43 o
   3  -5   6         17.87         16.22         5.25 o
   4  -5   6         46.43         55.86         6.72 o
  -5  -4   6         41.94         48.79         6.61 o
  -4  -4   6          9.18          4.97         2.96 o
  -3  -4   6        286.64        268.60         7.71 o
  -2  -4   6        263.73        263.22         5.11 o
  -1  -4   6        114.21        114.82         4.09 o
   0  -4   6        333.54        331.48         6.43 o
   1  -4   6         57.54         65.65         3.55 o
   2  -4   6         10.57         14.56         2.32 o
   3  -4   6         60.75         60.11         4.49 o
   4  -4   6         10.87          9.24         5.05 o
  -6  -3   6         66.50         79.47        11.42 o
  -5  -3   6         20.47         31.37         5.20 o
  -4  -3   6          3.84          1.85         3.52 o
  -3  -3   6         19.96         21.36         2.38 o
  -2  -3   6        164.35        149.47         4.60 o
  -1  -3   6         64.57         65.46         3.38 o
   0  -3   6        293.92        294.66         6.99 o
   1  -3   6         92.23         98.77        12.61 o
   2  -3   6        255.37        269.81         6.81 o
   3  -3   6         89.34         90.69         4.38 o
   4  -3   6        101.64        105.37         6.46 o
   5  -3   6         88.73         84.80         8.65 o
   6  -3   6          8.37          5.94         6.24 o
  -6  -2   6          8.91         11.91         3.37 o
  -5  -2   6          1.77          2.25         2.37 o
  -4  -2   6         83.17         78.14         4.20 o
  -3  -2   6        144.44        143.92         3.94 o
  -2  -2   6        196.03        192.24         3.73 o
  -1  -2   6       1542.46       1581.14        12.14 o
   0  -2   6        228.05        227.75         4.04 o
   1  -2   6        374.73        394.42         7.43 o
   2  -2   6        116.32        112.19         3.39 o
   3  -2   6        280.55        290.98         5.53 o
   4  -2   6         65.17         57.63         9.59 o
   5  -2   6         94.63         98.40        17.00 o
   6  -2   6          1.11          0.95         3.71 o
  -6  -1   6         54.89         68.42         5.72 o
  -5  -1   6          6.02          8.59         2.69 o
  -4  -1   6        142.53        139.03         4.67 o
  -3  -1   6          5.42          5.43         1.20 o
  -2  -1   6        507.75        523.39         7.69 o
  -1  -1   6        842.63        866.27         7.49 o
   0  -1   6        806.97        794.66         9.88 o
   1  -1   6         60.47         57.77         3.62 o
   2  -1   6        206.22        199.91         4.75 o
   3  -1   6        203.85        193.89         4.16 o
   4  -1   6        249.69        246.38         9.98 o
   5  -1   6        182.38        193.46        10.40 o
   6  -1   6          5.52         10.48         4.20 o
  -6   0   6         49.26         46.18         4.88 o
  -5   0   6        230.61        229.79         8.01 o
  -4   0   6        104.67        110.33         5.02 o
  -3   0   6        219.46        220.81        11.00 o
  -2   0   6        177.67        171.53         5.43 o
  -1   0   6        390.04        371.65         6.72 o
   0   0   6        909.42        896.43         8.00 o
   1   0   6        197.08        188.98         3.22 o
   2   0   6         66.68         65.82         2.10 o
   3   0   6        437.69        432.97         9.28 o
   4   0   6         27.19         21.95         4.14 o
   5   0   6        144.87        136.72         9.60 o
   6   0   6          9.11          5.54         6.58 o
  -6   1   6         20.45         19.54         3.54 o
  -5   1   6        143.14        139.21         8.16 o
  -4   1   6        124.39        126.62         4.42 o
  -3   1   6         50.74         52.15         2.78 o
  -2   1   6         52.19         53.35         2.26 o
  -1   1   6        430.81        411.34         6.24 o
   0   1   6        142.85        138.84         2.57 o
   1   1   6        177.17        164.32         3.14 o
   2   1   6        125.21        134.42         1.95 o
   3   1   6         19.47         17.34         2.46 o
   4   1   6        353.74        303.31        10.95 o
   5   1   6         77.10         83.28         8.10 o
   6   1   6         31.30         47.22         7.08 o
  -6   2   6         15.17         17.10         4.38 o
  -5   2   6        229.98        226.86         9.37 o
  -4   2   6         38.04         36.41         2.96 o
  -3   2   6        213.22        213.63         4.26 o
  -2   2   6         47.39         50.13         2.23 o
  -1   2   6        331.47        341.09         4.20 o
   0   2   6        231.10        215.20         3.08 o
   1   2   6         58.94         58.80         1.81 o
   2   2   6        114.30        111.11         2.99 o
   3   2   6        230.33        220.03         7.40 o
   4   2   6         90.31         95.22         7.63 o
   5   2   6        239.05        243.78        11.43 o
   6   2   6         16.82         19.02         5.03 o
  -6   3   6          7.94         19.26         7.89 o
  -5   3   6         45.89         39.26         3.39 o
  -4   3   6        183.45        180.29         4.51 o
  -3   3   6        129.73        125.52         3.35 o
  -2   3   6         39.40         39.51         1.65 o
  -1   3   6        416.53        435.02         4.90 o
   0   3   6         25.92         22.46         1.59 o
   1   3   6        315.13        314.03         5.79 o
   2   3   6       1446.56       1463.73        13.55 o
   3   3   6         64.39         66.37         2.87 o
   4   3   6        329.50        314.21        15.58 o
   5   3   6          9.82          6.99         3.56 o
   6   3   6         32.30         28.47         5.84 o
  -5   4   6         38.54         40.25         3.52 o
  -4   4   6         52.19         49.82         3.87 o
  -3   4   6         33.16         31.04         2.29 o
  -2   4   6         56.38         62.43         2.46 o
  -1   4   6         46.70         47.64         2.44 o
   0   4   6         21.54         24.53         1.90 o
   1   4   6        278.71        289.82         7.57 o
   2   4   6         81.82         82.09         3.86 o
   3   4   6         35.33         34.08         2.72 o
   4   4   6         62.24         62.80         3.39 o
   5   4   6         33.57         28.82         5.42 o
   6   4   6         88.01         73.50         8.69 o
  -5   5   6          1.11          4.01         2.11 o
  -4   5   6         27.78         24.34         3.05 o
  -3   5   6         34.39         34.79         3.39 o
  -2   5   6         21.16         25.04         2.08 o
  -1   5   6         82.75         86.13         3.58 o
   0   5   6          4.40          4.94         1.67 o
   1   5   6         26.15         27.19         2.49 o
   2   5   6        190.35        190.55         6.56 o
   3   5   6         98.43        106.24         5.56 o
   4   5   6         46.54         45.27        11.81 o
   5   5   6         52.55         47.48         6.80 o
  -4   6   6         25.68         26.01         3.46 o
  -3   6   6          4.24          5.59         2.28 o
  -2   6   6          8.17          7.38         1.88 o
  -1   6   6          4.77         12.05         5.09 o
   0   6   6          0.53         -3.50         3.50 o
   1   6   6         35.03         37.04         3.23 o
   2   6   6         37.63         35.82         3.64 o
   3   6   6         29.65         35.65        10.73 o
   4   6   6          7.36          6.74         3.59 o
   5   6   6         11.14         12.92         4.68 o
  -4   7   6          8.74          5.38         2.71 o
  -3   7   6          3.07          0.24         2.23 o
  -2   7   6          0.62         -1.44         3.18 o
  -1   7   6         13.50         16.10         3.90 o
   0   7   6          8.06         10.48         3.40 o
   1   7   6         46.30         45.27         5.87 o
   2   7   6         33.44         34.42         5.55 o
   3   7   6         24.72         19.43         5.01 o
   4   7   6          5.21          4.44         3.60 o
  -3   8   6          7.52          5.91         4.32 o
  -2   8   6          3.17          0.32         3.20 o
  -1   8   6          7.97          3.37         3.54 o
   0   8   6          2.68         -1.18         2.82 o
   1   8   6         12.59          9.07         4.00 o
   2   8   6         16.12         18.72         4.66 o
   3   8   6         12.32         15.50         4.83 o
  -1   9   6         19.67         17.30         6.11 o
   0   9   6          3.47          1.77         3.65 o
   1   9   6          5.94          6.45         4.37 o
   2   9   6         16.47         24.33         8.23 o
  -2  -8   7         16.35         21.39        10.76 o
  -1  -8   7         15.61         17.61         6.75 o
   0  -8   7         26.50         22.84         8.78 o
   1  -8   7          5.28         -0.74         4.77 o
   2  -8   7          0.59          4.66         4.67 o
  -4  -7   7         52.25         44.86         8.58 o
  -3  -7   7         18.60          5.70        11.26 o
  -2  -7   7         78.17         74.40         9.71 o
  -1  -7   7         11.79         10.95         5.24 o
   0  -7   7         72.21         70.44         8.60 o
   1  -7   7          4.13          8.60        14.98 o
   2  -7   7         15.16         12.66         4.96 o
   3  -7   7          1.59         -3.61         3.61 o
  -4  -6   7         11.25          3.45         5.90 o
  -3  -6   7         46.70         45.37         4.75 o
  -2  -6   7        214.53        233.71         9.28 o
  -1  -6   7        107.26        113.48         4.29 o
   0  -6   7          2.22          3.23         7.26 o
   1  -6   7         75.69         69.47         7.64 o
   2  -6   7          8.68         11.36         4.35 o
   3  -6   7         16.18         17.45         5.05 o
   4  -6   7          7.58          3.92         3.84 o
  -5  -5   7          6.45          4.93         4.28 o
  -4  -5   7         28.68         31.71         4.67 o
  -3  -5   7         14.31         18.66         3.67 o
  -2  -5   7        446.25        445.29        17.67 o
  -1  -5   7          7.60         13.74         2.91 o
   0  -5   7        425.56        424.65         8.40 o
   1  -5   7          7.41          6.80         2.00 o
   2  -5   7         20.92         22.24         2.92 o
   3  -5   7         18.10         19.53         4.47 o
   4  -5   7        135.76        133.22         9.65 o
  -5  -4   7         34.30         31.76         4.55 o
  -4  -4   7         67.55         68.37         5.94 o
  -3  -4   7          5.21         -1.93         3.95 o
  -2  -4   7         52.44         51.96         3.07 o
  -1  -4   7         36.83         37.27         2.20 o
   0  -4   7         85.97         84.02         3.92 o
   1  -4   7         33.34         34.41         3.12 o
   2  -4   7          4.34          3.64         2.97 o
   3  -4   7         89.68         99.21         6.33 o
   4  -4   7          4.69          3.71         2.65 o
  -6  -3   7          6.16         16.31         3.66 o
  -5  -3   7          5.23          5.49         6.44 o
  -4  -3   7         21.44         31.64         5.51 o
  -3  -3   7         46.39         50.55         3.89 o
  -2  -3   7        220.39        208.54         4.30 o
  -1  -3   7          8.82         10.82         1.45 o
   0  -3   7        905.92        957.56        10.28 o
   1  -3   7         25.55         21.28         3.37 o
   2  -3   7         48.19         49.92         3.60 o
   3  -3   7          9.41         11.41         2.27 o
   4  -3   7         97.62         91.00         4.88 o
   5  -3   7          9.28          3.67         3.44 o
  -6  -2   7         30.48         35.83         4.82 o
  -5  -2   7         21.39         19.35         3.54 o
  -4  -2   7        255.70        250.82         6.84 o
  -3  -2   7        292.17        269.20         6.63 o
  -2  -2   7        100.62         94.76         3.08 o
  -1  -2   7       1334.15       1355.86        11.20 o
   0  -2   7        386.43        393.53         7.43 o
   2  -2   7        396.05        420.47         6.49 o
   3  -2   7         98.25        101.92         6.26 o
   4  -2   7         37.43         34.84         2.77 o
   5  -2   7        118.17        108.87         9.61 o
   6  -2   7         50.30         47.24         7.23 o
  -6  -1   7          4.52          3.94         2.74 o
  -5  -1   7          5.90          3.85         2.56 o
  -4  -1   7        454.36        446.57         8.18 o
  -3  -1   7         13.44         13.92         1.68 o
  -2  -1   7       1382.53       1422.63        12.24 o
  -1  -1   7        112.77        112.32         2.44 o
   0  -1   7         16.84         20.64         1.96 o
   1  -1   7         97.40         91.56         3.70 o
   2  -1   7        876.29        913.71         9.56 o
   3  -1   7          5.99          4.75         1.10 o
   4  -1   7        174.24        157.39         8.53 o
   5  -1   7         70.00         73.35         8.94 o
   6  -1   7          4.16         -0.86         3.03 o
  -6   0   7         60.21         55.20         5.32 o
  -5   0   7         17.17         16.55         5.23 o
  -4   0   7         20.44         21.29         2.27 o
  -3   0   7        243.05        229.63         4.77 o
  -2   0   7        592.27        621.73         6.09 o
  -1   0   7        282.08        311.77         5.60 o
   0   0   7        147.85        149.51         3.87 o
   1   0   7        620.60        622.94         6.73 o
   2   0   7        681.43        758.50         9.34 o
   3   0   7         55.44         43.27         4.40 o
   4   0   7         93.97         93.24         7.74 o
   5   0   7        101.52        100.11        15.72 o
   6   0   7         88.82         80.53         8.78 o
  -6   1   7          0.17          2.72         2.62 o
  -5   1   7         42.07         50.05         5.35 o
  -4   1   7        234.74        236.71         6.07 o
  -3   1   7         60.91         61.60         2.67 o
  -2   1   7       1989.30       2025.78        12.00 o
  -1   1   7         76.93         72.28         2.86 o
   0   1   7       1138.67       1155.91        10.11 o
   1   1   7        323.11        332.44         4.59 o
   2   1   7       2309.53       2392.37        15.95 o
   3   1   7         42.00         47.34         4.28 o
   4   1   7        413.52        412.61        13.08 o
   5   1   7        109.53        111.30         9.22 o
   6   1   7          1.34          2.23         3.42 o
  -6   2   7         18.96         13.11         5.19 o
  -5   2   7         24.86         23.71         4.03 o
  -4   2   7         81.73         87.76         4.18 o
  -3   2   7        168.19        171.37         3.40 o
  -2   2   7        786.74        805.33         6.45 o
  -1   2   7        258.66        235.88         3.97 o
   0   2   7        413.14        411.34         4.88 o
   1   2   7        110.91        105.17         2.37 o
   2   2   7        105.98        122.67         2.35 o
   3   2   7         13.14         11.90         2.77 o
   4   2   7         94.07         93.15         7.58 o
   5   2   7         14.39          4.21         6.91 o
   6   2   7         16.45         22.15         5.31 o
  -5   3   7         46.91         46.01         3.57 o
  -4   3   7         55.23         57.62         3.26 o
  -3   3   7         13.32         12.96         1.44 o
  -2   3   7        511.58        528.70         5.28 o
  -1   3   7         74.34         73.15         2.21 o
   0   3   7        306.02        294.17         4.17 o
   1   3   7        215.90        215.15         4.00 o
   2   3   7       1071.90       1111.45        11.36 o
   3   3   7         93.98         96.99         3.55 o
   4   3   7        516.38        503.02        14.95 o
   5   3   7         91.73         92.02         8.65 o
   6   3   7          2.74          4.79         3.80 o
  -5   4   7          8.85          6.13         3.62 o
  -4   4   7         36.61         32.18         3.22 o
  -3   4   7         23.78         26.44         2.10 o
  -2   4   7         14.48         13.81         1.32 o
  -1   4   7        160.88        156.54         3.41 o
   0   4   7         70.92         69.94         2.95 o
   1   4   7        100.70        100.78         3.46 o
   2   4   7        698.51        711.03         9.23 o
   3   4   7        179.42        179.18         7.27 o
   4   4   7         95.99         93.48         5.54 o
   5   4   7         38.41         46.18         7.79 o
   6   4   7         18.92         25.12         8.61 o
  -5   5   7          4.60          6.57         2.98 o
  -4   5   7         59.94         58.52         4.52 o
  -3   5   7          5.81          5.13         2.61 o
  -2   5   7         19.73         20.82         1.87 o
  -1   5   7        117.94        113.88         4.01 o
   0   5   7         45.79         45.95         3.37 o
   1   5   7        134.76        134.74         4.55 o
   2   5   7        466.39        447.59         7.74 o
   3   5   7          2.50          0.28         1.95 o
   4   5   7        136.08        136.89        12.97 o
   5   5   7         11.39         11.86         4.46 o
  -4   6   7          0.16          0.82         2.00 o
  -3   6   7          1.60          2.65         2.18 o
  -2   6   7         20.36         19.62         2.15 o
  -1   6   7         44.77         45.31         4.98 o
   0   6   7          1.84         -0.38         2.49 o
   1   6   7         52.20         60.91         4.32 o
   2   6   7         25.83         30.98         3.94 o
   3   6   7         30.48         35.55         5.66 o
   4   6   7          9.08          8.40         4.78 o
   5   6   7         22.97         26.67         6.07 o
  -4   7   7         20.49         26.85         4.39 o
  -3   7   7          1.23          0.68         2.30 o
  -2   7   7         22.26         16.51         4.02 o
  -1   7   7          7.93          6.76         3.04 o
   0   7   7         12.91          9.39         3.28 o
   1   7   7          6.27          6.25         3.58 o
   2   7   7         11.54         11.81         3.92 o
   3   7   7         22.97         15.04         6.29 o
   4   7   7         28.57         28.32         5.80 o
  -3   8   7          1.06          1.33         3.51 o
  -2   8   7          7.38          9.15         3.89 o
  -1   8   7          0.58         -2.71         4.60 o
   0   8   7         12.64         12.60         4.15 o
   1   8   7          6.04          6.61         3.55 o
   2   8   7         18.31         23.70         6.78 o
   3   8   7         26.80         25.33         5.83 o
  -1   9   7         16.62         14.46         4.73 o
   0   9   7         25.33         27.94         5.70 o
   1   9   7          6.78          7.06         4.43 o
   2   9   7         28.95         19.51         7.15 o
  -1  -8   8          0.26          1.48         8.03 o
   0  -8   8          1.46         -5.15         5.15 o
   1  -8   8          1.47         -5.38         5.38 o
  -3  -7   8         11.11          6.98         6.35 o
  -2  -7   8         32.50         20.20         7.55 o
  -1  -7   8          4.75          4.57         9.25 o
   0  -7   8         24.71         25.51         6.49 o
   1  -7   8          6.59         -1.62         4.21 o
   2  -7   8         42.92         35.09         6.65 o
   3  -7   8         12.98          4.90         4.44 o
  -4  -6   8         11.67         15.94         7.07 o
  -3  -6   8         67.02         63.66         8.90 o
  -2  -6   8          0.46          4.40         2.39 o
  -1  -6   8        143.01        134.25        10.61 o
   0  -6   8         33.25         22.72         5.75 o
   1  -6   8         47.71         56.18        10.39 o
   2  -6   8         16.40         17.29         5.09 o
   3  -6   8         14.37         17.60         5.14 o
   4  -6   8          3.21          4.61         3.90 o
  -5  -5   8          0.50         -3.22         3.33 o
  -4  -5   8         50.70         48.11         5.47 o
  -3  -5   8        132.95        123.99         8.22 o
  -2  -5   8         14.78         11.37         2.76 o
  -1  -5   8         40.30         41.67         3.81 o
   0  -5   8          1.56         12.36         5.06 o
   1  -5   8         26.70         25.11         2.96 o
   2  -5   8          0.42          0.89         1.88 o
   3  -5   8         13.06         15.30         5.04 o
   4  -5   8          5.34          3.69         3.37 o
  -5  -4   8         42.43         53.79         5.63 o
  -4  -4   8         13.66         17.31         3.69 o
  -3  -4   8        199.52        192.63        10.77 o
  -2  -4   8         49.54         44.01         2.99 o
  -1  -4   8        127.05        124.98         3.75 o
   0  -4   8        206.19        201.47         6.32 o
   1  -4   8         17.21         18.95         2.98 o
   2  -4   8          2.71          1.69         1.99 o
   3  -4   8        174.46        174.86        10.07 o
   4  -4   8          9.15         11.76         3.26 o
  -5  -3   8         19.59         20.01         4.63 o
  -4  -3   8         29.66         29.41        10.52 o
  -3  -3   8        463.43        443.69         8.53 o
  -2  -3   8         41.46         51.04         2.85 o
  -1  -3   8        216.87        223.61         4.32 o
   0  -3   8         70.35         70.43         4.11 o
   1  -3   8         12.97         14.91         2.65 o
   2  -3   8         81.85         75.88         4.45 o
   3  -3   8         35.51         38.91         4.38 o
   4  -3   8         27.89         31.23         3.19 o
   5  -3   8          0.89         -2.88         2.88 o
  -6  -2   8         37.66         38.29         5.67 o
  -5  -2   8         17.50         18.44         3.58 o
  -4  -2   8          3.84          1.73         1.57 o
  -3  -2   8        321.87        300.63         7.09 o
  -2  -2   8          7.46          6.74         1.13 o
  -1  -2   8        669.36        708.11         7.54 o
   0  -2   8         47.38         39.62         3.68 o
   1  -2   8        212.62        198.78         7.90 o
   2  -2   8        122.71        129.74         3.86 o
   3  -2   8        311.51        333.35         6.95 o
   4  -2   8          7.00          7.24         1.67 o
   5  -2   8         26.04         32.16         6.06 o
   6  -2   8          6.37          7.31         6.61 o
  -6  -1   8         48.26         48.09         5.72 o
  -5  -1   8        147.97        148.16         8.80 o
  -4  -1   8        162.42        158.26         4.87 o
  -3  -1   8        439.29        451.05         7.20 o
  -2  -1   8        148.64        148.99         3.07 o
  -1  -1   8        642.52        670.54         6.77 o
   0  -1   8         65.81         63.47         3.15 o
   1  -1   8        242.94        261.70        11.52 o
   2  -1   8       1064.79       1107.71        11.35 o
   3  -1   8        150.68        150.96         3.98 o
   4  -1   8        223.08        237.04        16.05 o
   5  -1   8         64.30         61.69         7.02 o
   6  -1   8         18.72         15.10         7.36 o
  -6   0   8         10.97          2.69         3.97 o
  -5   0   8         27.66         26.21         5.48 o
  -4   0   8         78.00         78.63         3.75 o
  -3   0   8        128.55        125.11         8.68 o
  -2   0   8         70.97         73.73         2.89 o
  -1   0   8       1995.79       2100.87        19.38 o
   0   0   8        117.70        127.60         2.72 o
   1   0   8       1120.63       1237.00        11.08 o
   2   0   8         50.59         54.94         3.23 o
   3   0   8        307.25        311.07        16.31 o
   4   0   8          0.92         -0.81         4.32 o
   5   0   8        184.36        202.86        22.74 o
   6   0   8          5.43          1.67         3.82 o
  -6   1   8         50.40         52.82         7.21 o
  -5   1   8         44.37         39.41         5.65 o
  -4   1   8        195.43        194.74         5.24 o
  -3   1   8         41.34         40.43         2.51 o
  -2   1   8        570.13        594.17        10.30 o
  -1   1   8        324.27        316.22         6.01 o
   0   1   8        113.29        117.41         2.83 o
   1   1   8        444.69        458.17         5.82 o
   2   1   8        900.38        948.75         9.02 o
   3   1   8         12.54         16.68         3.92 o
   4   1   8        342.22        357.25        20.73 o
   5   1   8          9.26         12.16         4.37 o
   6   1   8         28.89         19.85         5.52 o
  -6   2   8          1.15         -2.66         3.06 o
  -5   2   8         41.16         50.33         6.22 o
  -4   2   8         53.69         59.39         2.80 o
  -3   2   8        169.43        168.92         3.90 o
  -2   2   8         24.42         25.10         1.46 o
  -1   2   8         24.72         24.24         2.06 o
   0   2   8        184.72        187.26         3.79 o
   1   2   8        981.64       1075.59         8.78 o
   2   2   8         16.08         16.14         1.16 o
   3   2   8        252.91        233.37         8.97 o
   4   2   8        128.19        126.90         8.81 o
   5   2   8        133.74        111.89        26.67 o
   6   2   8          0.13         -2.97         2.97 o
  -5   3   8         21.09         18.75         4.45 o
  -4   3   8         18.19         26.65         2.72 o
  -3   3   8         70.30         75.07         3.45 o
  -2   3   8         30.21         30.18         1.53 o
  -1   3   8         45.50         52.02         2.08 o
   0   3   8        486.69        492.62         5.69 o
   1   3   8         79.27         83.85         2.53 o
   2   3   8        157.70        151.44         3.08 o
   3   3   8        419.59        418.92         5.10 o
   4   3   8         69.91         62.25         8.61 o
   5   3   8         37.13         35.69         5.82 o
   6   3   8         43.36         43.95         6.76 o
  -5   4   8          1.92          1.19         4.35 o
  -4   4   8         11.10         12.48         2.36 o
  -3   4   8        104.71        101.51         3.37 o
  -2   4   8          8.04          7.47         1.15 o
  -1   4   8         77.27         82.74         2.95 o
   0   4   8         84.31         85.41         2.74 o
   1   4   8        462.58        471.23         8.27 o
   2   4   8        281.66        294.52         5.83 o
   3   4   8        247.82        238.07         6.14 o
   4   4   8        127.35        124.33         5.12 o
   5   4   8         46.17         49.49         6.88 o
   6   4   8         51.33         62.63        13.07 o
  -5   5   8         10.22         16.42         3.72 o
  -4   5   8         54.89         58.55         4.45 o
  -3   5   8         58.28         57.42         4.67 o
  -2   5   8         11.99         11.91         1.70 o
  -1   5   8         52.61         52.05         3.77 o
   0   5   8        178.02        180.79         5.54 o
   1   5   8         12.79         14.61         2.28 o
   2   5   8         98.77         94.24         4.21 o
   3   5   8        252.06        255.30         7.17 o
   4   5   8         16.84         13.92         4.00 o
   5   5   8         27.17         40.74        10.73 o
  -4   6   8          4.89          5.95         2.55 o
  -3   6   8          6.58          9.12         2.42 o
  -2   6   8          2.78          2.79         1.95 o
  -1   6   8         47.38         44.50         4.91 o
   0   6   8          4.49          2.07         3.76 o
   1   6   8        123.01        124.08         6.15 o
   2   6   8        160.84        166.36         8.28 o
   3   6   8         85.00         84.84         8.18 o
   4   6   8         42.01         52.05         7.06 o
   5   6   8         27.56         34.61         9.32 o
  -3   7   8          3.75          3.43         2.39 o
  -2   7   8         10.53          7.37         2.53 o
  -1   7   8         23.49         21.19         4.15 o
   0   7   8         53.40         63.56         6.59 o
   1   7   8         18.81         11.97         3.60 o
   2   7   8         84.58         83.20        10.73 o
   3   7   8         13.19         10.24         9.61 o
   4   7   8         12.85         15.05         4.89 o
  -2   8   8         11.64          7.93         3.29 o
  -1   8   8          8.00          4.86         3.42 o
   0   8   8         23.53         16.51         4.30 o
   1   8   8          4.60          0.56         3.12 o
   2   8   8          3.04          0.48         3.62 o
   3   8   8         34.65         21.06         7.11 o
  -1   9   8          1.00          3.59         3.52 o
   0   9   8         10.63          3.40         4.00 o
   1   9   8          5.19          4.08         3.73 o
   2   9   8         21.90         23.78         7.95 o
   0  -8   9          3.79         -0.31         7.90 o
   1  -8   9          0.17         -6.23         6.23 o
  -3  -7   9          2.77         -3.11         7.83 o
  -2  -7   9         25.27         24.03         7.36 o
  -1  -7   9         52.38         40.76         7.43 o
   0  -7   9          8.00          6.98         5.50 o
   1  -7   9          0.56         -4.20         4.20 o
   2  -7   9         19.00         12.32         5.61 o
   3  -7   9          6.26          4.53         4.87 o
  -4  -6   9         14.85         13.09         7.30 o
  -3  -6   9         96.16         92.74        10.56 o
  -2  -6   9         40.06         61.41         8.98 o
  -1  -6   9         45.52         40.26         7.28 o
   0  -6   9         31.03         38.99         7.63 o
   1  -6   9         14.94         14.91         9.03 o
   2  -6   9          5.32          2.02         6.94 o
   3  -6   9         38.93         38.69         6.63 o
   4  -6   9          2.77          7.24         6.78 o
  -5  -5   9          5.36         13.84         4.52 o
  -4  -5   9         18.69         26.52         4.51 o
  -3  -5   9         92.29        118.24        10.99 o
  -2  -5   9          5.60          5.51         2.09 o
  -1  -5   9         43.72         56.77         9.20 o
   0  -5   9         16.18         17.12         4.02 o
   1  -5   9          2.29          4.23         2.35 o
   2  -5   9         51.32         50.66         5.24 o
   3  -5   9          5.59         -0.82         3.19 o
   4  -5   9         23.34         16.14         4.39 o
  -5  -4   9         16.60         22.71         4.15 o
  -4  -4   9         30.22         41.15         6.87 o
  -3  -4   9        235.79        245.68        25.95 o
  -2  -4   9         25.28         20.98         2.42 o
  -1  -4   9        113.73        114.49         4.21 o
   0  -4   9         34.74         37.66         3.98 o
   1  -4   9        109.64        110.37         5.58 o
   2  -4   9          9.40          9.87         2.64 o
   3  -4   9         10.74         13.28         3.81 o
   4  -4   9         13.53         12.26         3.45 o
  -5  -3   9         11.82         15.31         4.41 o
  -4  -3   9         48.49         54.02         8.17 o
  -3  -3   9        295.77        291.94         6.99 o
  -2  -3   9         40.22         39.45         2.60 o
  -1  -3   9        191.98        185.38         4.04 o
   0  -3   9         63.75         58.01         4.00 o
   1  -3   9         16.99         19.13         2.97 o
   2  -3   9          7.60          5.82         2.25 o
   3  -3   9        173.15        164.55         7.57 o
   4  -3   9         28.19         23.28         4.17 o
   5  -3   9         25.65         25.50         5.64 o
  -6  -2   9          5.77          8.52         4.34 o
  -5  -2   9         80.70         91.88         7.97 o
  -4  -2   9         43.31         45.17         4.11 o
  -3  -2   9        323.74        339.75         9.27 o
  -2  -2   9         23.17         24.33         1.82 o
  -1  -2   9         69.02         65.12         2.46 o
   0  -2   9         69.01         68.53         5.91 o
   1  -2   9        136.66        139.50        14.49 o
   2  -2   9         75.14         80.42         4.17 o
   3  -2   9         16.73         14.96         2.14 o
   4  -2   9         24.70         24.13         2.45 o
   5  -2   9         41.04         46.09        10.88 o
  -6  -1   9         34.92         41.34         6.15 o
  -5  -1   9          5.32         14.47         3.96 o
  -4  -1   9         79.80         87.01         4.07 o
  -3  -1   9         82.60         82.21         4.25 o
  -2  -1   9        197.99        201.35         4.62 o
  -1  -1   9        264.17        282.05         7.78 o
   0  -1   9        253.47        249.83         6.03 o
   1  -1   9         22.87         28.94         2.02 o
   2  -1   9        306.27        312.76         5.61 o
   3  -1   9         53.94         52.84         3.37 o
   4  -1   9        158.56        166.69         9.10 o
   5  -1   9         54.46         58.21         7.48 o
   6  -1   9         34.23         40.64         9.48 o
  -6   0   9         18.84         21.40         4.91 o
  -5   0   9        137.37        154.35         9.40 o
  -4   0   9        110.34        109.04         4.75 o
  -3   0   9        546.95        545.57         7.32 o
  -2   0   9         75.11         86.69         4.27 o
  -1   0   9        633.02        614.32         9.04 o
   0   0   9        113.94        114.33         2.75 o
   1   0   9       1422.02       1500.94        13.82 o
   2   0   9         82.56         90.76         5.76 o
   3   0   9        234.41        228.70         5.72 o
   4   0   9        125.43        109.29         8.12 o
   5   0   9         19.57         20.36         4.69 o
   6   0   9         36.04         37.05         6.87 o
  -6   1   9         14.16         10.35         4.16 o
  -5   1   9         21.65         16.78         4.24 o
  -4   1   9        242.31        241.08         6.88 o
  -3   1   9         28.89         25.99         1.77 o
  -2   1   9        559.26        568.84         9.65 o
  -1   1   9         13.29         10.00         1.68 o
   0   1   9        201.53        207.19         3.56 o
   1   1   9        338.87        357.02         6.91 o
   2   1   9        304.49        315.94         5.64 o
   3   1   9         45.15         43.97         4.81 o
   4   1   9        134.41        140.11        16.14 o
   5   1   9         74.06         75.09        11.15 o
   6   1   9          2.61          2.55         4.05 o
  -5   2   9         66.05         67.73         7.19 o
  -4   2   9         30.71         27.90         2.47 o
  -3   2   9        143.00        146.45         2.82 o
  -2   2   9        110.08        112.45         1.84 o
  -1   2   9         63.50         60.79         3.35 o
   0   2   9         42.51         42.61         2.12 o
   1   2   9       4003.77       4286.06        45.37 o
   2   2   9         11.76          9.69         1.05 o
   3   2   9        553.10        525.24        14.93 o
   4   2   9         47.20         41.79         5.49 o
   5   2   9         74.74         83.60         8.39 o
   6   2   9          7.17          9.64         4.55 o
  -5   3   9          2.54          1.24         3.48 o
  -4   3   9         14.89         16.61         2.23 o
  -3   3   9        120.45        120.12         3.05 o
  -2   3   9        150.76        154.38         2.99 o
  -1   3   9         12.40         10.28         1.34 o
   0   3   9        110.63        120.79         2.88 o
   1   3   9         31.85         36.37         2.23 o
   2   3   9        327.57        325.77         6.45 o
   3   3   9         65.23         67.62         2.26 o
   4   3   9        106.72        109.82         8.62 o
   5   3   9        115.03        109.14         9.59 o
   6   3   9         17.84          7.30         6.51 o
  -5   4   9         24.34         28.41         5.47 o
  -4   4   9          1.62          0.33         1.61 o
  -3   4   9        163.02        155.68         3.99 o
  -2   4   9         18.33         20.16         1.70 o
  -1   4   9          0.06          0.53         0.92 o
   0   4   9        201.25        207.95         4.26 o
   1   4   9        541.23        536.48         6.96 o
   2   4   9        113.58        116.03         5.15 o
   3   4   9        251.76        253.17         4.72 o
   4   4   9          2.42          2.52         1.66 o
   5   4   9         51.39         50.92         7.04 o
  -5   5   9          4.82          4.24         4.14 o
  -4   5   9         29.03         37.63         7.09 o
  -3   5   9         15.79         15.01         2.54 o
  -2   5   9         17.04         13.84         1.92 o
  -1   5   9          8.38          8.80         1.51 o
   0   5   9        281.68        267.77         5.65 o
   1   5   9         30.02         23.71         3.88 o
   2   5   9        218.91        219.26         6.07 o
   3   5   9        466.09        465.19         9.53 o
   4   5   9         32.43         40.36         6.15 o
   5   5   9         40.11         54.63        12.57 o
  -4   6   9          9.89          8.44         5.65 o
  -3   6   9         39.39         38.71         3.89 o
  -2   6   9          2.99          5.79         2.02 o
  -1   6   9        170.47        175.80        11.82 o
   0   6   9         66.33         67.83         4.64 o
   1   6   9         87.35         96.13         5.54 o
   2   6   9        149.74        172.27        13.42 o
   3   6   9        206.57        180.96         9.95 o
   4   6   9          8.08          3.53         5.55 o
   5   6   9          8.25          1.53         5.62 o
  -3   7   9          2.41          1.13         2.33 o
  -2   7   9          2.92          9.41         2.75 o
  -1   7   9         19.22         13.30         3.03 o
   0   7   9         66.04         71.94         7.89 o
   1   7   9         31.11         29.02         4.70 o
   2   7   9         58.72         68.56        11.01 o
   3   7   9         91.06         78.33         8.47 o
   4   7   9         29.86         31.96         7.10 o
  -2   8   9          2.34          2.07         2.30 o
  -1   8   9         44.34         39.64         5.60 o
   0   8   9          4.34          6.20         5.10 o
   1   8   9         19.44         12.97         4.41 o
   2   8   9          9.05         10.22         5.59 o
   3   8   9         34.39         21.78         5.76 o
  -1   9   9         10.56          4.24         3.78 o
   0   9   9         18.51         17.43         8.20 o
   1   9   9         37.18         42.09        15.56 o
   2   9   9         31.96         29.89         8.68 o
  -2  -7  10          4.54          2.83         6.27 o
  -1  -7  10          6.11         -0.22         5.47 o
   0  -7  10          4.96          5.76         5.34 o
   1  -7  10          0.85         -2.83         4.39 o
   2  -7  10         23.60         21.04         6.40 o
  -4  -6  10          5.66          3.30         6.67 o
  -3  -6  10         22.58         22.21         7.57 o
  -2  -6  10         39.49         31.42         7.41 o
  -1  -6  10         16.11         26.28         9.39 o
   0  -6  10         19.11         16.10         6.04 o
   1  -6  10          2.34          1.29         4.37 o
   2  -6  10          5.33          7.98         4.76 o
   3  -6  10         16.83         18.50         5.47 o
  -4  -5  10          3.80          3.46         3.54 o
  -3  -5  10         20.37         24.29         6.75 o
  -2  -5  10          4.41          4.10         2.20 o
  -1  -5  10         10.29         15.57         2.60 o
   0  -5  10         50.64         52.20         4.89 o
   1  -5  10         14.67         12.62         3.07 o
   2  -5  10         65.25         48.99        10.01 o
   3  -5  10         18.43         18.22         6.71 o
  -5  -4  10         14.44         18.08         4.06 o
  -4  -4  10         54.15         50.18         7.16 o
  -3  -4  10         44.85         44.94        12.19 o
  -2  -4  10         31.94         31.12         4.21 o
  -1  -4  10         72.58         65.93         7.42 o
   0  -4  10         88.21         75.49         5.05 o
   1  -4  10         78.47         99.38         6.06 o
   2  -4  10         61.90         59.37         4.67 o
   3  -4  10         12.10         13.46         3.90 o
   4  -4  10          8.13          7.58         3.26 o
  -5  -3  10         46.53         53.07         6.41 o
  -4  -3  10         80.05         80.05         7.82 o
  -3  -3  10         54.91         54.56         3.76 o
  -2  -3  10         53.82         54.97         3.38 o
  -1  -3  10         72.13         75.69         3.21 o
   0  -3  10          7.83          8.23         2.29 o
   1  -3  10         63.94         70.38         4.86 o
   2  -3  10         32.42         36.60         3.75 o
   3  -3  10         63.98         65.39         5.83 o
   4  -3  10         34.70         38.40         3.57 o
   5  -3  10         14.00         13.53         4.86 o
  -5  -2  10         26.88         25.39         5.16 o
  -4  -2  10        273.48        270.12        11.36 o
  -3  -2  10         29.26         33.43         3.70 o
  -2  -2  10         18.57         15.27         1.67 o
  -1  -2  10         45.72         47.07         2.95 o
   0  -2  10        327.04        308.17         8.54 o
   1  -2  10         81.54         75.46         4.71 o
   2  -2  10        162.21        159.73         4.56 o
   3  -2  10        225.89        212.63         5.99 o
   4  -2  10         32.90         33.44         2.84 o
   5  -2  10         82.03         80.60         8.47 o
  -5  -1  10         12.17         19.02         4.64 o
  -4  -1  10        119.83        102.76         8.88 o
  -3  -1  10         45.04         46.94         3.57 o
  -2  -1  10         66.18         70.47         2.44 o
  -1  -1  10         43.85         39.29         4.40 o
   0  -1  10         80.67         88.04         4.25 o
   1  -1  10         90.58         86.36         5.80 o
   2  -1  10         11.99         13.51         1.79 o
   3  -1  10         65.03         71.18         3.51 o
   4  -1  10        216.00        213.34         4.43 o
   5  -1  10         19.11         18.33         4.68 o
  -6   0  10         12.14         18.46         5.45 o
  -5   0  10         25.66         34.08         5.41 o
  -4   0  10         55.96         66.24         6.85 o
  -3   0  10        186.98        182.41         3.62 o
  -2   0  10        314.31        313.22        16.89 o
  -1   0  10        241.58        250.64         5.83 o
   0   0  10       1072.42       1108.92        14.76 o
   1   0  10        436.41        458.02         8.28 o
   2   0  10        454.57        469.96         7.64 o
   3   0  10        392.51        392.40         6.85 o
   4   0  10        148.63        144.79         9.93 o
   5   0  10         80.61         88.27         8.49 o
   6   0  10         17.00          6.12         6.29 o
  -5   1  10         11.53         10.33         3.98 o
  -4   1  10         33.35         26.73         5.29 o
  -3   1  10        101.73        110.76        11.31 o
  -2   1  10         66.25         75.77         6.03 o
  -1   1  10         13.60         13.93         1.90 o
   0   1  10        111.47        105.10         2.78 o
   1   1  10         22.32         20.75         1.70 o
   2   1  10        186.97        181.42         4.85 o
   3   1  10         82.27         80.45         6.38 o
   4   1  10        657.22        649.84        17.33 o
   5   1  10        144.08        149.84        11.08 o
   6   1  10         52.90         57.28         8.33 o
  -5   2  10         53.08         50.77        11.12 o
  -4   2  10          9.77          9.65         1.70 o
  -3   2  10         64.14         67.81         1.76 o
  -2   2  10        114.46        112.10         7.29 o
  -1   2  10         19.57         19.30         1.53 o
   0   2  10          3.62          3.53         0.97 o
   1   2  10         43.98         38.10         2.22 o
   2   2  10         24.30         29.34         1.63 o
   3   2  10        183.85        177.12         2.64 o
   4   2  10        242.98        238.85        12.60 o
   5   2  10        111.56         99.95         9.04 o
   6   2  10         19.90         19.08         7.41 o
  -5   3  10         14.85         20.78         5.00 o
  -4   3  10          8.27         10.50         5.57 o
  -3   3  10         34.04         37.96         3.42 o
  -2   3  10         88.70         83.78         2.17 o
  -1   3  10         36.37         40.32         2.62 o
   0   3  10        426.35        428.99         5.59 o
   1   3  10        164.29        171.53         3.53 o
   2   3  10         22.14         20.57         1.63 o
   3   3  10        351.60        347.12         4.74 o
   4   3  10        133.66        154.84        10.51 o
   5   3  10         24.04         20.06         5.06 o
  -5   4  10         36.15         40.66         6.66 o
  -4   4  10         25.12         24.30         5.10 o
  -3   4  10         41.70         43.73         2.81 o
  -2   4  10          0.02         -0.12         0.89 o
  -1   4  10        108.29        104.09         3.52 o
   0   4  10        213.18        228.50         5.76 o
   1   4  10         19.15         16.45         1.69 o
   2   4  10         34.66         35.30         2.45 o
   3   4  10         12.80          9.58         1.53 o
   4   4  10         33.92         27.30        10.26 o
   5   4  10         94.11         99.22         9.65 o
  -4   5  10         32.29         29.24         7.18 o
  -3   5  10          6.45          8.76         2.12 o
  -2   5  10          3.31          3.59         1.52 o
  -1   5  10         22.41         22.21         2.24 o
   0   5  10        418.47        428.29        11.64 o
   1   5  10          8.98          7.32         2.02 o
   2   5  10        705.54        733.54        11.80 o
   3   5  10        175.19        165.83         4.54 o
   4   5  10         22.57         21.10         7.12 o
   5   5  10          7.13          4.76         4.06 o
  -4   6  10         12.83          7.24         4.21 o
  -3   6  10         25.80         29.13         3.39 o
  -2   6  10          3.04          3.50         1.83 o
  -1   6  10         15.67         17.03         2.63 o
   0   6  10         20.11         15.69         2.35 o
   1   6  10         72.46         83.41         6.08 o
   2   6  10          2.73          5.71         3.26 o
   3   6  10         29.98         24.21         4.84 o
   4   6  10          4.76          2.99         3.62 o
  -3   7  10          4.10         -3.91         3.91 o
  -2   7  10         31.40         26.39         3.41 o
  -1   7  10          6.92          7.04         2.93 o
   0   7  10        122.39        108.18         8.19 o
   1   7  10         41.36         41.54         5.72 o
   2   7  10        454.24        465.46        32.34 o
   3   7  10         10.64         12.14         4.32 o
   4   7  10          4.44          4.21         4.20 o
  -2   8  10          8.13          4.22         2.88 o
  -1   8  10         22.13         16.88         3.27 o
   0   8  10          0.97          1.80         4.22 o
   1   8  10         42.14         46.70         6.32 o
   2   8  10         16.43         21.47         5.15 o
   3   8  10          2.63          3.64         4.09 o
   0   9  10         18.93         16.10         4.98 o
   1   9  10          8.62          5.66         4.17 o
  -2  -7  11          9.32          5.14         8.80 o
  -1  -7  11          9.19          2.17        11.16 o
   0  -7  11          1.30         -1.63         4.95 o
   1  -7  11          1.77         -3.35         4.66 o
   2  -7  11         11.72          3.08         5.24 o
  -3  -6  11          0.32         -3.44         6.07 o
  -2  -6  11          6.03          8.42         6.03 o
  -1  -6  11          5.75         -4.33         5.22 o
   0  -6  11          2.53          1.36         4.94 o
   1  -6  11          2.50          4.13         4.77 o
   2  -6  11          0.77         -1.36         4.24 o
   3  -6  11         15.51         16.35         6.34 o
  -4  -5  11          4.76         11.23         4.66 o
  -3  -5  11         12.69         24.02         6.93 o
  -2  -5  11          2.62          9.48         6.38 o
  -1  -5  11         39.47         46.83        12.92 o
   0  -5  11         83.00         81.74         7.34 o
   1  -5  11         16.91         22.79         5.76 o
   2  -5  11         27.18         30.42         5.98 o
   3  -5  11         31.45         26.10         5.54 o
  -5  -4  11          8.83         15.31         3.95 o
  -4  -4  11         99.82        100.74         9.68 o
  -3  -4  11         13.24          9.29         5.20 o
  -2  -4  11         11.48          8.05         4.18 o
  -1  -4  11         99.82        119.54         6.78 o
   0  -4  11        269.25        260.43        12.36 o
   1  -4  11          0.82          5.77         2.99 o
   2  -4  11         68.64         63.48         8.32 o
   3  -4  11          5.57          1.61         3.17 o
  -5  -3  11          2.70          0.29         4.13 o
  -4  -3  11         59.76         57.35        10.91 o
  -3  -3  11         34.59         32.94         3.19 o
  -2  -3  11         63.52         64.54         3.85 o
  -1  -3  11         11.38         10.18         2.06 o
   0  -3  11         56.49         55.53         4.26 o
   1  -3  11         19.98         21.64         5.17 o
   2  -3  11         32.30         34.24         6.34 o
   3  -3  11         17.36         12.65         3.53 o
   4  -3  11         26.68         27.77         5.52 o
   5  -3  11         31.10         35.87         6.59 o
  -5  -2  11         37.01         40.60        10.58 o
  -4  -2  11        115.97        123.86         9.52 o
  -3  -2  11         38.58         40.20         4.12 o
  -2  -2  11        124.58        120.66         4.06 o
  -1  -2  11         33.03         32.85         2.91 o
   0  -2  11        386.65        383.05         8.32 o
   1  -2  11         31.95         28.91         3.96 o
   2  -2  11         38.54         39.55         3.31 o
   3  -2  11         98.40        102.84         4.77 o
   4  -2  11          8.42          4.86         1.82 o
   5  -2  11         51.04         66.53         8.12 o
  -5  -1  11          9.99         10.89         4.23 o
  -4  -1  11         37.99         39.91         8.59 o
  -3  -1  11         27.68         24.81         2.26 o
  -2  -1  11         56.60         52.52         2.96 o
  -1  -1  11         10.43          7.96         1.81 o
   0  -1  11        735.15        751.94        11.95 o
   1  -1  11         39.36         40.50         2.51 o
   2  -1  11         26.45         20.55         3.68 o
   3  -1  11        146.31        150.38         4.71 o
   4  -1  11         55.14         46.00         6.15 o
   5  -1  11         48.63         45.12         6.66 o
  -5   0  11         92.30         85.59         8.16 o
  -4   0  11        128.03        129.07        11.53 o
  -3   0  11        134.33        134.05         8.80 o
  -2   0  11         18.49         16.19         4.79 o
  -1   0  11         65.75         58.62         4.87 o
   0   0  11         50.94         54.83         2.34 o
   1   0  11        496.01        488.27         6.89 o
   2   0  11         96.35         93.25         3.51 o
   3   0  11        185.19        184.85         7.24 o
   4   0  11        145.18        125.29         9.11 o
   5   0  11         78.82         91.24         8.98 o
  -5   1  11         49.68         36.21         7.89 o
  -4   1  11          6.95          3.48         3.16 o
  -3   1  11        134.30        119.68         8.22 o
  -2   1  11         56.78         49.28         5.17 o
  -1   1  11         18.59         20.10         2.77 o
   0   1  11        899.26        940.14         9.48 o
   1   1  11         54.11         51.89         2.62 o
   2   1  11        198.07        217.13         4.77 o
   3   1  11         32.33         33.71         2.08 o
   4   1  11         26.39         24.72         6.35 o
   5   1  11         49.05         43.84         6.59 o
   6   1  11         46.88         59.50        12.80 o
  -5   2  11         69.59         83.86        12.18 o
  -4   2  11          6.49          3.01         3.63 o
  -3   2  11        297.83        287.72        15.95 o
  -2   2  11         27.15         26.67         4.57 o
  -1   2  11        219.14        219.57         6.79 o
   0   2  11        398.01        396.95         5.74 o
   1   2  11         16.87         14.89         1.58 o
   2   2  11         56.89         56.17         2.39 o
   3   2  11        317.03        324.13         5.46 o
   4   2  11         21.32         23.18         4.59 o
   5   2  11         10.81         18.92         4.65 o
  -5   3  11         32.92         35.78        10.48 o
  -4   3  11         16.14         20.38         5.05 o
  -3   3  11        108.02        107.75         3.03 o
  -2   3  11         25.67         25.37         1.49 o
  -1   3  11         29.67         32.17         3.41 o
   0   3  11        193.79        205.67         3.87 o
   1   3  11        128.47        132.52         3.38 o
   2   3  11         95.16         98.04         3.06 o
   3   3  11        255.73        243.88         4.11 o
   4   3  11         24.75         26.31         8.95 o
   5   3  11         34.97         33.93         7.80 o
  -5   4  11         19.50         26.81         5.87 o
  -4   4  11          7.52          8.44         3.86 o
  -3   4  11         42.66         40.03         2.95 o
  -2   4  11         13.03         10.81         1.35 o
  -1   4  11         59.91         57.09         3.99 o
   0   4  11        199.33        200.46         4.99 o
   1   4  11         32.40         34.46         2.30 o
   2   4  11         90.61         89.15         3.45 o
   3   4  11        322.99        309.35         5.35 o
   4   4  11         56.98         47.22         6.17 o
   5   4  11         22.30         32.40        10.18 o
  -4   5  11          7.10          4.62         4.19 o
  -3   5  11         10.30         10.38         2.14 o
  -2   5  11         41.95         43.39         2.59 o
  -1   5  11         13.93         14.90         2.30 o
   0   5  11          8.87          9.50         2.02 o
   1   5  11         15.25         15.40         2.34 o
   2   5  11         45.57         45.62         3.26 o
   3   5  11         18.14         14.53         1.99 o
   4   5  11         84.61         90.60         8.80 o
   5   5  11         10.21         14.25         5.15 o
  -4   6  11          0.79         -1.84         5.30 o
  -3   6  11         18.62         22.20         6.45 o
  -2   6  11         33.67         30.05         3.32 o
  -1   6  11         67.39         70.70         4.56 o
   0   6  11         53.44         49.16         3.91 o
   1   6  11        151.86        162.50         7.39 o
   2   6  11        284.93        278.49         7.74 o
   3   6  11         16.87         25.18         3.64 o
   4   6  11          7.49          4.95         3.88 o
  -3   7  11          1.02          1.70         5.55 o
  -2   7  11         29.53         26.05         3.50 o
  -1   7  11          8.50          4.93         2.31 o
   0   7  11         15.86         15.90         3.26 o
   1   7  11         52.43         59.47         6.73 o
   2   7  11        105.52        115.77         9.76 o
   3   7  11         27.57         15.83         5.25 o
   4   7  11          8.76         14.14         8.71 o
  -2   8  11          7.04          6.96         3.68 o
  -1   8  11         51.00         64.10         9.42 o
   0   8  11          5.66          5.80         3.04 o
   1   8  11        172.83        176.79        14.44 o
   2   8  11        107.47        131.43        11.07 o
   3   8  11         11.14         12.69         5.74 o
   1   9  11          2.78          1.55         3.63 o
  -1  -7  12          1.54         10.57         9.66 o
   0  -7  12          3.89          1.09         6.51 o
   1  -7  12         14.51         11.92         6.02 o
  -3  -6  12          5.48         13.20        10.41 o
  -2  -6  12          7.70         16.03        10.78 o
  -1  -6  12          2.66          5.51         9.13 o
   0  -6  12         14.38         13.88         5.98 o
   1  -6  12          4.63         -4.11         4.11 o
   2  -6  12          4.12         -1.83         4.48 o
   3  -6  12         31.99         44.80         7.61 o
  -4  -5  12          9.29         13.20         6.49 o
  -3  -5  12         21.01         25.04         7.94 o
  -2  -5  12          2.26         -0.20         5.41 o
  -1  -5  12         24.28         42.14         8.35 o
   0  -5  12         55.31         89.11        10.16 o
   1  -5  12         59.00         66.05         8.23 o
   2  -5  12         24.50         24.73         5.64 o
   3  -5  12         80.27         82.54         8.26 o
  -4  -4  12         55.57         68.80         8.42 o
  -3  -4  12          3.71         -1.18         3.82 o
  -2  -4  12         73.19         72.68         8.50 o
  -1  -4  12         68.20         63.24         5.88 o
   0  -4  12         87.34         79.83         5.85 o
   1  -4  12         24.77         22.99         4.16 o
   2  -4  12         28.99         27.44         5.29 o
   3  -4  12        210.96        220.02        20.07 o
  -5  -3  12         22.34         15.49         5.67 o
  -4  -3  12          7.00          6.21         4.27 o
  -3  -3  12          8.33          4.18         3.48 o
  -2  -3  12          6.72          3.50         1.79 o
  -1  -3  12         86.79         93.35         6.91 o
   0  -3  12        292.57        296.05         8.50 o
   1  -3  12         51.84         51.33         6.30 o
   2  -3  12        115.10        112.04         8.09 o
   3  -3  12        274.93        263.74        10.66 o
   4  -3  12          8.71          9.07         5.69 o
   5  -3  12         18.01         34.76        10.56 o
  -5  -2  12         17.48         29.89         5.90 o
  -4  -2  12         32.50         35.65         5.62 o
  -3  -2  12         18.44         17.99         4.16 o
  -2  -2  12         95.30         93.11         4.41 o
  -1  -2  12         60.98         54.86         5.52 o
   0  -2  12         96.86         92.19         4.81 o
   1  -2  12        105.22        102.96         6.45 o
   2  -2  12        158.29        176.60         5.90 o
   3  -2  12        218.34        213.97         6.41 o
   4  -2  12         34.24         34.55         5.59 o
   5  -2  12          0.57          0.93         3.60 o
  -5  -1  12         47.91         54.85         7.17 o
  -4  -1  12          7.69          1.02         3.30 o
  -3  -1  12         37.73         34.65         2.16 o
  -2  -1  12         29.86         32.07         8.28 o
  -1  -1  12        166.75        165.86         9.37 o
   0  -1  12         77.47         86.31         4.61 o
   1  -1  12         20.92         25.41         2.28 o
   2  -1  12         53.91         47.93         3.35 o
   3  -1  12        114.58        109.33         4.67 o
   4  -1  12          1.10          6.51         3.21 o
   5  -1  12         59.04         65.16        13.75 o
  -5   0  12         69.39         59.37        17.02 o
  -4   0  12         28.52         31.26         5.20 o
  -3   0  12          3.44          0.58         3.07 o
  -2   0  12         42.23         38.05         5.82 o
  -1   0  12         81.32         83.72         6.32 o
   0   0  12         26.41         27.33         3.00 o
   1   0  12         53.08         52.24         2.90 o
   2   0  12          9.01          9.78         1.64 o
   3   0  12        281.13        290.17         6.18 o
   4   0  12        138.32        136.03        10.02 o
   5   0  12         96.25         94.04         9.44 o
  -5   1  12         34.14         29.54         5.38 o
  -4   1  12          3.25         -1.95         3.04 o
  -3   1  12         17.44         17.80         3.99 o
  -2   1  12        153.35        156.47        18.33 o
  -1   1  12         45.29         43.76         4.62 o
   0   1  12        112.57        113.02         3.18 o
   1   1  12         30.05         24.01         2.09 o
   2   1  12         17.30         17.57         1.88 o
   3   1  12         29.44         29.76         1.89 o
   4   1  12         87.77         80.77         8.06 o
   5   1  12         31.09         27.32         9.36 o
  -5   2  12         14.62         17.44         4.73 o
  -4   2  12          8.86         10.25         4.54 o
  -3   2  12         36.84         34.83         5.22 o
  -2   2  12         93.62         90.11         7.24 o
  -1   2  12        234.04        237.82        15.52 o
   0   2  12        285.13        286.44         5.44 o
   1   2  12         29.89         32.25         2.39 o
   2   2  12         24.38         24.41         1.76 o
   3   2  12         79.16         77.70         2.27 o
   4   2  12        306.91        305.39        15.06 o
   5   2  12         55.62         47.34         7.05 o
  -5   3  12         25.71         28.34         6.05 o
  -4   3  12         13.80         14.87         4.56 o
  -3   3  12         34.01         30.38         5.38 o
  -2   3  12         17.91         13.30         3.83 o
  -1   3  12         39.76         39.59         2.29 o
   0   3  12         47.03         47.92         2.71 o
   1   3  12         96.44        101.89         3.25 o
   2   3  12         32.56         30.28         2.03 o
   3   3  12         29.04         28.00         1.83 o
   4   3  12        225.99        212.72        10.78 o
   5   3  12         30.69         29.22         5.72 o
  -4   4  12         14.01         18.61         4.96 o
  -3   4  12         11.74         14.37         4.30 o
  -2   4  12         36.26         37.83         3.12 o
  -1   4  12        104.38         98.30         7.72 o
   0   4  12         12.58         12.78         1.91 o
   1   4  12        366.26        359.83         6.82 o
   2   4  12          0.64          0.46         1.18 o
   3   4  12        261.04        258.97         5.02 o
   4   4  12         26.56         22.22         4.78 o
   5   4  12         59.46         72.13         8.49 o
  -4   5  12          1.77          4.61         3.65 o
  -3   5  12         13.36         15.73         4.57 o
  -2   5  12         18.50         17.14         2.36 o
  -1   5  12         33.45         35.48         3.10 o
   0   5  12         24.11         26.01         5.09 o
   1   5  12        152.89        150.00         5.39 o
   2   5  12         75.08         79.72         4.61 o
   3   5  12         43.65         43.25         4.74 o
   4   5  12         32.01         46.81         6.66 o
   5   5  12          0.01         -1.44         3.07 o
  -3   6  12         16.63          9.29         4.91 o
  -2   6  12          3.03          1.91         1.81 o
  -1   6  12        101.24        106.77         5.55 o
   0   6  12          3.25          0.40         1.64 o
   1   6  12        424.95        440.69         9.80 o
   2   6  12         23.77         21.34         2.97 o
   3   6  12         92.54         91.75         5.34 o
   4   6  12         11.48          5.53         4.17 o
  -2   7  12          3.45          6.35         3.15 o
  -1   7  12         14.58         15.64         2.90 o
   0   7  12          7.30          9.59         2.59 o
   1   7  12         66.53         67.78         5.09 o
   2   7  12         81.76         89.59         5.89 o
   3   7  12         43.10         37.77         4.04 o
   4   7  12         40.31         43.96        10.61 o
  -1   8  12         22.43         25.68         3.71 o
   0   8  12          1.91          1.05         2.35 o
   1   8  12        128.53        125.93         8.36 o
   2   8  12          3.30          0.43         2.77 o
   3   8  12         15.02         17.78         7.40 o
   0  -7  13          3.98          1.19         8.90 o
  -2  -6  13         15.39         25.07         7.79 o
  -1  -6  13         20.93         25.93         7.69 o
   0  -6  13          4.09         -0.99         5.78 o
   1  -6  13         33.30         33.05         7.81 o
   2  -6  13         11.95          6.31         5.22 o
  -3  -5  13         26.24         29.55         7.65 o
  -2  -5  13          8.44          2.68         5.64 o
  -1  -5  13         73.66         68.18         9.66 o
   0  -5  13         25.43         59.74         8.93 o
   1  -5  13         90.65         91.37         9.15 o
   2  -5  13         35.94         32.57         6.20 o
   3  -5  13         75.03         85.66        10.68 o
  -4  -4  13         12.42         15.58         5.59 o
  -3  -4  13          1.98         10.63         4.77 o
  -2  -4  13         10.03         -1.71         4.81 o
  -1  -4  13         49.54         46.79         7.28 o
   0  -4  13         39.18         37.78         5.47 o
   1  -4  13         56.49         66.07         7.74 o
   2  -4  13         78.97         78.35         8.05 o
   3  -4  13         30.29         25.93         5.33 o
  -4  -3  13          8.45          3.77         4.26 o
  -3  -3  13          0.48         -2.97         2.97 o
  -2  -3  13         15.70         17.77         2.45 o
  -1  -3  13        146.00        146.57        14.47 o
   0  -3  13        300.51        290.96        12.40 o
   1  -3  13        185.14        193.71        10.53 o
   2  -3  13        139.32        126.60         9.00 o
   3  -3  13         28.06         22.07         4.49 o
  -5  -2  13          4.63          8.03         4.70 o
  -4  -2  13         44.89         51.60         6.89 o
  -3  -2  13          4.55          4.13         3.34 o
  -2  -2  13         31.81         25.55         4.75 o
  -1  -2  13         87.63         77.16         6.61 o
   0  -2  13        276.83        286.66        12.51 o
   1  -2  13         20.69         20.79         5.32 o
   2  -2  13        300.01        326.81        10.64 o
   3  -2  13        138.32        130.01         5.72 o
   4  -2  13         15.74         14.57         7.76 o
   5  -2  13          2.42         -0.10         4.09 o
  -5  -1  13         23.40         33.13         6.03 o
  -4  -1  13         19.82         15.32        14.14 o
  -3  -1  13         30.65         39.10         5.56 o
  -2  -1  13         29.74         23.09         4.00 o
  -1  -1  13        232.29        233.32         9.35 o
   0  -1  13        187.92        207.43        17.15 o
   1  -1  13        146.60        140.11         4.61 o
   2  -1  13         43.53         44.58         3.38 o
   3  -1  13        117.23        114.38         4.94 o
   4  -1  13         12.61         10.29         4.91 o
   5  -1  13          2.15          3.56         3.78 o
  -5   0  13          1.95         -1.24         4.48 o
  -4   0  13         15.50         11.19         7.16 o
  -3   0  13          1.17          4.51         3.11 o
  -2   0  13         25.67         20.37         3.85 o
  -1   0  13        126.37        134.39         7.95 o
   0   0  13        104.42        101.90         6.29 o
   1   0  13         97.54         97.91         3.69 o
   2   0  13        162.87        160.39         9.74 o
   3   0  13         50.34         49.78         3.29 o
   4   0  13         41.28         51.64         6.67 o
   5   0  13         59.52         59.79        12.14 o
  -5   1  13         11.24         10.99         4.16 o
  -4   1  13          1.49          0.27         2.71 o
  -3   1  13         20.29         26.55         4.82 o
  -2   1  13         50.79         57.52         6.01 o
  -1   1  13          7.11          7.65         2.72 o
   0   1  13         55.93         60.57         2.84 o
   1   1  13        271.43        267.72         5.80 o
   2   1  13          5.56          4.63         1.55 o
   3   1  13        143.84        129.96         5.47 o
   4   1  13          2.59          1.81         4.54 o
   5   1  13         32.06         31.48         7.17 o
  -5   2  13          2.03          1.00         3.68 o
  -4   2  13         36.84         36.39         5.77 o
  -3   2  13         56.91         57.86         7.44 o
  -2   2  13        242.74        237.69        12.42 o
  -1   2  13          4.44          6.01         2.70 o
   0   2  13        119.47        119.56         3.62 o
   1   2  13        183.61        177.44         4.81 o
   2   2  13         30.48         29.79         2.53 o
   3   2  13         16.41         18.28         1.55 o
   4   2  13        185.45        182.96         9.95 o
   5   2  13         67.66         82.71         9.18 o
  -5   3  13          1.19          0.52         3.88 o
  -4   3  13         28.55         28.66         5.54 o
  -3   3  13         83.15         72.17        11.26 o
  -2   3  13         81.92         84.00        21.44 o
  -1   3  13         24.22         19.44         1.72 o
   0   3  13          4.00          4.16         1.46 o
   1   3  13         98.42        103.85         4.10 o
   2   3  13         44.45         47.87         2.55 o
   3   3  13        144.42        142.56         3.51 o
   4   3  13         97.99         85.34         8.53 o
   5   3  13         13.48         17.94         8.15 o
  -4   4  13          4.44          1.75         4.55 o
  -3   4  13        100.45        104.57         9.21 o
  -2   4  13         45.80         43.04         3.35 o
  -1   4  13         22.85         21.40         2.29 o
   0   4  13        189.24        175.73         5.23 o
   1   4  13        157.60        166.91         5.35 o
   2   4  13         85.16         86.57         4.70 o
   3   4  13         39.28         38.78         2.73 o
   4   4  13         48.99         49.85         6.74 o
   5   4  13          5.62          6.26         4.13 o
  -4   5  13         14.58          8.70         5.35 o
  -3   5  13         39.32         37.30         6.81 o
  -2   5  13         26.69         26.05         3.31 o
  -1   5  13         17.50         17.90         2.35 o
   0   5  13         77.78         76.25         4.46 o
   1   5  13         73.59         75.99         4.52 o
   2   5  13          3.80          1.58         1.72 o
   3   5  13         59.67         54.42         3.87 o
   4   5  13         43.28         38.13         6.54 o
   5   5  13         17.68         20.12         8.63 o
  -3   6  13         32.17         32.24         6.38 o
  -2   6  13          8.48         11.52         4.70 o
  -1   6  13          9.71          4.25         2.07 o
   0   6  13         54.74         54.69         5.03 o
   1   6  13         53.83         51.71         4.29 o
   2   6  13          4.14          4.74         2.23 o
   3   6  13         82.84         76.30         4.96 o
   4   6  13          2.79          1.28         3.58 o
  -2   7  13         54.03         60.36         8.09 o
  -1   7  13          0.60          0.86         2.08 o
   0   7  13         35.06         37.51         3.95 o
   1   7  13         75.66         84.81         5.99 o
   2   7  13          3.69          4.57         2.43 o
   3   7  13          2.25          5.62         2.72 o
  -1   8  13          4.49          5.42         3.03 o
   0   8  13         15.62         17.22         3.44 o
   1   8  13         13.89         12.25         4.68 o
   2   8  13          1.52          2.58         2.51 o
  -1  -6  14          6.61          1.37         6.67 o
   0  -6  14         42.55         50.42         9.92 o
   1  -6  14          1.23          0.48         5.22 o
   2  -6  14        126.58        120.15        16.12 o
  -3  -5  14         41.97         53.73         9.59 o
  -2  -5  14         14.46          6.66         6.32 o
  -1  -5  14         25.69         27.76         8.60 o
   0  -5  14         23.38         27.29         7.03 o
   1  -5  14         31.55         42.73         7.02 o
   2  -5  14         94.54         90.83        11.75 o
   3  -5  14          0.24         -3.84         3.84 o
  -4  -4  14         46.41         49.03        10.90 o
  -3  -4  14          5.88         13.92         5.34 o
  -2  -4  14         18.03         12.67         5.47 o
  -1  -4  14          2.48         -5.34         5.34 o
   0  -4  14         26.69         18.71         7.47 o
   1  -4  14         87.48         99.10        13.16 o
   2  -4  14        448.53        447.09        19.68 o
  -4  -3  14          9.56          7.99         6.65 o
  -3  -3  14         48.65         37.49         9.21 o
  -2  -3  14         23.39         29.35         5.36 o
  -1  -3  14         38.66         35.97         8.23 o
   0  -3  14         20.30         16.26         4.64 o
   1  -3  14        163.09        180.14        12.10 o
   2  -3  14        154.85        212.96        16.94 o
   3  -3  14         43.42         35.89         5.32 o
  -4  -2  14         34.57         36.64         6.01 o
  -3  -2  14          0.09         -2.71         2.71 o
  -2  -2  14        105.04        101.27         8.07 o
  -1  -2  14          3.82         -0.28         5.32 o
   0  -2  14        151.36        145.13         8.38 o
   1  -2  14        142.02        143.61         8.99 o
   2  -2  14        629.59        635.29        21.71 o
   3  -2  14         10.42          6.02         2.42 o
   4  -2  14         68.09         62.29         7.57 o
  -5  -1  14          6.25         11.70         4.63 o
  -4  -1  14         32.68         28.59         5.50 o
  -3  -1  14         13.44         14.07         3.95 o
  -2  -1  14         21.86         18.72         4.34 o
  -1  -1  14        118.49        126.35         8.54 o
   0  -1  14        224.33        216.17         8.83 o
   1  -1  14        111.06        115.49         7.96 o
   2  -1  14         88.21         84.24         4.63 o
   3  -1  14         76.34         76.24         4.76 o
   4  -1  14         34.24         31.62         5.78 o
   5  -1  14         43.23         34.61         6.19 o
  -5   0  14          0.02          0.12         3.64 o
  -4   0  14         11.33         12.48         6.35 o
  -3   0  14          3.94          4.83         3.15 o
  -2   0  14         49.40         55.88         7.21 o
  -1   0  14         94.15         95.07         7.10 o
   0   0  14         70.39         65.93         5.70 o
   1   0  14         21.71         17.31         2.12 o
   2   0  14        104.94        104.64         4.30 o
   3   0  14         29.87         36.13         3.46 o
   4   0  14         45.21         47.80         6.48 o
   5   0  14          0.10         -1.14         3.59 o
  -5   1  14         11.78         13.89         4.80 o
  -4   1  14         48.71         41.34         6.28 o
  -3   1  14         53.81         64.86         7.14 o
  -2   1  14          1.64          0.80         2.58 o
  -1   1  14        219.37        236.11        13.56 o
   0   1  14        310.13        308.47         5.88 o
   1   1  14         32.43         30.72         2.58 o
   2   1  14          9.29          7.26         1.67 o
   3   1  14         66.33         68.85         6.60 o
   4   1  14         34.24         28.80         4.98 o
   5   1  14         64.62         54.56         7.73 o
  -5   2  14          1.00         -0.61         3.46 o
  -4   2  14          9.44          6.53         6.77 o
  -3   2  14          8.67          9.75         3.64 o
  -2   2  14        148.18        154.33        13.89 o
  -1   2  14        173.24        176.05         9.16 o
   0   2  14        622.56        620.05         9.08 o
   1   2  14        140.95        141.12         4.50 o
   2   2  14        148.86        151.11         4.71 o
   3   2  14          5.57          4.95         1.12 o
   4   2  14          1.56          3.12         3.07 o
   5   2  14         27.16         34.53         6.47 o
  -4   3  14         21.78         22.43         5.13 o
  -3   3  14          8.53          9.90         4.17 o
  -2   3  14        272.57        281.57        11.97 o
  -1   3  14         47.31         47.95         2.27 o
   0   3  14        704.17        669.14        13.61 o
   1   3  14        110.32        116.32         4.16 o
   2   3  14         33.35         33.88         2.37 o
   3   3  14          7.68          7.71         1.68 o
   4   3  14         30.25         36.17         5.99 o
   5   3  14         25.09         22.70         5.87 o
  -4   4  14          8.14          9.86         4.51 o
  -3   4  14         15.11         10.81         3.96 o
  -2   4  14        132.46        129.27         9.70 o
  -1   4  14          7.61          6.16         1.66 o
   0   4  14        499.53        517.75         9.11 o
   1   4  14          1.45          1.38         1.57 o
   2   4  14         46.52         54.19         3.29 o
   3   4  14         18.43         21.38         2.52 o
   4   4  14         46.14         53.45         7.02 o
   5   4  14          5.83          9.94         4.76 o
  -3   5  14         32.69         46.14         7.18 o
  -2   5  14         72.17         76.24         8.15 o
  -1   5  14          0.72          0.32         1.75 o
   0   5  14        238.84        230.58         7.79 o
   1   5  14          5.98          5.33         2.37 o
   2   5  14          5.63          6.40         2.16 o
   3   5  14         43.67         45.29         3.67 o
   4   5  14         35.88         34.95         6.58 o
  -3   6  14         17.22         11.91         6.64 o
  -2   6  14         10.32          1.65         3.39 o
  -1   6  14         10.70         14.87         3.28 o
   0   6  14         53.87         50.14         4.13 o
   1   6  14         19.65         23.84         3.18 o
   2   6  14         78.70         88.77         6.13 o
   3   6  14         46.96         46.52         4.10 o
   4   6  14         21.93         24.70         5.88 o
  -2   7  14         12.44          9.74         6.12 o
  -1   7  14          1.36         -0.17         3.10 o
   0   7  14         35.04         34.71         5.78 o
   1   7  14          9.71          9.64         3.64 o
   2   7  14         18.21         21.64         3.35 o
   3   7  14          7.54          5.41         4.05 o
   0   8  14          6.59          6.72         3.35 o
   1   8  14          8.77         10.87         3.06 o
   2   8  14         41.16         35.91         4.49 o
  -1  -6  15          5.15         16.82        10.69 o
   0  -6  15         16.93         13.67         6.73 o
   1  -6  15         10.16          1.89         5.92 o
  -2  -5  15         18.92          6.22         6.39 o
  -1  -5  15         22.30         22.91         7.44 o
   0  -5  15         15.49         18.59         7.08 o
   1  -5  15         89.76         87.46         9.93 o
   2  -5  15         14.01          9.32         7.12 o
   3  -5  15          5.60         -0.07         4.78 o
  -3  -4  15         10.14         13.73         5.62 o
  -2  -4  15         41.67         51.90         7.34 o
  -1  -4  15          7.54         -4.20         4.77 o
   0  -4  15         19.92         15.90         7.02 o
   1  -4  15         87.44         99.46        10.04 o
   2  -4  15        125.88        143.72        10.77 o
   3  -4  15          6.55          5.18         4.21 o
  -4  -3  15          7.73          2.46         4.61 o
  -3  -3  15         41.29         41.10         6.78 o
  -2  -3  15          1.78         -3.33         3.33 o
  -1  -3  15        119.19        110.19        13.88 o
   0  -3  15         36.67         32.05         6.03 o
   1  -3  15        557.98        523.93        17.29 o
   2  -3  15         53.89         67.44         7.68 o
   3  -3  15          0.13         -3.09         3.09 o
  -4  -2  15         20.75         24.43         5.59 o
  -3  -2  15          3.99          2.67         3.33 o
  -2  -2  15         37.08         32.21         5.29 o
  -1  -2  15         35.71         32.54         4.92 o
   0  -2  15        164.88        163.20         9.82 o
   1  -2  15        421.21        407.22        13.71 o
   2  -2  15         15.16         17.81         5.02 o
   3  -2  15         17.35         21.24         3.18 o
   4  -2  15         10.63          9.55         4.14 o
  -4  -1  15          5.82         11.28         4.85 o
  -3  -1  15          2.25          1.22         3.08 o
  -2  -1  15         12.69         15.85         4.15 o
  -1  -1  15         45.36         49.31         6.12 o
   0  -1  15         44.22         44.15         5.29 o
   1  -1  15        916.50        933.29        26.30 o
   2  -1  15         72.88         76.25         4.63 o
   3  -1  15         71.52         73.42         8.27 o
   4  -1  15         23.41         21.03         5.16 o
   5  -1  15          2.96          7.78         6.37 o
  -4   0  15         20.17         20.99         4.95 o
  -3   0  15         15.69         14.79         3.94 o
  -2   0  15         96.61         78.44         7.09 o
  -1   0  15        283.90        295.56        11.06 o
   0   0  15        528.45        509.27        26.02 o
   1   0  15        339.10        351.31         9.22 o
   2   0  15         43.69         42.15         3.27 o
   3   0  15         32.64         31.76         3.17 o
   4   0  15         10.63         14.28         4.51 o
   5   0  15          5.22          5.44         3.98 o
  -4   1  15          4.36          9.23         4.00 o
  -3   1  15         26.44         29.22         5.19 o
  -2   1  15         12.21         15.72         6.69 o
  -1   1  15        360.74        318.31        11.57 o
   0   1  15        117.11        116.47         4.84 o
   1   1  15        412.65        392.82         8.99 o
   2   1  15         20.46         21.34         2.51 o
   3   1  15        130.99        134.19         9.44 o
   4   1  15         14.05          9.04         4.03 o
   5   1  15         29.50         32.41         6.56 o
  -4   2  15         26.55         27.15         7.12 o
  -3   2  15         22.95         23.78         7.46 o
  -2   2  15         46.99         40.27         8.84 o
  -1   2  15        153.06        153.86         9.24 o
   0   2  15        132.63        116.16         4.03 o
   1   2  15         14.61         13.18         2.07 o
   2   2  15         99.11         94.46         4.80 o
   3   2  15         10.46         12.44         2.18 o
   4   2  15         80.05         80.98         8.23 o
   5   2  15          7.35          9.27         4.20 o
  -4   3  15          5.85          8.15         4.66 o
  -3   3  15          9.18         13.92         4.64 o
  -2   3  15        112.04        122.00        18.58 o
  -1   3  15        248.06        250.32         4.46 o
   0   3  15        155.55        151.12         4.61 o
   1   3  15         19.06         21.58         3.32 o
   2   3  15         10.14         10.43         1.70 o
   3   3  15         50.43         41.38         3.02 o
   4   3  15          2.15          0.32         3.14 o
   5   3  15         52.70         55.51         7.59 o
  -4   4  15         28.37         29.39         9.07 o
  -3   4  15         16.20         16.82         5.10 o
  -2   4  15        131.76        135.65        10.39 o
  -1   4  15          2.86          2.01         1.59 o
   0   4  15          4.30          5.91         1.78 o
   1   4  15        133.64        130.40         5.11 o
   2   4  15         67.18         63.89         4.11 o
   3   4  15          7.74          9.68         2.20 o
   4   4  15        104.07        114.59        10.04 o
   5   4  15          4.48          7.06         6.10 o
  -3   5  15         44.69         50.70        10.07 o
  -2   5  15         84.86         79.18         8.39 o
  -1   5  15         91.95         92.09         6.62 o
   0   5  15        138.52        137.78         5.56 o
   1   5  15          0.67         -1.54         1.54 o
   2   5  15          5.84          8.01         2.23 o
   3   5  15          3.39          3.45         2.30 o
   4   5  15         13.98         18.14         5.11 o
  -2   6  15          3.53          4.00         3.92 o
  -1   6  15          5.50          0.49         3.46 o
   0   6  15          1.88          3.15         2.10 o
   1   6  15         22.95         24.13         3.81 o
   2   6  15          7.19          7.89         2.44 o
   3   6  15         11.97         11.02         4.08 o
   4   6  15         46.13         46.63        15.53 o
  -1   7  15          5.40          7.46         4.27 o
   0   7  15          2.42          3.13         2.30 o
   1   7  15         10.39         14.79         3.18 o
   2   7  15          8.87         12.96         2.91 o
   3   7  15          9.67         10.65         6.15 o
   0   8  15          1.34          1.92         3.21 o
   1   8  15          0.06          2.23         2.62 o
  -2  -5  16          8.67          4.92        10.33 o
  -1  -5  16         62.02         66.08        12.29 o
   0  -5  16          6.75          5.99         6.61 o
   1  -5  16         65.70         73.50         9.33 o
   2  -5  16         37.06         37.86         8.76 o
  -3  -4  16          6.65          5.57         7.00 o
  -2  -4  16         19.08         17.93         5.99 o
  -1  -4  16         47.76         52.91         8.24 o
   0  -4  16          6.24          5.61         8.37 o
   1  -4  16         47.10         50.27         7.83 o
   2  -4  16         48.13         51.29         7.57 o
  -3  -3  16         15.76         20.66         5.85 o
  -2  -3  16          9.62          4.61         4.16 o
  -1  -3  16         60.04         76.90        12.32 o
   0  -3  16          7.73          1.97         8.11 o
   1  -3  16         77.42         70.04         8.35 o
   2  -3  16          3.07          1.73         4.29 o
   3  -3  16         46.50         44.38         9.01 o
  -4  -2  16         25.26         28.27         8.63 o
  -3  -2  16          2.80          3.11         3.44 o
  -2  -2  16          3.33          0.22         2.97 o
  -1  -2  16         50.82         46.32        10.81 o
   0  -2  16         24.09         20.21         4.59 o
   1  -2  16         64.23         58.94         8.74 o
   2  -2  16        100.84        102.63        11.23 o
   3  -2  16          7.32          5.56         2.54 o
   4  -2  16         36.48         40.21         6.69 o
  -4  -1  16          9.57         11.87         4.57 o
  -3  -1  16         17.34         31.17         7.30 o
  -2  -1  16         47.72         38.67         5.56 o
  -1  -1  16        174.01        190.19        17.43 o
   0  -1  16         32.17         36.28         5.18 o
   1  -1  16        241.33        240.28         9.84 o
   2  -1  16         30.63         34.25         3.45 o
   3  -1  16         31.87         36.54         6.64 o
   4  -1  16         13.35         13.66         4.67 o
  -4   0  16         16.78         17.39         5.00 o
  -3   0  16          9.33          6.52         3.83 o
  -2   0  16         46.43         32.65         5.15 o
  -1   0  16         25.90         31.12         4.75 o
   0   0  16        414.61        426.21        14.78 o
   1   0  16        148.67        155.12         5.45 o
   2   0  16         59.33         52.85         3.72 o
   3   0  16          3.64          2.83         2.96 o
   4   0  16         41.42         37.36         6.14 o
   5   0  16          2.06         -3.24         5.13 o
  -4   1  16          0.16          1.40         3.59 o
  -3   1  16         37.12         44.10         6.06 o
  -2   1  16         74.40         84.87        12.52 o
  -1   1  16        746.12        782.17        18.90 o
   0   1  16        142.96        139.34         4.72 o
   1   1  16         44.89         43.36         3.25 o
   2   1  16         14.25          8.43         2.49 o
   3   1  16         34.89         16.37         4.65 o
   4   1  16          1.92         -1.79         2.55 o
   5   1  16         27.47         39.28        10.31 o
  -4   2  16          6.36          1.03         3.87 o
  -3   2  16          1.70          1.45         4.09 o
  -2   2  16          9.03         13.08         4.04 o
  -1   2  16        262.53        234.09        10.61 o
   0   2  16        183.15        183.63         4.89 o
   1   2  16         36.02         36.13         3.07 o
   2   2  16         33.91         36.83         3.86 o
   3   2  16          4.29          5.70         1.94 o
   4   2  16         21.81         31.30        10.03 o
   5   2  16          3.83          2.27         5.57 o
  -4   3  16          0.52         -0.25         5.41 o
  -3   3  16         39.04         44.52         6.55 o
  -2   3  16         26.41         26.80         5.20 o
  -1   3  16        877.17        908.02        31.68 o
   0   3  16         40.54         40.80         3.70 o
   1   3  16         61.45         61.03         3.87 o
   2   3  16         16.25         15.25         2.96 o
   3   3  16         62.37         52.65         3.72 o
   4   3  16          8.52         12.72         4.45 o
   5   3  16         34.32         40.42        10.21 o
  -3   4  16          6.54          6.39         4.41 o
  -2   4  16         54.95         59.27         7.33 o
  -1   4  16        217.04        218.00        11.04 o
   0   4  16         85.57         88.91         5.26 o
   1   4  16         65.72         62.81         4.12 o
   2   4  16        106.90         98.83         5.20 o
   3   4  16          1.27          0.79         2.89 o
   4   4  16         22.62         29.26         5.77 o
  -3   5  16          8.01          2.83         6.00 o
  -2   5  16         47.75         39.39         6.53 o
  -1   5  16        181.51        195.61        11.64 o
   0   5  16         13.06         14.89         2.45 o
   1   5  16         79.65         89.30         8.52 o
   2   5  16          4.72          7.96         2.27 o
   3   5  16         60.53         63.13         7.27 o
   4   5  16          7.56          7.86         4.11 o
  -2   6  16         12.73          9.58         9.64 o
  -1   6  16         15.61         12.77         4.55 o
   0   6  16         14.69         12.40         3.24 o
   1   6  16         43.58         36.97         3.83 o
   2   6  16         13.46         18.38         3.05 o
   3   6  16          0.92          4.45         3.61 o
  -1   7  16         20.62         10.87         5.02 o
   0   7  16          2.97          4.65         4.07 o
   1   7  16         18.79         19.41         3.50 o
   2   7  16          3.94          2.43         2.58 o
   3   7  16         12.27         16.68         6.51 o
  -1  -5  17          7.77         10.97        10.25 o
   0  -5  17         36.35         36.91         8.44 o
   1  -5  17          5.22          6.40         6.31 o
  -2  -4  17         23.51         30.65         7.45 o
  -1  -4  17          4.33          8.15         9.67 o
   0  -4  17          8.37         11.26         6.02 o
   1  -4  17         23.69         22.65        10.78 o
   2  -4  17          2.63         -0.55         7.90 o
  -3  -3  17          5.05         -0.27         4.20 o
  -2  -3  17         53.50         56.89         7.88 o
  -1  -3  17         25.09         34.21         8.61 o
   0  -3  17          2.64          5.24         4.52 o
   1  -3  17         28.59         25.05         6.33 o
   2  -3  17         64.06         59.13         7.72 o
  -3  -2  17         34.29         44.39         6.83 o
  -2  -2  17         14.63         21.83         4.90 o
  -1  -2  17          5.13          3.83         3.28 o
   0  -2  17         47.66         41.88         5.93 o
   1  -2  17        154.43        138.31        10.23 o
   2  -2  17         48.16         51.26         6.79 o
   4  -2  17         10.46          9.79         4.58 o
  -4  -1  17         10.64         17.83         7.79 o
  -3  -1  17         18.04          9.86         4.03 o
  -2  -1  17        136.88        139.40        10.24 o
  -1  -1  17         97.24         98.37        12.61 o
   0  -1  17        269.98        279.58        11.29 o
   1  -1  17        179.35        184.69        12.65 o
   2  -1  17         12.20         14.89         3.59 o
   3  -1  17         20.89         20.77         4.74 o
   4  -1  17          6.54          8.97         4.10 o
  -4   0  17         11.40         21.98         5.81 o
  -3   0  17          6.90          8.25         4.01 o
  -2   0  17         58.81         61.96         6.98 o
  -1   0  17         16.36         15.57        10.56 o
   0   0  17        215.71        203.56        22.89 o
   1   0  17         68.44         69.96         4.21 o
   2   0  17        269.22        267.78         7.12 o
   3   0  17         13.84          7.41         3.35 o
   4   0  17         46.86         50.16         7.02 o
  -4   1  17          9.40         10.16         4.86 o
  -3   1  17         47.17         51.93         8.74 o
  -2   1  17        132.40        132.26         9.67 o
  -1   1  17         60.96         63.26        10.08 o
   0   1  17        274.59        272.99        11.02 o
   1   1  17         50.32         48.59         3.46 o
   2   1  17         24.55         30.08         2.99 o
   3   1  17         50.13         56.22         6.53 o
   4   1  17          0.84         -0.22         3.46 o
  -4   2  17         19.22         20.36         7.59 o
  -3   2  17          2.13          2.74         4.06 o
  -2   2  17         71.08         88.10         9.10 o
  -1   2  17         35.18         43.37         5.92 o
   0   2  17        375.73        365.92         7.04 o
   1   2  17          1.70          1.64         1.58 o
   2   2  17        244.38        208.12         6.17 o
   3   2  17          8.63          7.68         5.61 o
   4   2  17         59.71         59.15         7.56 o
  -3   3  17          9.03          7.19         4.31 o
  -2   3  17          2.25         -2.42         3.17 o
  -1   3  17         16.51         20.33         5.00 o
   0   3  17         25.19         25.18         2.51 o
   1   3  17         57.76         51.26         3.69 o
   2   3  17          2.37          1.67         1.79 o
   3   3  17        107.32        116.69         8.91 o
   4   3  17          6.64          5.21         3.93 o
  -3   4  17         11.32         13.11         5.20 o
  -2   4  17        120.83        118.43        10.21 o
  -1   4  17         36.98         40.23         6.27 o
   0   4  17         29.24         28.93         2.85 o
   1   4  17          6.17          6.93         2.15 o
   2   4  17         29.35         28.27         3.14 o
   3   4  17         11.85         10.80         4.09 o
   4   4  17         48.01         62.34        14.95 o
  -2   5  17         21.11         35.33         6.90 o
  -1   5  17        116.30        125.34        10.21 o
   0   5  17          9.19         11.35         2.71 o
   1   5  17         28.78         28.82         4.01 o
   2   5  17         20.88         24.62         3.11 o
   3   5  17         32.12         45.77         6.53 o
   4   5  17          9.44         12.67         4.71 o
  -2   6  17         92.08         85.57        14.33 o
  -1   6  17         30.72         35.22         6.51 o
   0   6  17         19.06         31.19         5.99 o
   1   6  17          4.67          3.14         2.24 o
   2   6  17          0.85          2.65         2.27 o
   3   6  17         14.72          8.60         4.30 o
  -1   7  17         27.74         35.16        10.36 o
   0   7  17          7.37          3.38         4.16 o
   1   7  17          0.70          1.45         2.35 o
   2   7  17         13.32         14.01         3.20 o
   0  -5  18          6.40          7.14         9.64 o
  -1  -4  18         12.67         10.01         6.31 o
   0  -4  18         14.50         12.44         6.59 o
   1  -4  18          1.11          9.01         6.81 o
   2  -4  18         16.02         15.79         9.57 o
  -2  -3  18         68.35         50.21        11.11 o
  -1  -3  18         20.99         27.48         8.30 o
   0  -3  18         29.71         44.67        17.22 o
   1  -3  18          2.34         -0.02         4.77 o
   2  -3  18         23.24         24.29         6.47 o
  -3  -2  18          2.23         -0.10         3.65 o
  -2  -2  18        100.34         97.03         9.26 o
  -1  -2  18         34.30         27.60         5.45 o
   0  -2  18          8.90          6.87         3.87 o
   1  -2  18         58.08         54.04         6.97 o
   2  -2  18         20.08         10.60         4.90 o
  -3  -1  18         25.18         24.51         8.57 o
  -2  -1  18        252.69        263.07        12.61 o
  -1  -1  18          8.96         10.96         4.02 o
   0  -1  18         56.74         55.43         6.43 o
   1  -1  18         49.77         40.90         5.61 o
   2  -1  18         94.51         89.73         6.34 o
   3  -1  18         39.78         39.62         6.03 o
   4  -1  18          3.57          2.10         3.92 o
  -3   0  18         22.71         21.20         5.28 o
  -2   0  18        186.52        206.00        11.24 o
  -1   0  18         39.04         30.11        12.32 o
   0   0  18         52.46         51.41         6.07 o
   1   0  18         37.41         35.10         3.27 o
   2   0  18         49.06         49.59         3.99 o
   3   0  18         27.18         27.69         5.12 o
   4   0  18         28.30         26.36         6.21 o
  -3   1  18         28.24         35.48         7.07 o
  -2   1  18         78.40         81.90         8.44 o
  -1   1  18        157.90        185.08        10.07 o
   0   1  18         85.78         74.31         7.01 o
   1   1  18        106.86        105.47         5.11 o
   2   1  18        102.17        106.53         5.34 o
   3   1  18          7.38          6.56         3.43 o
   4   1  18         21.61         21.42         5.12 o
  -3   2  18         28.34         26.73         5.86 o
  -2   2  18         97.45        105.00         9.68 o
  -1   2  18        180.24        174.87        11.28 o
   0   2  18          5.74          4.30         1.64 o
   1   2  18          5.72          4.78         1.82 o
   2   2  18          0.59          0.26         1.59 o
   3   2  18          2.15          1.48         3.48 o
   4   2  18         11.77          8.96         4.14 o
  -3   3  18         39.15         58.76         8.19 o
  -2   3  18          5.35          0.21         3.42 o
  -1   3  18        154.33        165.54        11.15 o
   0   3  18         15.86         19.81         6.26 o
   1   3  18        101.10        110.12         8.06 o
   2   3  18          3.62          2.89         1.94 o
   3   3  18         25.95         25.56         6.01 o
   4   3  18          6.36          7.51         5.80 o
  -2   4  18          3.99          6.70         4.10 o
  -1   4  18         39.09         44.00         6.53 o
   0   4  18         28.12         32.93         5.52 o
   1   4  18          6.64          3.93         2.02 o
   2   4  18         41.92         39.28         3.70 o
   3   4  18         16.93         17.82         4.67 o
   4   4  18         43.81         47.91         7.23 o
  -2   5  18         31.41         25.89         5.84 o
  -1   5  18         33.82         35.74         6.93 o
   0   5  18          8.18          3.82         4.63 o
   1   5  18         55.27         57.94         4.37 o
   2   5  18         20.37         17.14         2.88 o
   3   5  18         18.07         23.02         5.12 o
  -1   6  18         24.88         32.00         6.23 o
   0   6  18         36.95         39.09         6.60 o
   1   6  18          7.83         10.89         2.76 o
   2   6  18         19.72         18.90         3.21 o
   3   6  18          7.54         11.32         4.59 o
   0   7  18          2.82          4.78         4.19 o
   1   7  18          3.56          3.13         3.84 o
  -1  -4  19         16.11          9.18         8.81 o
   0  -4  19         18.62         13.56         6.82 o
   1  -4  19          3.08          4.03         6.59 o
  -2  -3  19         29.09         26.74         9.90 o
  -1  -3  19          0.05          4.42         4.26 o
   0  -3  19          8.75          4.09         4.62 o
   1  -3  19         15.34         16.10         6.29 o
   2  -3  19         28.37         26.02         7.04 o
  -2  -2  19         47.98         46.02         7.92 o
  -1  -2  19         14.75         16.35         4.74 o
   0  -2  19         27.04         23.51        11.11 o
   1  -2  19         14.53         13.51         4.81 o
   2  -2  19          8.54          9.10         5.13 o
  -3  -1  19         25.79         17.76         7.83 o
  -2  -1  19          4.89         -0.30         4.92 o
  -1  -1  19         32.60         26.77         5.14 o
   0  -1  19          1.14         -0.10         2.99 o
   1  -1  19         21.02         14.16         4.69 o
   2  -1  19          1.24         15.27         4.17 o
   3  -1  19         42.68         41.64         6.35 o
  -3   0  19        111.32        136.78        26.85 o
  -2   0  19         22.30         23.17         6.24 o
  -1   0  19          4.43          5.00         3.41 o
   0   0  19         17.57         16.05         4.12 o
   1   0  19         36.97         31.33         4.96 o
   2   0  19        103.24         98.01         9.07 o
   3   0  19         50.52         56.44         7.00 o
   4   0  19         20.43         19.22         5.36 o
  -3   1  19         17.11         28.63         6.12 o
  -2   1  19         11.20          5.97         7.00 o
  -1   1  19         77.10         58.93        10.65 o
   0   1  19         31.28         22.80         6.63 o
   1   1  19         46.65         47.65         4.82 o
   2   1  19         72.32         77.26         4.80 o
   3   1  19         64.22         62.25         9.85 o
   4   1  19         10.02          9.28         4.55 o
  -3   2  19         23.86         15.56         7.16 o
  -2   2  19          4.36          9.30         8.43 o
  -1   2  19         20.76         24.87         5.10 o
   0   2  19         18.81         24.55         4.72 o
   1   2  19         12.09         12.73         2.75 o
   2   2  19        127.32        125.07         6.05 o
   3   2  19         11.50         11.34         4.02 o
   4   2  19         21.36         18.03         5.03 o
  -2   3  19          2.19          2.09         3.72 o
  -1   3  19         28.16         21.42         5.05 o
   0   3  19          6.17          5.99         3.66 o
   1   3  19         12.72         10.00         2.45 o
   2   3  19         27.61         35.84         5.78 o
   3   3  19         15.77         12.23         4.08 o
   4   3  19         15.64         21.34        11.83 o
  -2   4  19          5.24         11.49         5.61 o
  -1   4  19        108.75         96.71         9.24 o
   0   4  19         25.83         29.12         5.36 o
   1   4  19         36.53         37.31         3.56 o
   2   4  19         38.97         37.41         3.77 o
   3   4  19          2.35          3.00         3.52 o
  -1   5  19         10.19         12.52         7.10 o
   0   5  19         13.08         15.80         6.15 o
   1   5  19         13.58         17.34         4.66 o
   2   5  19          4.45          2.18         2.22 o
   3   5  19         23.72         23.39         5.37 o
  -1   6  19         29.26         22.42         8.04 o
   0   6  19         34.80         44.14         6.87 o
   1   6  19         21.78         14.92         4.53 o
   2   6  19         20.08         18.62         3.92 o
  -1  -3  20          5.07         16.45         7.51 o
   0  -3  20          8.68         16.68         8.87 o
   1  -3  20         23.80         22.82         6.98 o
   2  -3  20          5.16         -1.32         5.72 o
  -2  -2  20         14.27         12.00         6.94 o
  -1  -2  20         10.85         10.49         4.91 o
   0  -2  20         21.80         18.62         7.96 o
   1  -2  20          1.16          0.86         5.28 o
   2  -2  20          6.77          8.14         5.70 o
  -2  -1  20         22.45         23.67         5.92 o
  -1  -1  20          9.38          7.95         4.07 o
   0  -1  20         13.19         13.50         5.17 o
   1  -1  20          8.87          9.60         4.33 o
   2  -1  20         11.88         14.44         4.58 o
   3  -1  20          4.94          1.95         3.48 o
  -2   0  20          6.93          8.68         4.24 o
  -1   0  20          5.83          3.82         3.74 o
   0   0  20         27.50         24.43         4.99 o
   1   0  20         25.45         20.00         4.52 o
   2   0  20         13.71         13.17         2.84 o
   3   0  20         44.21         46.19         7.88 o
  -2   1  20          4.05          9.34         6.22 o
  -1   1  20          2.87          1.12         3.19 o
   0   1  20         15.80         13.28         4.04 o
   1   1  20          1.78          3.55         1.90 o
   2   1  20         64.66         68.88         4.65 o
   3   1  20         36.63         48.13         6.59 o
  -2   2  20         31.00         30.62         6.24 o
  -1   2  20          0.63          2.18         3.28 o
   0   2  20         18.46         15.71         4.16 o
   1   2  20         22.14         21.77         4.28 o
   2   2  20         54.44         58.37         4.36 o
   3   2  20         49.83         50.37         6.66 o
  -2   3  20         50.14         62.64         8.16 o
  -1   3  20          4.48          3.80         3.79 o
   0   3  20         15.29         15.68         7.96 o
   1   3  20         16.33          8.97         3.65 o
   2   3  20         44.79         49.13         4.04 o
   3   3  20          5.16          3.67         3.82 o
  -2   4  20         20.87         25.25         8.79 o
  -1   4  20          5.34          5.09         7.33 o
   0   4  20          2.48          2.09         3.40 o
   1   4  20          7.61          7.03         3.65 o
   2   4  20         38.34         37.82         3.80 o
   3   4  20          6.06          9.51         4.40 o
  -1   5  20          1.10         -0.98         3.45 o
   0   5  20         16.24         13.94         4.95 o
   1   5  20         40.67         42.70         6.42 o
   2   5  20          5.62          1.90         3.63 o
   0   6  20          8.85         12.05         4.95 o
   1   6  20          2.15          2.72         3.62 o
   0  -3  21         36.31         43.90         7.95 o
  -1  -2  21          4.75         -2.11         7.46 o
   0  -2  21         53.79         59.98        11.79 o
   1  -2  21         31.43         32.38         9.59 o
   2  -2  21         11.88          8.95         8.10 o
  -1  -1  21          0.29          1.42         3.46 o
   0  -1  21         23.88         33.60         8.25 o
   1  -1  21          0.23         -3.36         3.36 o
   2  -1  21         12.75         14.53         4.70 o
  -2   0  21         16.00         12.79         6.98 o
  -1   0  21         24.64         26.26        12.63 o
   0   0  21          5.23          5.97         3.88 o
   1   0  21         14.56         19.15         4.76 o
   2   0  21          4.03          6.54         4.24 o
   3   0  21          8.38          5.29         4.08 o
  -2   1  21         11.46         13.91         6.91 o
  -1   1  21          0.03          2.81         3.57 o
   0   1  21          3.82          6.18         3.35 o
   1   1  21          9.24          8.80         3.53 o
   2   1  21          4.60          3.98         2.30 o
   3   1  21         45.16         38.00         5.96 o
  -2   2  21          5.33         11.06         6.73 o
  -1   2  21          3.12          1.49         3.38 o
   0   2  21         28.85         22.35         6.10 o
   1   2  21          0.99          2.13         2.96 o
   2   2  21         37.98         40.74         4.02 o
   3   2  21         70.52         79.09        10.51 o
  -1   3  21          4.48          4.91         4.11 o
   0   3  21         30.93         31.56         5.53 o
   1   3  21          7.49         11.93         3.74 o
   3   3  21         28.43         30.00         5.93 o
  -1   4  21          0.12         -1.19         4.71 o
   0   4  21         19.56         22.14         5.42 o
   1   4  21         13.11         12.33         4.26 o
   0   5  21          1.28          3.86         4.18 o
   1   5  21          9.54         10.30         4.32 o
  -1  -1  22          9.28         15.31         7.43 o
   0  -1  22          4.86          2.78         4.05 o
   1  -1  22          2.90         -2.95         5.36 o
  -1   0  22         38.99         34.65        12.23 o
   0   0  22          6.32          9.60         4.08 o
   1   0  22         24.01         30.26         5.38 o
  -1   1  22         17.56         20.36         9.79 o
   0   1  22         17.85         12.72         8.32 o
   1   1  22          3.33          2.73         3.26 o
  -1   2  22         18.81         23.63         9.77 o
   0   2  22         12.01          3.29         3.66 o
   1   2  22         27.79         32.04         8.90 o
  -1   3  22          0.55         -0.25         3.32 o
   0   3  22          5.02          3.83         3.82 o
   1   3  22          3.92          5.81         3.67 o
   0   4  22         15.51          1.48         3.81 o
   1   4  22         21.09         32.46         9.71 o
   0   0  23          5.29          1.78         7.56 o
   1   0  23         32.51         25.99         6.07 o
   0   1  23          3.97          1.13         3.73 o
   1   1  23          4.44          4.05         3.67 o
   0   2  23         10.94         16.82         6.75 o
   1   2  23         28.10         40.81         6.37 o
                                                
